# Supplementary material for: Design and quantitative evaluation of ‘Aerosol Bio-Containment Device (ABCD)’ for reducing aerosol exposure during infectious aerosol-generating events
Source: PLoS One. 2023 Jan 6;18(1):e0272716. doi: 10.1371/journal.pone.0272716 (PMC9821519; doi:10.1371/journal.pone.0272716)
Supplement: S1 Data — (XLSX) [file pone.0272716.s003.xlsx]

## Sheet: Exp summary
	Raw data for:
	Design and quantitative evaluation of ‘Aerosol Bio-Containment Device (ABCD)’ for reducing aerosol exposure during infectious aerosol-generating events
	Michael S. Waring,1* L. James Lo,1 Michael A. Kohanski,2 Elizabeth Kahle,3 Ian M. Marcus,1 Heather Smith,4 Kara L. Spiller,3 Sharon L. Walker1
	1Department of Civil, Architectural and Environmental Engineering, Drexel University, Philadelphia, PA, United States of America
	2Department of Otorhinolaryngology-Head and Neck Surgery, Division of Rhinology, University of Pennsylvania, Perelman School of Medicine, Philadelphia, PA, United States of America
	3School of Biomedical Engineering, Science, and Health Systems, Drexel University, Philadelphia, PA, United States of America
	4Life Sciences Department, Riverside City College, Riverside, CA, United States of America
	*Corresponding author
	Email: msw59@drexel.edu (MSW)
	Table describing mapping of actual test numbers to experimental numbers in paper, and respective conditions								Table describing the timing of the experimental protocol for each experiment
	Test No.*	Exp. No.**	Nominal Exhaust	Arm Holes	Draping				Condition	Duration	Description
	T3	1	75 l/min	fully closed	neatly closed				1	20-min	Background, no aerosol generation
	T6	2	75 l/min	hands inserted	neatly closed				2	20-min	Chamber, with aerosol generation
	T4	3	75 l/min	closed	partly open				3	2-min	ABCD, with aerosol generation
	T8	4	75 l/min	open	neatly closed				4	5-min	Chamber, with aerosol generation
	T5	5	75 l/min	closed	absent				5	2-min	ABCD, with aerosol generation
	T1	6	40 l/min	fully closed	neatly closed				6	5-min	Chamber, with aerosol generation
	T7	7	40 l/min	hands inserted	neatly closed				7	2-min	ABCD, with aerosol generation
	T2	8	28 l/min	fully closed	neatly closed				8	10-min	Chamber, with aerosol generation (with coughing)
									8a	+1-min	Chamber, with aero generation (3-s cough A)
	*This column corresponds to test numbers in the tabs								8b	+2-min	Chamber, with aero generation (3-s cough B)
	**This column corresponds to the experimental numbers used in the paper								8c	+3-min	Chamber, with aero generation (3-s cough C)
	Together, these columns provide the mapping between the test and paper experimental numbers								8d	+4-min	Chamber, with aero generation (30-s cough D)
									9	Variable	ABCD, decay to background, no aerosol generation

## Sheet: T3_0624_75-lpm_cl_n
	Experiment 1
	2020-06-24
	ABCD test 3
	75 LPM exhaust, arm holes closed, drape is neat
																Concentration [#/cm≥]
		Duration	Start	Stop	FMPS	Exhaust	Aero	Notes	Start no	Stop no						Channel Size [nm]:	6.04	6.98	8.06	9.31	10.8	12.4	14.3	16.5	19.1	22.1	25.5	29.4	34	39.2	45.3	52.3	60.4	69.8	80.6	93.1	107.5	124.1	143.3	165.5	191.1	220.7	254.8	294.3	339.8	392.4	453.2	523.3
	1	20 min	11:05:00	11:25:00	Chamber	ON	OFF	Background	1	240			d_p	no	time	time_str	var1_3	var2_3	var3_3	var4_3	var5_3	var6_3	var7_3	var8_3	var9_3	var10_3	var11_3	var12_3	var13_3	var14_3	var15_3	var16_3	var17_3	var18_3	var19_3	var20_3	var21_3	var22_3	var23_3	var24_3	var25_3	var26_3	var27_3	var28_3	var29_3	var30_3	var31_3	var32_3
	2	20 min	11:25:00	11:45:00	Chamber	ON	ON	Chamber with aero gen 1	241	480			6.04	1	0	11:05:04	0	0	0	0	0	0	7.68574	0	0	0	0	0	0	0	0	0	0	0	0	0	0	0	0	0	0	0	0	0	0	0	0	0
	3	2 min	11:45:00	11:47:00	ABCD	ON	ON	ABCD with aero gen 1	481	504			6.98	2	5	11:05:09	0	0	0	0	0	0	19.1024	0	0	0	0	0	0	0	0	0	0	0	0	0	0	0	0	0	0	0	0	0	0	0	0	0
	4	5 min	11:47:00	11:52:00	Chamber	ON	ON	Chamber with aero gen 2	505	564			8.06	3	10	11:05:14	0	0	0	0	0	0	0.881567	0	0	0	0	0	0	0	0	0	0	0	0	0	0	0	0	0	0	0	0	0	0	0	0	0
	5	2 min	11:52:00	11:54:00	ABCD	ON	ON	ABCD with aero gen 2	565	588			9.31	4	15	11:05:19	0	0	0	0	0	0	0	0	0	0	0	0	0	0	0	0	0	0	0	0	0	0	0	0	0	0	0	0	0	0	0	0
	6	5 min	11:54:00	11:59:00	Chamber	ON	ON	Chamber with aero gen 3	589	648			10.8	5	20	11:05:24	0	0	0	0	0	0	0	0	0	0	0	0	0	0	0	0	0	0	0	0	0	0	0	0	0	0	0	0	0	0	0	0
	7	2 min	11:59:00	12:01:00	ABCD	ON	ON	ABCD with aero gen 3	649	672			12.4	6	25	11:05:29	0	0	0	0	0	0	0	0	0	0	0	0	0	0	0	0	0	0	0	0	0	0	0	0	0	0	0	0	0	0	0	0
	8	10 min	12:01:00	12:11:00	Chamber	ON	ON	Chamber with aero gen 4 (cough)	673	792			14.3	7	30	11:05:34	0	0	0	0	0	0	0	0	0	0	0	0	0	0	0	0	0	0	0	0	0	0	0	0	0	0	0	0	0	0	0	0
	9	til done	12:11:00	12:23:00	ABCD	ON	OFF	ABCD decay to background	793				16.5	8	35	11:05:39	0	0	0	0	0	0	0	0	0	0	0	0	0	0	0	0	0	0	0	0	0	0	0	0	0	0	0	0	0	0	0	0
													19.1	9	40	11:05:44	0	0	0	0	0	0	13.831	0	0	0	0	0	0	0	0	0	0	0	0	0	0	0	0	0	0	0	0	0	0	0	0	0
					Start no	Stop no							22.1	10	45	11:05:49	0	0	0	0	0	0	0	0	0	0	0	0	0	0	0	0	0	0	0	0	0	0	0	0	0	0	0	0	0	0	0	0
		During 8	12:02:00	Burst (3-s)	684	685							25.5	11	50	11:05:54	0	0	0	0	0	0	0	0	0	0	0	0	0	0	0	0	0	0	0	0	0	0	0	0	0	0	0	0	0	0	0	0
			12:03:00	Burst (3-s)	696	697							29.4	12	55	11:05:59	0	0	0	0	0	0	0	0	0	0	0	0	0	0	0	0	0	0	0	0	0	0	0	0	0	0	0	0	0	0	0	0
			12:04:00	Burst (3-s)	708	709							34	13	60	11:06:04	0	0	0	0	0	0	1.73549	0	0	0	0	0	0	0	0	0	0	0	0	0	0	0	0	0	0	0	0	0	0	0	0	0
			12:05:00	Burst (30-s)	720	726							39.2	14	65	11:06:09	0	0	0	0	0	0	2.35823	0	0	0	0	0	0	0	0	0	0	0	0	0	0	0	0	0	0	0	0	0	0	0	0	0
													45.3	15	70	11:06:14	0	0	0	0	0	0	0	0	0	0	0	0	0	0	0	0	0	0	0	0	0	0	0	0	0	0	0	0	0	0	0	0
													52.3	16	75	11:06:19	0	0	0	0	0	0	0	0	0	0	0	0	0	0	0	0	0	0	0	0	0	0	0	0	0	0	0	0	0	0	0	0
													60.4	17	80	11:06:24	0	0	0	0	0	0	0	0	0	0	0	0	0	0	0	0	0	0	0	0	0	0	0	0	0	0	0	0	0	0	0	0
													69.8	18	85	11:06:29	0	0	0	0	0	0	0	0	0	0	0	0	0	0	0	0	0	0	0	0	0	0	0	0	0	0	0	0	0	0	0	0
													80.6	19	90	11:06:34	0	0	0	0	0	0	0	0	0	0	0	0	0	0	0	0	0	0	0	0	0	0	0	0	0	0	0	0	0	0	0	0
													93.1	20	95	11:06:39	0	0	0	0	0	0	0	0	0	0	0	0	0	0	0	0	0	0	0	0	0	0	0	0	0	0	0	0	0	0	0	0
													107.5	21	100	11:06:44	0	0	0	0	0	0	0	0	0	0	0	0	0	0	0	0	0	0	0	0	0	0	0	0	0	0	0	0	0	0	0	0
													124.1	22	105	11:06:49	0	0	0	0	0	0	0	0	0	0	0	0	0	0	0	0	0	0	0	0	0	0	0	0	0	0	0	0	0	0	0	0
													143.3	23	110	11:06:54	0	0	0	0	0	0	0	0	0	0	0	0	0	0	0	0	0	0	0	0	0	0	0	0	0	0	0	0	0	0	0	0
													165.5	24	115	11:06:59	0	0	0	0	0	0	0	0	0	0	0	0	0	0	0	0	0	0	0	0	0	0	0	0	0	0	0	0	0	0	0	0
													191.1	25	120	11:07:04	0	0	0	0	0	0	0.275094	0	0	0	0	0	0	0	0	0	0	0	0	0	0	0	0	0	0	0	0	0	0	0	0	0
													220.7	26	125	11:07:09	0	0	0	0	0	0	0	0	0	0	0	0	0	0	0	0	0	0	0	0	0	0	0	0	0	0	0	0	0	0	0	0
													254.8	27	130	11:07:14	0	0	0	0	0	0	0	0	0	0	0	0	0	0	0	0	0	0	0	0	0	0	0	0	0	0	0	0	0	0	0	0
													294.3	28	135	11:07:19	0	0	0	0	0	0	0	0	0	0	0	0	0	0	0	0	0	0	0	0	0	0	0	0	0	0	0	0	0	0	0	0
													339.8	29	140	11:07:24	0	0	0	0	0	0	7.43391	0	0	0	0	0	0	0	0	0	0	0	0	0	0	0	0	0	0	0	0	0	0	0	0	0
													392.4	30	145	11:07:29	0	0	0	0	0	0	0	0	0	0	0	0	0	0	0	0	0	0	0	0	0	0	0	0	0	0	0	0	0	0	0	0
													453.2	31	150	11:07:34	0	0	0	0	0	0	0	0	0	0	0	0	0	0	0	0	0	0	0	0	0	0	0	0	0	0	0	0	0	0	0	0
													523.3	32	155	11:07:39	0	0	0	0	0	0	0	0	0	0	0	0	0	0	0	0	0	0	0	0	0	0	0	0	0	0	0	0	0	0	0	0
														33	160	11:07:44	0	0	0	0	0	0	0	0	0	0	0	0	0	0	0	0	0	0	0	0	0	0	0	0	0	0	0	0	0	0	0	0
														34	165	11:07:49	0	0	0	0	0	0	1.71161	0	0	0	0	0	0	0	0	0	0	0	0	0	0	0	0	0	0	0	0	0	0	0	0	0
														35	170	11:07:54	0	0	0	0	0	0	0	0	0	0	0	0	0	0	0	0	0	0	0	0	0	0	0	0	0	0	0	0	0	0	0	0
														36	175	11:07:59	0	0	0	0	0	0	0	0	0	0	0	0	0	0	0	0	0	0	0	0	0	0	0	0	0	0	0	0	0	0	0	0
														37	180	11:08:04	0	0	0	0	0	0	0	0	0	0	0	0	0	0	0	0	0	0	0	0	0	0	0	0	0	0	0	0	0	0	0	0
														38	185	11:08:09	0	0	0	0	0	0	0	0	0	0	0	0	0	0	0	0	0	0	0	0	0	0	0	0	0	0	0	0	0	0	0	0
														39	190	11:08:14	0	0	0	0	0	0	0	0	0	0	0	0	0	0	0	0	0	0	0	0	0	0	0	0	0	0	0	0	0	0	0	0
														40	195	11:08:19	0	0	0	0	0	0	0	0	0	0	0	0	0	0	0	0	0	0	0	0	0	0	0	0	0	0	0	0	0	0	0	0
														41	200	11:08:24	0	0	0	0	0	0	0	0	0	0	0	0	0	0	0	0	0	0	0	0	0	0	0	0	0	0	0	0	0	0	0	0
														42	205	11:08:29	0	0	0	0	0	0	0	0	0	0	0	0	0	0	0	0	0	0	0	0	0	0	0	0	0	0	0	0	0	0	0	0
														43	210	11:08:34	0	0	0	0	0	0	0	0	0	0	0	0	0	0	0	0	0	0	0	0	0	0	0	0	0	0	0	0	0	0	0	0
														44	215	11:08:39	0	0	0	0	0	0	0	0	0	0	0	0	0	0	0	0	0	0	0	0	0	0	0	0	0	0	0	0	0	0	0	0
														45	220	11:08:44	0	0	0	0	0	0	0	0	0	0	0	0	0	0	0	0	0	0	0	0	0	0	0	0	0	0	0	0	0	0	0	0
														46	225	11:08:49	0	0	0	0	0	0	0	0	0	0	0	0	0	0	0	0	0	0	0	0	0	0	0	0	0	0	0	0	0	0	0	0
														47	230	11:08:54	0	0	0	0	0	0	0	0	0	0	0	0	0	0	0	0	0	0	0	0	0	0	0	0	0	0	0	0	0	0	0	0
														48	235	11:08:59	0	0	0	0	0	0	0.0326391	0	0	0	0	0	0	0	0	0	0	0	0	0	0	0	0	0	0	0	0	0	0	0	0	0
														49	240	11:09:04	0	0	0	0	0	0	0	0	0	0	0	0	0	0	0	0	0	0	0	0	0	0	0	0	0	0	0	0	0	0	0	0
														51	250	11:09:09	0	0	0	0	0	0	0	0	0	0	0	0	0	0	0	0	0	0	0	0	0	0	0	0	0	0	0	0	0	0	0	0
														52	255	11:09:14	0	0	0	0	0	0	0	0	0	0	0	0	0	0	0	0	0	0	0	0	0	0	0	0	0	0	0	0	0	0	0	0
														53	260	11:09:19	0	0	0	0	0	0	0	0	0	0	0	0	0	0	0	0	0	0	0	0	0	0	0	0	0	0	0	0	0	0	0	0
														54	265	11:09:24	0	0	0	0	0	0	0	0	0	0	0	0	0	0	0	0	0	0	0	0	0	0	0	0	0	0	0	0	0	0	0	0
														55	270	11:09:29	0	0	0	0	0	0	0	0	0	0	0	0	0	0	0	0	0	0	0	0	0	0	0	0	0	0	0	0	0	0	0	0
														56	275	11:09:34	0	0	0	0	0	0	0	0	0	0	0	0	0	0	0	0	0	0	0	0	0	0	0	0	0	0	0	0	0	0	0	0
														57	280	11:09:39	0	0	0	0	0	0	0	0	0	0	0	0	0	0	0	0	0	0	0	0	0	0	0	0	0	0	0	0	0	0	0	0
														58	285	11:09:44	0	0	0	0	0	0	0	0	0	0	0	0	0	0	0	0	0	0	0	0	0	0	0	0	0	0	0	0	0	0	0	0
														59	290	11:09:49	0	0	0	0	0	0	0	0	0	0	0	0	0	0	0	0	0	0	0	0	0	0	0	0	0	0	0	0	0	0	0	0
														60	295	11:09:54	0	0	0	0	0	0	0	0	0	0	0	0	0	0	0	0	0	0	0	0	0	0	0	0	0	0	0	0	0	0	0	0
														61	300	11:09:59	0	0	0	0	0	0	0	0	0	0	0	0	0	0	0	0	0	0	0	0	0	0	0	0	0	0	0	0	0	0	0	0
														62	305	11:10:04	0	0	0	0	0	0	0	0	0	0	0	0	0	0	0	0	0	0	0	0	0	0	0	0	0	0	0	0	0	0	0	0
														63	310	11:10:09	0	0	0	0	0	0	0	0	0	0	0	0	0	0	0	0	0	0	0	0	0	0	0	0	0	0	0	0	0	0	0	0
														64	315	11:10:14	0	0	0	0	0	0	0	0	0	0	0	0	0	0	0	0	0	0	0	0	0	0	0	0	0	0	0	0	0	0	0	0
														65	320	11:10:19	0	0	0	0	0	0	0	0	0	0	0	0	0	0	0	0	0	0	0	0	0	0	0	0	0	0	0	0	0	0	0	0
														66	325	11:10:24	0	0	0	0	0	0	0	0	0	0	0	0	0	0	0	0	0	0	0	0	0	0	0	0	0	0	0	0	0	0	0	0
														67	330	11:10:29	0	0	0	0	0	0	0	0	0	0	0	0	0	0	0	0	0	0	0	0	0	0	0	0	0	0	0	0	0	0	0	0
														68	335	11:10:34	0	0	0	0	0	0	0	0	0	0	0	0	0	0	0	0	0	0	0	0	0	0	0	0	0	0	0	0	0	0	0	0
														69	340	11:10:39	0	0	0	0	0	0	0	0	0	0	0	0	0	0	0	0	0	0	0	0	0	0	0	0	0	0	0	0	0	0	0	0
														70	345	11:10:44	0	0	0	0	0	0	0	0	0	0	0	0	0	0	0	0	0	0	0	0	0	0	0	0	0	0	0	0	0	0	0	0
														71	350	11:10:49	0	0	0	0	0	0	0	0	0	0	0	0	0	0	0	0	0	0	0	0	0	0	0	0	0	0	0	0	0	0	0	0
														72	355	11:10:54	0	0	0	0	0	0	0	0	0	0	0	0	0	0	0	0	0	0	0	0	0	0	0	0	0	0	0	0	0	0	0	0
														73	360	11:10:59	0	0	0	0	0	0	0	0	0	0	0	0	0	0	0	0	0	0	0	0	0	0	0	0	0	0	0	0	0	0	0	0
														74	365	11:11:04	0	0	0	0	0	0	0	0	0	0	0	0	0	0	0	0	0	0	0	0	0	0	0	0	0	0	0	0	0	0	0	0
														75	370	11:11:09	0	0	0	0	0	0	0	0	0	0	0	0	0	0	0	0	0	0	0	0	0	0	0	0	0	0	0	0	0	0	0	0
														76	375	11:11:14	0	0	0	0	0	0	0	0	0	0	0	0	0	0	0	0	0	0	0	0	0	0	0	0	0	0	0	0	0	0	0	0
														77	380	11:11:19	0	0	0	0	0	0	0	0	0	0	0	0	0	0	0	0	0	0	0	0	0	0	0	0	0	0	0	0	0	0	0	0
														78	385	11:11:24	0	0	0	0	0	0	0	0	0	0	0	0	0	0	0	0	0	0	0	0	0	0	0	0	0	0	0	0	0	0	0	0
														79	390	11:11:29	0	0	0	0	0	0	0	0	0	0	0	0	0	0	0	0	0	0	0	0	0	0	0	0	0	0	0	0	0	0	0	0
														80	395	11:11:34	0	0	0	0	0	0	0	0	0	0	0	0	0	0	0	0	0	0	0	0	0	0	0	0	0	0	0	0	0	0	0	0
														81	400	11:11:39	0	0	0	0	0	0	0	0	0	0	0	0	0	0	0	0	0	0	0	0	0	0	0	0	0	0	0	0	0	0	0	0
														82	405	11:11:44	0	0	0	0	0	0	0	0	0	0	0	0	0	0	0	0	0	0	0	0	0	0	0	0	0	0	0	0	0	0	0	0
														83	410	11:11:49	0	0	0	0	0	0	0	0	0	0	0	0	0	0	0	0	0	0	0	0	0	0	0	0	0	0	0	0	0	0	0	0
														84	415	11:11:54	0	0	0	0	0	0	0	0	0	0	0	0	0	0	0	0	0	0	0	0	0	0	0	0	0	0	0	0	0	0	0	0
														85	420	11:11:59	0	0	0	0	0	0	0	0	0	0	0	0	0	0	0	0	0	0	0	0	0	0	0	0	0	0	0	0	0	0	0	0
														86	425	11:12:04	0	0	0	0	0	0	0	0	0	0	0	0	0	0	0	0	0	0	0	0	0	0	0	0	0	0	0	0	0	0	0	0
														87	430	11:12:09	0	0	0	0	0	0	0	0	0	0	0	0	0	0	0	0	0	0	0	0	0	0	0	0	0	0	0	0	0	0	0	0
														88	435	11:12:14	0	0	0	0	0	0	0	0	0	0	0	0	0	0	0	0	0	0	0	0	0	0	0	0	0	0	0	0	0	0	0	0
														89	440	11:12:19	0	0	0	0	0	0	0	0	0	0	0	0	0	0	0	0	0	0	0	0	0	0	0	0	0	0	0	0	0	0	0	0
														90	445	11:12:24	0	0	0	0	0	0	0	0	0	0	0	0	0	0	0	0	0	0	0	0	0	0	0	0	0	0	0	0	0	0	0	0
														91	450	11:12:29	0	0	0	0	0	0	0	0	0	0	0	0	0	0	0	0	0	0	0	0	0	0	0	0	0	0	0	0	0	0	0	0
														92	455	11:12:34	0	0	0	0	0	0	0	0	0	0	0	0	0	0	0	0	0	0	0	0	0	0	0	0	0	0	0	0	0	0	0	0
														93	460	11:12:39	0	0	0	0	0	0	0	0	0	0	0	0	0	0	0	0	0	0	0	0	0	0	0	0	0	0	0	0	0	0	0	0
														94	465	11:12:44	0	0	0	0	0	0	0	0	0	0	0	0	0	0	0	0	0	0	0	0	0	0	0	0	0	0	0	0	0	0	0	0
														95	470	11:12:49	0	0	0	0	0	0	0	0	0	0	0	0	0	0	0	0	0	0	0	0	0	0	0	0	0	0	0	0	0	0	0	0
														96	475	11:12:54	0	0	0	0	0	0	0	0	0	0	0	0	0	0	0	0	0	0	0	0	0	0	0	0	0	0	0	0	0	0	0	0
														97	480	11:12:59	0	0	0	0	0	0	0	0	0	0	0	0	0	0	0	0	0	0	0	0	0	0	0	0	0	0	0	0	0	0	0	0
														98	485	11:13:04	0	0	0	0	0	0	0	0	0	0	0	0	0	0	0	0	0	0	0	0	0	0	0	0	0	0	0	0	0	0	0	0
														99	490	11:13:09	0	0	0	0	0	0	0	0	0	0	0	0	0	0	0	0	0	0	0	0	0	0	0	0	0	0	0	0	0	0	0	0
														100	495	11:13:14	0	0	0	0	0	0	0	0	0	0	0	0	0	0	0	0	0	0	0	0	0	0	0	0	0	0	0	0	0	0	0	0
														101	500	11:13:19	0	0	0	0	0	0	0	0	0	0	0	0	0	0	0	0	0	0	0	0	0	0	0	0	0	0	0	0	0	0	0	0
														102	505	11:13:24	0	0	0	0	0	0	0	0	0	0	0	0	0	0	0	0	0	0	0	0	0	0	0	0	0	0	0	0	0	0	0	0
														103	510	11:13:29	0	0	0	0	0	0	0	0	0	0	0	0	0	0	0	0	0	0	0	0	0	0	0	0	0	0	0	0	0	0	0	0
														104	515	11:13:34	0	0	0	0	0	0	0	0	0	0	0	0	0	0	0	0	0	0	0	0	0	0	0	0	0	0	0	0	0	0	0	0
														105	520	11:13:39	0	0	0	0	0	0	0	0	0	0	0	0	0	0	0	0	0	0	0	0	0	0	0	0	0	0	0	0	0	0	0	0
														106	525	11:13:44	0	0	0	0	0	0	0	0	0	0	0	0	0	0	0	0	0	0	0	0	0	0	0	0	0	0	0	0	0	0	0	0
														107	530	11:13:49	0	0	0	0	0	0	0	0	0	0	0	0	0	0	0	0	0	0	0	0	0	0	0	0	0	0	0	0	0	0	0	0
														108	535	11:13:54	0	0	0	0	0	0	0	0	0	0	0	0	0	0	0	0	0	0	0	0	0	0	0	0	0	0	0	0	0	0	0	0
														109	540	11:13:59	0	0	0	0	0	0	0	0	0	0	0	0	0	0	0	0	0	0	0	0	0	0	0	0	0	0	0	0	0	0	0	0
														110	545	11:14:04	0	0	0	0	0	0	0	0	0	0	0	0	0	0	0	0	0	0	0	0	0	0	0	0	0	0	0	0	0	0	0	0
														111	550	11:14:09	0	0	0	0	0	0	0	0	0	0	0	0	0	0	0	0	0	0	0	0	0	0	0	0	0	0	0	0	0	0	0	0
														112	555	11:14:14	0	0	0	0	0	0	0	0	0	0	0	0	0	0	0	0	0	0	0	0	0	0	0	0	0	0	0	0	0	0	0	0
														113	560	11:14:19	0	0	0	0	0	0	0	0	0	0	0	0	0	0	0	0	0	0	0	0	0	0	0	0	0	0	0	0	0	0	0	0
														114	565	11:14:24	0	0	0	0	0	0	0	0	0	0	0	0	0	0	0	0	0	0	0	0	0	0	0	0	0	0	0	0	0	0	0	0
														115	570	11:14:29	0	0	0	0	0	0	0	0	0	0	0	0	0	0	0	0	0	0	0	0	0	0	0	0	0	0	0	0	0	0	0	0
														116	575	11:14:34	0	0	0	0	0	0	0	0	0	0	0	0	0	0	0	0	0	0	0	0	0	0	0	0	0	0	0	0	0	0	0	0
														117	580	11:14:39	0	0	0	0	0	0	0	0	0	0	0	0	0	0	0	0	0	0	0	0	0	0	0	0	0	0	0	0	0	0	0	0
														118	585	11:14:44	0	0	0	0	0	0	0	0	0	0	0	0	0	0	0	0	0	0	0	0	0	0	0	0	0	0	0	0	0	0	0	0
														119	590	11:14:49	0	0	0	0	0	0	0	0	0	0	0	0	0	0	0	0	0	0	0	0	0	0	0	0	0	0	0	0	0	0	0	0
														120	595	11:14:54	0	0	0	0	0	0	0	0	0	0	0	0	0	0	0	0	0	0	0	0	0	0	0	0	0	0	0	0	0	0	0	0
														121	600	11:14:59	0	0	0	0	0	0	0	0	0	0	0	0	0	0	0	0	0	0	0	0	0	0	0	0	0	0	0	0	0	0	0	0
														122	605	11:15:04	0	0	0	0	0	0	0	0	0	0	0	0	0	0	0	0	0	0	0	0	0	0	0	0	0	0	0	0	0	0	0	0
														123	610	11:15:09	0	0	0	0	0	0	0	0	0	0	0	0	0	0	0	0	0	0	0	0	0	0	0	0	0	0	0	0	0	0	0	0
														124	615	11:15:14	0	0	0	0	0	0	0	0	0	0	0	0	0	0	0	0	0	0	0	0	0	0	0	0	0	0	0	0	0	0	0	0
														125	620	11:15:19	0	0	0	0	0	0	0	0	0	0	0	0	0	0	0	0	0	0	0	0	0	0	0	0	0	0	0	0	0	0	0	0
														126	625	11:15:24	0	0	0	0	0	0	0	0	0	0	0	0	0	0	0	0	0	0	0	0	0	0	0	0	0	0	0	0	0	0	0	0
														127	630	11:15:29	0	0	0	0	0	0	0	0	0	0	0	0	0	0	0	0	0	0	0	0	0	0	0	0	0	0	0	0	0	0	0	0
														128	635	11:15:34	0	0	0	0	0	0	0	0	0	0	0	0	0	0	0	0	0	0	0	0	0	0	0	0	0	0	0	0	0	0	0	0
														129	640	11:15:39	0	0	0	0	0	0	0	0	0	0	0	0	0	0	0	0	0	0	0	0	0	0	0	0	0	0	0	0	0	0	0	0
														130	645	11:15:44	0	0	0	0	0	0	0	0	0	0	0	0	0	0	0	0	0	0	0	0	0	0	0	0	0	0	0	0	0	0	0	0
														131	650	11:15:49	0	0	0	0	0	0	0	0	0	0	0	0	0	0	0	0	0	0	0	0	0	0	0	0	0	0	0	0	0	0	0	0
														132	655	11:15:54	0	0	0	0	0	0	0	0	0	0	0	0	0	0	0	0	0	0	0	0	0	0	0	0	0	0	0	0	0	0	0	0
														133	660	11:15:59	0	0	0	0	0	0	0	0	0	0	0	0	0	0	0	0	0	0	0	0	0	0	0	0	0	0	0	0	0	0	0	0
														134	665	11:16:04	0	0	0	0	0	0	0	0	0	0	0	0	0	0	0	0	0	0	0	0	0	0	0	0	0	0	0	0	0	0	0	0
														135	670	11:16:09	0	0	0	0	0	0	0	0	0	0	0	0	0	0	0	0	0	0	0	0	0	0	0	0	0	0	0	0	0	0	0	0
														136	675	11:16:14	0	0	0	0	0	0	0	0	0	0	0	0	0	0	0	0	0	0	0	0	0	0	0	0	0	0	0	0	0	0	0	0
														137	680	11:16:19	0	0	0	0	0	0	0	0	0	0	0	0	0	0	0	0	0	0	0	0	0	0	0	0	0	0	0	0	0	0	0	0
														138	685	11:16:24	0	0	0	0	0	0	0	0	0	0	0	0	0	0	0	0	0	0	0	0	0	0	0	0	0	0	0	0	0	0	0	0
														139	690	11:16:29	0	0	0	0	0	0	0	0	0	0	0	0	0	0	0	0	0	0	0	0	0	0	0	0	0	0	0	0	0	0	0	0
														140	695	11:16:34	0	0	0	0	0	0	0	0	0	0	0	0	0	0	0	0	0	0	0	0	0	0	0	0	0	0	0	0	0	0	0	0
														141	700	11:16:39	0	0	0	0	0	0	0	0	0	0	0	0	0	0	0	0	0	0	0	0	0	0	0	0	0	0	0	0	0	0	0	0
														142	705	11:16:44	0	0	0	0	0	0	0	0	0	0	0	0	0	0	0	0	0	0	0	0	0	0	0	0	0	0	0	0	0	0	0	0
														143	710	11:16:49	0	0	0	0	0	0	0	0	0	0	0	0	0	0	0	0	0	0	0	0	0	0	0	0	0	0	0	0	0	0	0	0
														144	715	11:16:54	0	0	0	0	0	0	0	0	0	0	0	0	0	0	0	0	0	0	0	0	0	0	0	0	0	0	0	0	0	0	0	0
														145	720	11:16:59	0	0	0	0	0	0	0	0	0	0	0	0	0	0	0	0	0	0	0	0	0	0	0	0	0	0	0	0	0	0	0	0
														146	725	11:17:04	0	0	0	0	0	0	0	0	0	0	0	0	0	0	0	0	0	0	0	0	0	0	0	0	0	0	0	0	0	0	0	0
														147	730	11:17:09	0	0	0	0	0	0	0	0	0	0	0	0	0	0	0	0	0	0	0	0	0	0	0	0	0	0	0	0	0	0	0	0
														148	735	11:17:14	0	0	0	0	0	0	0	0	0	0	0	0	0	0	0	0	0	0	0	0	0	0	0	0	0	0	0	0	0	0	0	0
														149	740	11:17:19	0	0	0	0	0	0	0	0	0	0	0	0	0	0	0	0	0	0	0	0	0	0	0	0	0	0	0	0	0	0	0	0
														150	745	11:17:24	0	0	0	0	0	0	0	0	0	0	0	0	0	0	0	0	0	0	0	0	0	0	0	0	0	0	0	0	0	0	0	0
														151	750	11:17:29	0	0	0	0	0	0	0	0	0	0	0	0	0	0	0	0	0	0	0	0	0	0	0	0	0	0	0	0	0	0	0	0
														152	755	11:17:34	0	0	0	0	0	0	0	0	0	0	0	0	0	0	0	0	0	0	0	0	0	0	0	0	0	0	0	0	0	0	0	0
														153	760	11:17:39	0	0	0	0	0	0	0	0	0	0	0	0	0	0	0	0	0	0	0	0	0	0	0	0	0	0	0	0	0	0	0	0
														154	765	11:17:44	0	0	0	0	0	0	0	0	0	0	0	0	0	0	0	0	0	0	0	0	0	0	0	0	0	0	0	0	0	0	0	0
														155	770	11:17:49	0	0	0	0	0	0	0	0	0	0	0	0	0	0	0	0	0	0	0	0	0	0	0	0	0	0	0	0	0	0	0	0
														156	775	11:17:54	0	0	0	0	0	0	0	0	0	0	0	0	0	0	0	0	0	0	0	0	0	0	0	0	0	0	0	0	0	0	0	0
														157	780	11:17:59	0	0	0	0	0	0	0	0	0	0	0	0	0	0	0	0	0	0	0	0	0	0	0	0	0	0	0	0	0	0	0	0
														158	785	11:18:04	0	0	0	0	0	0	0	0	0	0	0	0	0	0	0	0	0	0	0	0	0	0	0	0	0	0	0	0	0	0	0	0
														159	790	11:18:09	0	0	0	0	0	0	0	0	0	0	0	0	0	0	0	0	0	0	0	0	0	0	0	0	0	0	0	0	0	0	0	0
														160	795	11:18:14	0	0	0	0	0	0	0	0	0	0	0	0	0	0	0	0	0	0	0	0	0	0	0	0	0	0	0	0	0	0	0	0
														161	800	11:18:19	0	0	0	0	0	0	0	0	0	0	0	0	0	0	0	0	0	0	0	0	0	0	0	0	0	0	0	0	0	0	0	0
														162	805	11:18:24	0	0	0	0	0	0	0	0	0	0	0	0	0	0	0	0	0	0	0	0	0	0	0	0	0	0	0	0	0	0	0	0
														163	810	11:18:29	0	0	0	0	0	0	0	0	0	0	0	0	0	0	0	0	0	0	0	0	0	0	0	0	0	0	0	0	0	0	0	0
														164	815	11:18:34	0	0	0	0	0	0	0	0	0	0	0	0	0	0	0	0	0	0	0	0	0	0	0	0	0	0	0	0	0	0	0	0
														165	820	11:18:39	0	0	0	0	0	0	0	0	0	0	0	0	0	0	0	0	0	0	0	0	0	0	0	0	0	0	0	0	0	0	0	0
														166	825	11:18:44	0	0	0	0	0	0	0	0	0	0	0	0	0	0	0	0	0	0	0	0	0	0	0	0	0	0	0	0	0	0	0	0
														167	830	11:18:49	0	0	0	0	0	0	0	0	0	0	0	0	0	0	0	0	0	0	0	0	0	0	0	0	0	0	0	0	0	0	0	0
														168	835	11:18:54	0	0	0	0	0	0	0	0	0	0	0	0	0	0	0	0	0	0	0	0	0	0	0	0	0	0	0	0	0	0	0	0
														169	840	11:18:59	0	0	0	0	0	0	0	0	0	0	0	0	0	0	0	0	0	0	0	0	0	0	0	0	0	0	0	0	0	0	0	0
														170	845	11:19:04	0	0	0	0	0	0	0	0	0	0	0	0	0	0	0	0	0	0	0	0	0	0	0	0	0	0	0	0	0	0	0	0
														171	850	11:19:09	0	0	0	0	0	0	0	0	0	0	0	0	0	0	0	0	0	0	0	0	0	0	0	0	0	0	0	0	0	0	0	0
														172	855	11:19:14	0	0	0	0	0	0	0	0	0	0	0	0	0	0	0	0	0	0	0	0	0	0	0	0	0	0	0	0	0	0	0	0
														173	860	11:19:19	0	0	0	0	0	0	0	0	0	0	0	0	0	0	0	0	0	0	0	0	0	0	0	0	0	0	0	0	0	0	0	0
														174	865	11:19:24	0	0	0	0	0	0	0	0	0	0	0	0	0	0	0	0	0	0	0	0	0	0	0	0	0	0	0	0	0	0	0	0
														175	870	11:19:29	0	0	0	0	0	0	0	0	0	0	0	0	0	0	0	0	0	0	0	0	0	0	0	0	0	0	0	0	0	0	0	0
														176	875	11:19:34	0	0	0	0	0	0	0	0	0	0	0	0	0	0	0	0	0	0	0	0	0	0	0	0	0	0	0	0	0	0	0	0
														177	880	11:19:39	0	0	0	0	0	0	0	0	0	0	0	0	0	0	0	0	0	0	0	0	0	0	0	0	0	0	0	0	0	0	0	0
														178	885	11:19:44	0	0	0	0	0	0	0	0	0	0	0	0	0	0	0	0	0	0	0	0	0	0	0	0	0	0	0	0	0	0	0	0
														179	890	11:19:49	0	0	0	0	0	0	0	0	0	0	0	0	0	0	0	0	0	0	0	0	0	0	0	0	0	0	0	0	0	0	0	0
														180	895	11:19:54	0	0	0	0	0	0	0	0	0	0	0	0	0	0	0	0	0	0	0	0	0	0	0	0	0	0	0	0	0	0	0	0
														181	900	11:19:59	0	0	0	0	0	0	0	0	0	0	0	0	0	0	0	0	0	0	0	0	0	0	0	0	0	0	0	0	0	0	0	0
														182	905	11:20:04	0	0	0	0	0	0	0	0	0	0	0	0	0	0	0	0	0	0	0	0	0	0	0	0	0	0	0	0	0	0	0	0
														183	910	11:20:09	0	0	0	0	0	0	0	0	0	0	0	0	0	0	0	0	0	0	0	0	0	0	0	0	0	0	0	0	0	0	0	0
														184	915	11:20:14	0	0	0	0	0	0	0	0	0	0	0	0	0	0	0	0	0	0	0	0	0	0	0	0	0	0	0	0	0	0	0	0
														185	920	11:20:19	0	0	0	0	0	0	0	0	0	0	0	0	0	0	0	0	0	0	0	0	0	0	0	0	0	0	0	0	0	0	0	0
														186	925	11:20:24	0	0	0	0	0	0	0	0	0	0	0	0	0	0	0	0	0	0	0	0	0	0	0	0	0	0	0	0	0	0	0	0
														187	930	11:20:29	0	0	0	0	0	0	0	0	0	0	0	0	0	0	0	0	0	0	0	0	0	0	0	0	0	0	0	0	0	0	0	0
														188	935	11:20:34	0	0	0	0	0	0	0	0	0	0	0	0	0	0	0	0	0	0	0	0	0	0	0	0	0	0	0	0	0	0	0	0
														189	940	11:20:39	0	0	0	0	0	0	0	0	0	0	0	0	0	0	0	0	0	0	0	0	0	0	0	0	0	0	0	0	0	0	0	0
														190	945	11:20:44	0	0	0	0	0	0	0	0	0	0	0	0	0	0	0	0	0	0	0	0	0	0	0	0	0	0	0	0	0	0	0	0
														191	950	11:20:49	0	0	0	0	0	0	0	0	0	0	0	0	0	0	0	0	0	0	0	0	0	0	0	0	0	0	0	0	0	0	0	0
														192	955	11:20:54	0	0	0	0	0	0	0	0	0	0	0	0	0	0	0	0	0	0	0	0	0	0	0	0	0	0	0	0	0	0	0	0
														193	960	11:20:59	0	0	0	0	0	0	0	0	0	0	0	0	0	0	0	0	0	0	0	0	0	0	0	0	0	0	0	0	0	0	0	0
														194	965	11:21:04	0	0	0	0	0	0	0	0	0	0	0	0	0	0	0	0	0	0	0	0	0	0	0	0	0	0	0	0	0	0	0	0
														195	970	11:21:09	0	0	0	0	0	0	0	0	0	0	0	0	0	0	0	0	0	0	0	0	0	0	0	0	0	0	0	0	0	0	0	0
														196	975	11:21:14	0	0	0	0	0	0	0	0	0	0	0	0	0	0	0	0	0	0	0	0	0	0	0	0	0	0	0	0	0	0	0	0
														197	980	11:21:19	0	0	0	0	0	0	0	0	0	0	0	0	0	0	0	0	0	0	0	0	0	0	0	0	0	0	0	0	0	0	0	0
														198	985	11:21:24	0	0	0	0	0	0	0	0	0	0	0	0	0	0	0	0	0	0	0	0	0	0	0	0	0	0	0	0	0	0	0	0
														199	990	11:21:29	0	0	0	0	0	0	0	0	0	0	0	0	0	0	0	0	0	0	0	0	0	0	0	0	0	0	0	0	0	0	0	0
														200	995	11:21:34	0	0	0	0	0	0	0	0	0	0	0	0	0	0	0	0	0	0	0	0	0	0	0	0	0	0	0	0	0	0	0	0
														201	1000	11:21:39	0	0	0	0	0	0	0	0	0	0	0	0	0	0	0	0	0	0	0	0	0	0	0	0	0	0	0	0	0	0	0	0
														202	1005	11:21:44	0	0	0	0	0	0	0	0	0	0	0	0	0	0	0	0	0	0	0	0	0	0	0	0	0	0	0	0	0	0	0	0
														203	1010	11:21:49	0	0	0	0	0	0	0	0	0	0	0	0	0	0	0	0	0	0	0	0	0	0	0	0	0	0	0	0	0	0	0	0
														204	1015	11:21:54	0	0	0	0	0	0	0	0	0	0	0	0	0	0	0	0	0	0	0	0	0	0	0	0	0	0	0	0	0	0	0	0
														205	1020	11:21:59	0	0	0	0	0	0	0	0	0	0	0	0	0	0	0	0	0	0	0	0	0	0	0	0	0	0	0	0	0	0	0	0
														206	1025	11:22:04	0	0	0	0	0	0	0	0	0	0	0	0	0	0	0	0	0	0	0	0	0	0	0	0	0	0	0	0	0	0	0	0
														207	1030	11:22:09	0	0	0	0	0	0	0	0	0	0	0	0	0	0	0	0	0	0	0	0	0	0	0	0	0	0	0	0	0	0	0	0
														208	1035	11:22:14	0	0	0	0	0	0	0	0	0	0	0	0	0	0	0	0	0	0	0	0	0	0	0	0	0	0	0	0	0	0	0	0
														209	1040	11:22:19	0	0	0	0	0	0	0	0	0	0	0	0	0	0	0	0	0	0	0	0	0	0	0	0	0	0	0	0	0	0	0	0
														210	1045	11:22:24	0	0	0	0	0	0	0	0	0	0	0	0	0	0	0	0	0	0	0	0	0	0	0	0	0	0	0	0	0	0	0	0
														211	1050	11:22:29	0	0	0	0	0	0	0	0	0	0	0	0	0	0	0	0	0	0	0	0	0	0	0	0	0	0	0	0	0	0	0	0
														212	1055	11:22:34	0	0	0	0	0	0	0	0	0	0	0	0	0	0	0	0	0	0	0	0	0	0	0	0	0	0	0	0	0	0	0	0
														213	1060	11:22:39	0	0	0	0	0	0	0	0	0	0	0	0	0	0	0	0	0	0	0	0	0	0	0	0	0	0	0	0	0	0	0	0
														214	1065	11:22:44	0	0	0	0	0	0	0	0	0	0	0	0	0	0	0	0	0	0	0	0	0	0	0	0	0	0	0	0	0	0	0	0
														215	1070	11:22:49	0	0	0	0	0	0	0	0	0	0	0	0	0	0	0	0	0	0	0	0	0	0	0	0	0	0	0	0	0	0	0	0
														216	1075	11:22:54	0	0	0	0	0	0	0	0	0	0	0	0	0	0	0	0	0	0	0	0	0	0	0	0	0	0	0	0	0	0	0	0
														217	1080	11:22:59	0	0	0	0	0	0	0	0	0	0	0	0	0	0	0	0	0	0	0	0	0	0	0	0	0	0	0	0	0	0	0	0
														218	1085	11:23:04	0	0	0	0	0	0	0	0	0	0	0	0	0	0	0	0	0	0	0	0	0	0	0	0	0	0	0	0	0	0	0	0
														219	1090	11:23:09	0	0	0	0	0	0	0	0	0	0	0	0	0	0	0	0	0	0	0	0	0	0	0	0	0	0	0	0	0	0	0	0
														220	1095	11:23:14	0	0	0	0	0	0	0	0	0	0	0	0	0	0	0	0	0	0	0	0	0	0	0	0	0	0	0	0	0	0	0	0
														221	1100	11:23:19	0	0	0	0	0	0	0	0	0	0	0	0	0	0	0	0	0	0	0	0	0	0	0	0	0	0	0	0	0	0	0	0
														222	1105	11:23:24	0	0	0	0	0	0	0	0	0	0	0	0	0	0	0	0	0	0	0	0	0	0	0	0	0	0	0	0	0	0	0	0
														223	1110	11:23:29	0	0	0	0	0	0	0	0	0	0	0	0	0	0	0	0	0	0	0	0	0	0	0	0	0	0	0	0	0	0	0	0
														224	1115	11:23:34	0	0	0	0	0	0	0	0	0	0	0	0	0	0	0	0	0	0	0	0	0	0	0	0	0	0	0	0	0	0	0	0
														225	1120	11:23:39	0	0	0	0	0	0	0	0	0	0	0	0	0	0	0	0	0	0	0	0	0	0	0	0	0	0	0	0	0	0	0	0
														226	1125	11:23:44	0	0	0	0	0	0	0	0	0	0	0	0	0	0	0	0	0	0	0	0	0	0	0	0	0	0	0	0	0	0	0	0
														227	1130	11:23:49	0	0	0	0	0	0	0	0	0	0	0	0	0	0	0	0	0	0	0	0	0	0	0	0	0	0	0	0	0	0	0	0
														228	1135	11:23:54	0	0	0	0	0	0	0	0	0	0	0	0	0	0	0	0	0	0	0	0	0	0	0	0	0	0	0	0	0	0	0	0
														229	1140	11:23:59	0	0	0	0	0	0	0	0	0	0	0	0	0	0	0	0	0	0	0	0	0	0	0	0	0	0	0	0	0	0	0	0
														230	1145	11:24:04	0	0	0	0	0	0	0	0	0	0	0	0	0	0	0	0	0	0	0	0	0	0	0	0	0	0	0	0	0	0	0	0
														231	1150	11:24:09	0	0	0	0	0	0	0	0	0	0	0	0	0	0	0	0	0	0	0	0	0	0	0	0	0	0	0	0	0	0	0	0
														232	1155	11:24:14	0	0	0	0	0	0	0	0	0	0	0	0	0	0	0	0	0	0	0	0	0	0	0	0	0	0	0	0	0	0	0	0
														233	1160	11:24:19	0	0	0	0	0	0	0	0	0	0	0	0	0	0	0	0	0	0	0	0	0	0	0	0	0	0	0	0	0	0	0	0
														234	1165	11:24:24	0	0	0	0	0	0	0	0	0	0	0	0	0	0	0	0	0	0	0	0	0	0	0	0	0	0	0	0	0	0	0	0
														235	1170	11:24:29	0	0	0	0	0	0	0	0	0	0	0	0	0	0	0	0	0	0	0	0	0	0	0	0	0	0	0	0	0	0	0	0
														236	1175	11:24:34	0	0	0	0	0	0	0	0	0	0	0	0	0	0	0	0	0	0	0	0	0	0	0	0	0	0	0	0	0	0	0	0
														237	1180	11:24:39	0	0	0	0	0	0	0	0	0	0	0	0	0	0	0	0	0	0	0	0	0	0	0	0	0	0	0	0	0	0	0	0
														238	1185	11:24:44	0	0	0	0	0	0	0	0	0	0	0	0	0	0	0	0	0	0	0	0	0	0	0	0	0	0	0	0	0	0	0	0
														239	1190	11:24:49	0	0	0	0	0	0	0	0	0	0	0	0	0	0	0	0	0	0	0	0	0	0	0	0	0	0	0	0	0	0	0	0
														240	1195	11:24:54	0	0	0	0	0	0	0	0	0	0	0	0	0	0	0	0	0	0	0	0	0	0	0	0	0	0	0	0	0	0	0	0
														241	1200	11:24:59	0	0	0	0	0	0	0	0	0	0	0	0	0	0	0	0	0	0	0	0	0	0	0	0	0	0	0	0	0	0	0	0
														242	1205	11:25:04	0	0	0	0	0	0	0	0	0	0	0	0	0	0	0	0	0	0	0	0	0	0	0	0	0	0	0	0	0	0	0	0
														243	1210	11:25:09	0	0	0	0	0	0	0	0	0	0	0	0	0	0	0	0	0	0	0	0	0	0	0	0	0	0	0	0	0	0	0	0
														244	1215	11:25:14	0	0	0	0	0	0	0	0	0	0	0	0	0	0	0	0	0	0	0	0	0	0	0	0	0	0	0	0	0	0	0	0
														245	1220	11:25:19	0	0	0	0	0	0	0	0	0	0	0	0	0	0	0	0	0	0	0	0	0	0	0	0	0	0	0	0	0	0	0	0
														246	1225	11:25:24	0	0	0	0	0	0	0	0	0	0	0	0	0	0	0	0	0	0	0	0	0	0	0	0	0	0	0	0	0	0	0	0
														247	1230	11:25:29	0	0	0	0	0	0	0	0	0	0	0	0	0	0	0	0	0	0	0	0	0	0	0	0	0	0	0	0	0	0	0	0
														248	1235	11:25:34	0	0	0	0	0	0	0	0	0	0	0	0	0	0	0	0	0	0	0	0	0	0	0	0	0	0	0	0	0	0	0	0
														249	1240	11:25:39	0	0	0	0	0	0	0	0	0	0	0	0	0	0	0	0	0	0	0	0	0	0	0	0	0	0	0	0	0	0	0	0
														250	1245	11:25:44	0	0	0	0	0	0	0	0	0	0	0	0	0	0	0	0	0	0	0	0	0	0	0	0	0	0	0	0	0	0	0	0
														251	1250	11:25:49	0	0	0	0	0	0	0	0	0	0	0	0	0	0	0	0	0	0	0	0	0	0	0	0	0	0	0	0	0	0	0	0
														252	1255	11:25:54	0	0	0	0	0	0	0	0	0	0	0	0	0	0	0	0	0	0	0	0	0	0	0	0	0	0	0	0	0	0	0	0
														253	1260	11:25:59	0	0	0	0	0	0	0	0	0	0	0	0	0	0	0	0	0	0	0	0	0	0	0	0	0	0	0	0	0	0	0	0
														254	1265	11:26:04	0	0	0	0	0	0	0	0	0	0	0	0	0	0	0	0	0	0	0	0	0	0	0	0	0	0	0	0	0	0	0	0
														255	1270	11:26:09	0	0	0	0	0	0	0	0	0	0	0	0	0	0	0	0	0	0	0	0	0	0	0	0	0	0	0	0	0	0	0	0
														256	1275	11:26:14	0	0	0	0	0	0	0	0	0	0	0	0	0	0	0	0	0	0	0	0	0	0	0	0	0	0	0	0	0	0	0	0
														257	1280	11:26:19	0	0	0	0	0	0	0	0	0	0	0	0	0	0	0	0	0	0	0	0	0	0	0	0	0	0	0	0	0	0	0	0
														258	1285	11:26:24	0	0	0	0	0	0	0	0	0	0	0	0	0	0	0	0	0	0	0	0	0	0	0	0	0	0	0	0	0	0	0	0
														259	1290	11:26:29	0	0	0	0	0	0	0	0	0	0	0	0	0	0	0	0	0	0	0	0	0	0	0	0	0	0	0	0	0	0	0	0
														260	1295	11:26:34	0	0	0	0	0	0	0	0	0	0	0	0	0	0	0	0	0	0	0	0	0	0	0	0	0	0	0	0	0	0	0	0
														261	1300	11:26:39	0	0	0	0	0	0	0	0	0	0	0	0	0	0	0	0	0	0	0	0	0	0	0	0	0	0	0	0	0	0	0	0
														262	1305	11:26:44	0	0	0	0	0	0	0	0	0	0	0	0	0	0	0	0	0	0	0	0	0	0	0	0	0	0	0	0	0	0	0	0
														263	1310	11:26:49	0	0	0	0	0	0	0	0	0	0	0	0	0	0	0	0	0	0	0	0	0	0	0	0	0	0	0	0	0	0	0	0
														264	1315	11:26:54	0	0	0	0	0	0	0	0	0	0	0	0	0	0	0	0	0	0	0	0	0	0	0	0	0	0	0	0	0	0	0	0
														265	1320	11:26:59	0	0	0	0	0	0	0	0	0	0	0	0	0	0	0	0	0	0	0	0	0	0	0	0	0	0	0	0	0	0	0	0
														266	1325	11:27:04	0	0	0	0	0	0	0	0	0	0	0	0	0	0	0	0	0	0	0	0	0	0	0	0	0	0	0	0	0	0	0	0
														267	1330	11:27:09	0	0	0	0	0	0	0	0	0	0	0	0	0	0	0	0	0	0	0	0	0	0	0	0	0	0	0	0	0	0	0	0
														268	1335	11:27:14	0	0	0	0	0	0	0	0	0	0	0	0	0	0	0	0	0	0	0	0	0	0	0	0	0	0	0	0	0	0	0	0
														269	1340	11:27:19	0	0	0	0	0	0	0	0	0	0	0	0	0	0	0	0	0	0	0	0	0	0	0	0	0	0	0	0	0	0	0	0
														270	1345	11:27:24	0	0	0	0	0	0	0	0	0	0	0	0	0	0	0	0	0	0	0	0	0	0	0	0	0	0	0	0	0	0	0	0
														271	1350	11:27:29	0	0	0	0	0	0	0	0	0	0	0	0	0	0	0	0	0	0	0	0	0	0	0	0	0	0	0	0	0	0	0	0
														272	1355	11:27:34	0	0	0	0	0	0	0	0	0	0	0	0	0	0	0	0	0	0	0	0	0	0	0	0	0	0	0	0	0	0	0	0
														273	1360	11:27:39	0	0	0	0	0	0	0	0	0	0	0	0	0	0	0	0	0	0	0	0	0	0	0	0	0	0	0	0	0	0	0	0
														274	1365	11:27:44	0	0	0	0	0	0	0	0	0	0	0	0	0	0	0	0	0	0	0	0	0	0	0	0	0	0	0	0	0	0	0	0
														275	1370	11:27:49	0	0	0	0	0	0	0	0	0	0	0	0	0	0	0	0	0	0	0	0	0	0	0	0	0	0	0	0	0	0	0	0
														276	1375	11:27:54	0	0	0	0	0	0	0	0	0	0	0	0	0	0	0	0	0	0	0	0	0	0	0	0	0	0	0	0	0	0	0	0
														277	1380	11:27:59	0	0	0	0	0	0	0	0	0	0	0	0	0	0	0	0	0	0	0	0	0	0	0	0	0	0	0	0	0	0	0	0
														278	1385	11:28:04	0	0	0	0	0	0	0	0	0	0	0	0	0	0	0	0	0	0	0	0	0	0	0	0	0	0	0	0	0	0	0	0
														279	1390	11:28:09	0	0	0	0	0	0	0	0	0	0	0	0	0	0	0	0	0	0	0	0	0	0	0	0	0	0	0	0	0	0	0	0
														280	1395	11:28:14	0	0	0	0	0	0	0	0	0	0	0	0	0	0	0	0	0	0	0	0	0	0	0	0	0	0	0	0	0	0	0	0
														281	1400	11:28:19	0	0	0	0	0	0	0	0	0	0	0	0	0	0	0	0	0	0	0	0	0	0	0	0	0	0	0	0	0	0	0	0
														282	1405	11:28:24	0	0	0	0	0	0	0	0	0	0	0	0	0	0	0	0	0	0	0	0	0	0	0	0	0	0	0	0	0	0	0	0
														283	1410	11:28:29	0	0	0	0	0	0	0	0	0	0	0	0	0	0	0	0	0	0	0	0	0	0	0	0	0	0	0	0	0	0	0	0
														284	1415	11:28:34	0	0	0	0	0	0	0	0	0	0	0	0	0	0	0	0	0	0	0	0	0	0	0	0	0	0	0	0	0	0	0	0
														285	1420	11:28:39	0	0	0	0	0	0	0	0	0	0	0	0	0	0	0	0	0	0	0	0	0	0	0	0	0	0	0	0	0	0	0	0
														286	1425	11:28:44	0	0	0	0	0	0	0	0	0	0	0	0	0	0	0	0	0	0	0	0	0	0	0	0	0	0	0	0	0	0	0	0
														287	1430	11:28:49	0	0	0	0	0	0	0	0	0	0	0	0	0	0	0	0	0	0	0	0	0	0	0	0	0	0	0	0	0	0	0	0
														288	1435	11:28:54	0	0	0	0	0	0	0	0	0	0	0	0	0	0	0	0	0	0	0	0	0	0	0	0	0	0	0	0	0	0	0	0
														289	1440	11:28:59	0	0	0	0	0	0	0	0	0	0	0	0	0	0	0	0	0	0	0	0	0	0	0	0	0	0	0	0	0	0	0	0
														290	1445	11:29:04	0	0	0	0	0	0	0	0	0	0	0	0	0	0	0	0	0	0	0	0	0	0	0	0	0	0	0	0	0	0	0	0
														291	1450	11:29:09	0	0	0	0	0	0	0	0	0	0	0	0	0	0	0	0	0	0	0	0	0	0	0	0	0	0	0	0	0	0	0	0
														292	1455	11:29:14	0	0	0	0	0	0	0	0	0	0	0	0	0	0	0	0	0	0	0	0	0	0	0	0	0	0	0	0	0	0	0	0
														293	1460	11:29:19	0	0	0	0	0	0	0	0	0	0	0	0	0	0	0	0	0	0	0	0	0	0	0	0	0	0	0	0	0	0	0	0
														294	1465	11:29:24	0	0	0	0	0	0	0	0	0	0	0	0	0	0	0	0	0	0	0	0	0	0	0	0	0	0	0	0	0	0	0	0
														295	1470	11:29:29	0	0	0	0	0	0	0	0	0	0	0	0	0	0	0	0	0	0	0	0	0	0	0	0	0	0	0	0	0	0	0	0
														296	1475	11:29:34	0	0	0	0	0	0	0	0	0	0	0	0	0	0	0	0	0	0	0	0	0	0	0	0	0	0	0	0	0	0	0	0
														297	1480	11:29:39	0	0	0	0	0	0	0	0	0	0	0	0	0	0	0	0	0	0	0	0	0	0	0	0	0	0	0	0	0	0	0	0
														298	1485	11:29:44	0	0	0	0	0	0	0	0	0	0	0	0	0	0	0	0	0	0	0	0	0	0	0	0	0	0	0	0	0	0	0	0
														299	1490	11:29:49	0	0	0	0	0	0	0	0	0	0	0	0	0	0	0	0	0	0	0	0	0	0	0	0	0	0	0	0	0	0	0	0
														300	1495	11:29:54	0	0	0	0	0	0	0	0	0	0	0	0	0	0	0	0	0	0	0	0	0	0	0	0	0	0	0	0	0	0	0	0
														301	1500	11:29:59	0	0	0	0	0	0	0	0	0	0	0	0	0	0	0	0	0	0	0	0	0	0	0	0	0	0	0	0	0	0	0	0
														302	1505	11:30:04	0	0	0	0	0	0	0	0	0	0	0	0	0	0	0	0	0	0	0	0	0	0	0	0	0	0	0	0	0	0	0	0
														303	1510	11:30:09	0	0	0	0	0	0	0	0	0	0	0	0	0	0	0	0	0	0	0	0	0	0	0	0	0	0	0	0	0	0	0	0
														304	1515	11:30:14	0	0	0	0	0	0	0	0	0	0	0	0	0	0	0	0	0	0	0	0	0	0	0	0	0	0	0	0	0	0	0	0
														305	1520	11:30:19	0	0	0	0	0	0	0	0	0	0	0	0	0	0	0	0	0	0	0	0	0	0	0	0	0	0	0	0	0	0	0	0
														306	1525	11:30:24	0	0	0	0	0	0	0	0	0	0	0	0	0	0	0	0	0	0	0	0	0	0	0	0	0	0	0	0	0	0	0	0
														307	1530	11:30:29	0	0	0	0	0	0	0	0	0	0	0	0	0	0	0	0	0	0	0	0	0	0	0	0	0	0	0	0	0	0	0	0
														308	1535	11:30:34	0	0	0	0	0	0	0	0	0	0	0	0	0	0	0	0	0	0	0	0	0	0	0	0	0	0	0	0	0	0	0	0
														309	1540	11:30:39	0	0	0	0	0	0	0	0	0	0	0	0	0	0	0	0	0	0	0	0	0	0	0	0	0	0	0	0	0	0	0	0
														310	1545	11:30:44	0	0	0	0	0	0	0	0	0	0	0	0	0	0	0	0	0	0	0	0	0	0	0	0	0	0	0	0	0	0	0	0
														311	1550	11:30:49	0	0	0	0	0	0	0	0	0	0	0	0	0	0	0	0	0	0	0	0	0	0	0	0	0	0	0	0	0	0	0	0
														312	1555	11:30:54	0	0	0	0	0	0	0	0	0	0	0	0	0	0	0	0	0	0	0	0	0	0	0	0	0	0	0	0	0	0	0	0
														313	1560	11:30:59	0	0	0	0	0	0	0	0	0	0	0	0	0	0	0	0	0	0	0	0	0	0	0	0	0	0	0	0	0	0	0	0
														314	1565	11:31:04	0	0	0	0	0	0	0	0	0	0	0	0	0	0	0	0	0	0	0	0	0	0	0	0	0	0	0	0	0	0	0	0
														315	1570	11:31:09	0	0	0	0	0	0	0	0	0	0	0	0	0	0	0	0	0	0	0	0	0	0	0	0	0	0	0	0	0	0	0	0
														316	1575	11:31:14	0	0	0	0	0	0	0	0	0	0	0	0	0	0	0	0	0	0	0	0	0	0	0	0	0	0	0	0	0	0	0	0
														317	1580	11:31:19	0	0	0	0	0	0	0	0	0	0	0	0	0	0	0	0	0	0	0	0	0	0	0	0	0	0	0	0	0	0	0	0
														318	1585	11:31:24	0	0	0	0	0	0	0	0	0	0	0	0	0	0	0	0	0	0	0	0	0	0	0	0	0	0	0	0	0	0	0	0
														319	1590	11:31:29	0	0	0	0	0	0	0	0	0	0	0	0	0	0	0	0	0	0	0	0	0	0	0	0	0	0	0	0	0	0	0	0
														320	1595	11:31:34	0	0	0	0	0	0	0	0	0	0	0	0	0	0	0	0	0	0	0	0	0	0	0	0	0	0	0	0	0	0	0	0
														321	1600	11:31:39	0	0	0	0	0	0	0	0	0	0	0	0	0	0	0	0	0	0	0	0	0	0	0	0	0	0	0	0	0	0	0	0
														322	1605	11:31:44	0	0	0	0	0	0	0	0	0	0	0	0	0	0	0	0	0	0	0	0	0	0	0	0	0	0	0	0	0	0	0	0
														323	1610	11:31:49	0	0	0	0	0	0	0	0	0	0	0	0	0	0	0	0	0	0	0	0	0	0	0	0	0	0	0	0	0	0	0	0
														324	1615	11:31:54	0	0	0	0	0	0	0	0	0	0	0	0	0	0	0	0	0	0	0	0	0	0	0	0	0	0	0	0	0	0	0	0
														325	1620	11:31:59	0	0	0	0	0	0	0	0	0	0	0	0	0	0	0	0	0	0	0	0	0	0	0	0	0	0	0	0	0	0	0	0
														326	1625	11:32:04	0	0	0	0	0	0	0	0	0	0	0	0	0	0	0	0	0	0	0	0	0	0	0	0	0	0	0	0	0	0	0	0
														327	1630	11:32:09	0	0	0	0	0	0	0	0	0	0	0	0	0	0	0	0	0	0	0	0	0	0	0	0	0	0	0	0	0	0	0	0
														328	1635	11:32:14	0	0	0	0	0	0	0	0	0	0	0	0	0	0	0	0	0	0	0	0	0	0	0	0	0	0	0	0	0	0	0	0
														329	1640	11:32:19	0	0	0	0	0	0	0	0	0	0	0	0	0	0	0	0	0	0	0	0	0	0	0	0	0	0	0	0	0	0	0	0
														330	1645	11:32:24	0	0	0	0	0	0	0	0	0	0	0	0	0	0	0	0	0	0	0	0	0	0	0	0	0	0	0	0	0	0	0	0
														331	1650	11:32:29	0	0	0	0	0	0	0	0	0	0	0	0	0	0	0	0	0	0	0	0	0	0	0	0	0	0	0	0	0	0	0	0
														332	1655	11:32:34	0	0	0	0	0	0	0	0	0	0	0	0	0	0	0	0	0	0	0	0	0	0	0	0	0	0	0	0	0	0	0	0
														333	1660	11:32:39	0	0	0	0	0	0	0	0	0	0	0	0	0	0	0	0	0	0	0	0	0	0	0	0	0	0	0	0	0	0	0	0
														334	1665	11:32:44	0	0	0	0	0	0	0	0	0	0	0	0	0	0	0	0	0	0	0	0	0	0	0	0	0	0	0	0	0	0	0	0
														335	1670	11:32:49	0	0	0	0	0	0	0	0	0	0	0	0	0	0	0	0	0	0	0	0	0	0	0	0	0	0	0	0	0	0	0	0
														336	1675	11:32:54	0	0	0	0	0	0.944219	0	0	0	0	0	0	0	0	0	0	0	0	0	0	0	0	0	0	0	0	0	0	0	0	0	0
														337	1680	11:32:59	0	0	0	0	0	0	0	0	0	0	0	0	0	0	0	0	0	0	0	0	0	0	0	0	0	0	0	0	0	0	0	0
														338	1685	11:33:04	0	0	0	0	0	0	0	0	0	0	0	0	0	0	0	0	0	0	0	0	0	0	0	0	0	0	0	0	0	0	0	0
														339	1690	11:33:09	0	0	0	0	0	0	0	0	0	0	0	0	0	0	0	0	0	0	0	0	0	0	0	0	0	0	0	0	0	0	0	0
														340	1695	11:33:14	0	0	0	0	0	0	0	0	0	0	0	0	0	0	0	0	0	0	0	0	0	0	0	0	0	0	0	0	0	0	0	0
														341	1700	11:33:19	0	0	0	0	0	0	0	0	0	0	0	0	0	0	0	0	0	0	0	0	0	0	0	0	0	0	0	0	0	0	0	0
														342	1705	11:33:24	0	0	0	0	0	0	0	0	0	0	0	0	0	0	0	0	0	0	0	0	0	0	0	0	0	0	0	0	0	0	0	0
														343	1710	11:33:29	0	0	0	0	0	0	0	0	0	0	0	0	0	0	0	0	0	0	0	0	0	0	0	0	0	0	0	0	0	0	0	0
														344	1715	11:33:34	0	0	0	0	0	0	0	0	0	0	0	0	0	0	0	0	0	0	0	0	0	0	0	0	0	0	0	0	0	0	0	0
														345	1720	11:33:39	0	0	0	0	0	0	0	0	0	0	0	0	0	0	0	0	0	0	0	0	0	0	0	0	0	0	0	0	0	0	0	0
														346	1725	11:33:44	0	0	0	0	0	0	0	0	0	0	0	0	0	0	0	0	0	0	0	0	0	0	0	0	0	0	0	0	0	0	0	0
														347	1730	11:33:49	0	0	0	0	0	0	0	0	0	0	0	0	0	0	0	0	0	0	0	0	0	0	0	0	0	0	0	0	0	0	0	0
														348	1735	11:33:54	0	0	0	0	0	0	0	0	0	0	0	0	0	0	0	0	0	0	0	0	0	0	0	0	0	0	0	0	0	0	0	0
														349	1740	11:33:59	0	0	0	0	0	0	0	0	0	0	0	0	0	0	0	0	0	0	0	0	0	0	0	0	0	0	0	0	0	0	0	0
														350	1745	11:34:04	0	0	0	0	0	0	0	0	0	0	0	0	0	0	0	0	0	0	0	0	0	0	0	0	0	0	0	0	0	0	0	0
														351	1750	11:34:09	0	0	0	0	0	0	0	0	0	0	0	0	0	0	0	0	0	0	0	0	0	0	0	0	0	0	0	0	0	0	0	0
														352	1755	11:34:14	0	0	0	0	0	0	0	0	0	0	0	0	0	0	0	0	0	0	0	0	0	0	0	0	0	0	0	0	0	0	0	0
														353	1760	11:34:19	0	0	0	0	0	0	0	0	0	0	0	0	0	0	0	0	0	0	0	0	0	0	0	0	0	0	0	0	0	0	0	0
														354	1765	11:34:24	0	0	0	0	0	0	0	0	0	0	0	0	0	0	0	0	0	0	0	0	0	0	0	0	0	0	0	0	0	0	0	0
														355	1770	11:34:29	0	0	0	0	0	0	0	0	0	0	0	0	0	0	0	0	0	0	0	0	0	0	0	0	0	0	0	0	0	0	0	0
														356	1775	11:34:34	0	0	0	0	0	0	0	0	0	0	0	0	0	0	0	0	0	0	0	0	0	0	0	0	0	0	0	0	0	0	0	0
														357	1780	11:34:39	0	0	0	0	0	0	0	0	0	0	0	0	0	0	0	0	0	0	0	0	0	0	0	0	0	0	0	0	0	0	0	0
														358	1785	11:34:44	0	0	0	0	0	0	0	0	0	0	0	38.142	164.854	152.96	173.948	227.82	164.16	0	0	0	0	0	0	0	0	0	0	0	0	0	0	0
														359	1790	11:34:49	0	0	0	0	0	0	0	0	0	0	0	0	0	0	0	0	0	0	0	0	0	0	0	0	0	0	0	0	0	0	0	0
														360	1795	11:34:54	0	0	0	0	0	0	0	0	0	0	0	0	0	0	0	0	0	0	0	0	0	0	0	0	0	0	0	0	0	0	0	0
														361	1800	11:34:59	0	0	0	0	0	0	0	0	0	0	0	0	0	0	0	0	0	0	0	0	0	0	0	0	0	0	0	0	0	0	0	0
														362	1805	11:35:04	0	0	0	0	0	0	0	0	0	0	0	0	0	0	0	0	0	0	0	0	0	0	0	0	0	0	0	0	0	0	0	0
														363	1810	11:35:09	0	0	0	0	0	0	0	0	0	0	0	0	0	0	0	0	0	0	0	0	0	0	0	0	0	0	0	0	0	0	0	0
														364	1815	11:35:14	0	0	0	0	0	0	0	0	0	0	0	0	0	0	0	0	0	0	0	0	0	0	0	0	0	0	0	0	0	0	0	0
														365	1820	11:35:19	0	0	0	0	0	0	0	0	0	0	0	0	0	0	0	0	0	0	0	0	0	0	0	0	0	0	0	0	0	0	0	0
														366	1825	11:35:24	0	0	0	0	0	0	0	0	0	0	0	0	0	0	0	0	0	0	0	0	0	0	0	0	0	0	0	0	0	0	0	0
														367	1830	11:35:29	0	0	0	0	0	0	0	0	0	0	0	0	0	0	0	0	0	0	0	0	0	0	0	0	0	0	0	0	0	0	0	0
														368	1835	11:35:34	0	0	0	0	0	0	0	0	0	0	0	0	0	0	0	0	0	0	0	0	0	0	0	0	0	0	0	0	0	0	0	0
														369	1840	11:35:39	0	0	0	0	0	0	0	0	0	0	0	0	0	0	0	0	0	0	0	0	0	0	0	0	0	0	0	0	0	0	0	0
														370	1845	11:35:44	0	0	0	0	0	0	0	0	0	0	0	0	0	0	0	0	0	0	0	0	0	0	0	0	0	0	0	0	0	0	0	0
														371	1850	11:35:49	0	0	0	0	0	0	0	0	0	0	0	0	0	0	0	0	0	0	0	0	0	0	0	0	0	0	0	0	0	0	0	0
														372	1855	11:35:54	0	0	0	0	0	0	0	0	0	0	0	0	0	0	0	0	0	0	0	0	0	0	0	0	0	0	0	0	0	0	0	0
														373	1860	11:35:59	0	0	0	0	0	0	0	0	0	0	0	0	0	0	0	0	0	0	0	0	0	0	0	0	0	0	0	0	0	0	0	0
														374	1865	11:36:04	0	0	0	0	0	0	0	0	0	0	0	0	0	0	0	0	0	0	0	0	0	0	0	0	0	0	0	0	0	0	0	0
														375	1870	11:36:09	0	0	0	0	0	0	0	0	0	0	0	0	0	0	0	0	0	0	0	0	0	0	0	0	0	0	0	0	0	0	0	0
														376	1875	11:36:14	0	0	0	0	0	0	0	0	0	0	0	0	0	0	0	0	0	0	0	0	0	0	0	0	0	0	0	0	0	0	0	0
														377	1880	11:36:19	0	0	0	0	0	0	0	0	0	0	0	0	0	0	0	0	0	0	0	0	0	0	0	0	0	0	0	0	0	0	0	0
														378	1885	11:36:24	0	0	0	0	0	0	0	0	0	0	0	0	0	0	0	0	0	0	0	0	0	0	0	0	0	0	0	0	0	0	0	0
														379	1890	11:36:29	0	0	0	0	0	0	0	0	0	0	0	0	0	0	0	0	0	0	0	0	0	0	0	0	0	0	0	0	0	0	0	0
														380	1895	11:36:34	0	0	0	0	0	0	0	0	0	0	0	0	0	0	0	0	0	0	0	0	0	0	0	0	0	0	0	0	0	0	0	0
														381	1900	11:36:39	0	0	0	0	0	0	0	0	0	0	0	0	0	0	0	0	0	0	0	0	0	0	0	0	0	0	0	0	0	0	0	0
														382	1905	11:36:44	0	0	0	0	0	0	0	0	0	0	0	0	0	0	0	0	0	0	0	0	0	0	0	0	0	0	0	0	0	0	0	0
														383	1910	11:36:49	0	0	0	0	0	0	0	0	0	0	0	0	0	0	0	0	0	0	0	0	0	0	0	0	0	0	0	0	0	0	0	0
														384	1915	11:36:54	0	0	0	0	0	0	0	0	0	0	0	0	0	0	0	0	0	0	0	0	0	0	0	0	0	0	0	0	0	0	0	0
														385	1920	11:36:59	0	0	0	0	0	0	0	0	0	0	0	0	0	0	0	0	0	0	0	0	0	0	0	0	0	0	0	0	0	0	0	0
														386	1925	11:37:04	0	0	0	0	0	0	0	0	0	0	0	0	0	0	0	0	0	0	0	0	0	0	0	0	0	0	0	0	0	0	0	0
														387	1930	11:37:09	0	0	0	0	0	0	0	0	0	0	0	0	0	0	0	0	0	0	0	0	0	0	0	0	0	0	0	0	0	0	0	0
														388	1935	11:37:14	0	0	0	0	0	0	0	0	0	0	0	0	0	0	0	0	0	0	0	0	0	0	0	0	0	0	0	0	0	0	0	0
														389	1940	11:37:19	0	0	0	0	0	0	0	0	0	0	0	0	0	0	0	0	0	0	0	0	0	0	0	0	0	0	0	0	0	0	0	0
														390	1945	11:37:24	0	0	0	0	0	0	0	0	0	0	0	0	0	0	0	0	0	0	0	0	0	0	0	0	0	0	0	0	0	0	0	0
														391	1950	11:37:29	0	0	0	0	0	0	0	0	0	0	0	0	0	0	0	0	0	0	0	0	0	0	0	0	0	0	0	0	0	0	0	0
														392	1955	11:37:34	0	0	0	0	0	0	0	0	0	0	0	0	0	0	0	0	0	0	0	0	0	0	0	0	0	0	0	0	0	0	0	0
														393	1960	11:37:39	0	0	0	0	0	0	0	0	0	0	0	0	0	0	0	0	0	0	0	0	0	0	0	0	0	0	0	0	0	0	0	0
														394	1965	11:37:44	0	0	0	0	0	0	0	0	0	0	0	0	0	0	0	0	0	0	0	0	0	0	0	0	0	0	0	0	0	0	0	0
														395	1970	11:37:49	0	0	0	0	0	0	0	0	0	0	0	0	0	0	0	0	0	0	0	0	0	0	0	0	0	0	0	0	0	0	0	0
														396	1975	11:37:54	0	0	0	0	0	0	0	0	0	0	0	0	0	0	0	0	0	0	0	0	0	0	0	0	0	0	0	0	0	0	0	0
														397	1980	11:37:59	0	0	0	0	0	0	0	0	0	0	0	0	0	0	0	0	0	0	0	0	0	0	0	0	0	0	0	0	0	0	0	0
														398	1985	11:38:04	0	0	0	0	0	0	0	0	0	0	0	0	0	0	0	0	0	0	0	0	0	0	0	0	0	0	0	0	0	0	0	0
														399	1990	11:38:09	0	0	0	0	0	0	0	0	0	0	0	0	0	0	0	0	0	0	0	0	0	0	0	0	0	0	0	0	0	0	0	0
														400	1995	11:38:14	0	0	0	0	0	0	0	0	0	0	0	0	0	0	0	0	0	0	0	0	0	0	0	0	0	0	0	0	0	0	0	0
														401	2000	11:38:19	0	0	0	0	0	0	0	0	0	0	0	0	0	0	0	0	0	0	0	0	0	0	0	0	0	0	0	0	0	0	0	0
														402	2005	11:38:24	0	0	0	0	0	0	0	0	0	0	0	0	0	0	0	0	0	0	0	0	0	0	0	0	0	0	0	0	0	0	0	0
														403	2010	11:38:29	0	0	0	0	0	0	0	0	0	0	0	0	0	0	0	0	0	0	0	0	0	0	0	0	0	0	0	0	0	0	0	0
														404	2015	11:38:34	0	0	0	0	0	0	0	0	0	0	0	0	0	0	0	0	0	0	0	0	0	0	0	0	0	0	0	0	0	0	0	0
														405	2020	11:38:39	0	0	0	0	0	0	0	0	0	0	0	0	0	0	0	0	0	0	0	0	0	0	0	0	0	0	0	0	0	0	0	0
														406	2025	11:38:44	0	0	0	0	0	0	0	0	0	0	0	0	0	0	0	0	0	0	0	0	0	0	0	0	0	0	0	0	0	0	0	0
														407	2030	11:38:49	0	0	0	0	0	0	0	0	0	0	0	0	0	0	0	0	0	0	0	0	0	0	0	0	0	0	0	0	0	0	0	0
														408	2035	11:38:54	0	0	0	0	0	0	0	0	0	0	0	0	0	0	0	0	0	0	0	0	0	0	0	0	0	0	0	0	0	0	0	0
														409	2040	11:38:59	0	0	0	0	0	0	0	0	0	0	0	0	0	0	0	0	0	0	0	0	0	0	0	0	0	0	0	0	0	0	0	0
														410	2045	11:39:04	0	0	0	0	0	0	0	0	0	0	0	0	0	0	0	0	0	0	0	0	0	0	0	0	0	0	0	0	0	0	0	0
														411	2050	11:39:09	0	0	0	0	0	0	0	0	0	0	0	0	0	0	0	0	0	0	0	0	0	0	0	0	0	0	0	0	0	0	0	0
														412	2055	11:39:14	0	0	0	0	0	0	0	0	0	0	0	0	0	0	0	0	0	0	0	0	0	0	0	0	0	0	0	0	0	0	0	0
														413	2060	11:39:19	0	0	0	0	0	0	0	0	0	0	0	0	0	0	0	0	0	0	0	0	0	0	0	0	0	0	0	0	0	0	0	0
														414	2065	11:39:24	0	0	0	0	0	0	0	0	0	0	0	0	0	0	0	0	0	0	0	0	0	0	0	0	0	0	0	0	0	0	0	0
														415	2070	11:39:29	0	0	0	0	0	0	0	0	0	0	0	0	0	0	0	0	0	0	0	0	0	0	0	0	0	0	0	0	0	0	0	0
														416	2075	11:39:34	0	0	0	0	0	0	0	0	0	0	0	0	0	0	0	0	0	0	0	0	0	0	0	0	0	0	0	0	0	0	0	0
														417	2080	11:39:39	0	0	0	0	0	0	0	0	0	0	0	0	0	0	0	0	0	0	0	0	0	0	0	0	0	0	0	0	0	0	0	0
														418	2085	11:39:44	0	0	0	0	0	0	0	0	0	0	0	0	0	0	0	0	0	0	0	0	0	0	0	0	0	0	0	0	0	0	0	0
														419	2090	11:39:49	0	0	0	0	0	0	0	0	0	0	0	0	0	0	0	0	0	0	0	0	0	0	0	0	0	0	0	0	0	0	0	0
														420	2095	11:39:54	0	0	0	0	0	0	0	0	0	0	0	0	0	0	0	0	0	0	0	0	0	0	0	0	0	0	0	0	0	0	0	0
														421	2100	11:39:59	0	0	0	0	0	0	0	0	0	0	0	0	0	0	0	0	0	0	0	0	0	0	0	0	0	0	0	0	0	0	0	0
														422	2105	11:40:04	0	0	0	0	0	0	0	0	0	0	0	0	0	0	0	0	0	0	0	0	0	0	0	0	0	0	0	0	0	0	0	0
														423	2110	11:40:09	0	0	0	0	0	0	0	0	0	0	0	0	0	0	0	0	0	0	0	0	0	0	0	0	0	0	0	0	0	0	0	0
														424	2115	11:40:14	0	0	0	0	0	0	0	0	0	0	0	0	0	0	0	0	0	0	0	0	0	0	0	0	0	0	0	0	0	0	0	0
														425	2120	11:40:19	0	0	0	0	0	0	0	0	0	0	0	0	0	0	0	0	0	0	0	0	0	0	0	0	0	0	0	0	0	0	0	0
														426	2125	11:40:24	0	0	0	0	0	0	0	0	0	0	0	0	0	0	0	0	0	0	0	0	0	0	0	0	0	0	0	0	0	0	0	0
														427	2130	11:40:29	0	0	0	0	0	0	0	0	0	0	0	0	0	0	0	0	0	0	0	0	0	0	0	0	0	0	0	0	0	0	0	0
														428	2135	11:40:34	0	0	0	0	0	0	0	0	0	0	0	0	0	0	0	0	0	0	0	0	0	0	0	0	0	0	0	0	0	0	0	0
														429	2140	11:40:39	0	0	0	0	0	0	0	0	0	0	0	0	0	0	0	0	0	0	0	0	0	0	0	0	0	0	0	0	0	0	0	0
														430	2145	11:40:44	0	0	0	0	0	0	0	0	0	0	0	0	0	0	0	0	0	0	0	0	0	0	0	0	0	0	0	0	0	0	0	0
														431	2150	11:40:49	0	0	0	0	0	0	0	0	0	0	0	0	0	0	0	0	0	0	0	0	0	0	0	0	0	0	0	0	0	0	0	0
														432	2155	11:40:54	0	0	0	0	0	0	0	0	0	0	0	0	0	0	0	0	0	0	0	0	0	0	0	0	0	0	0	0	0	0	0	0
														433	2160	11:40:59	0	0	0	0	0	0	0	0	0	0	0	0	0	0	0	0	0	0	0	0	0	0	0	0	0	0	0	0	0	0	0	0
														434	2165	11:41:04	0	0	0	0	0	0	0	0	0	0	0	0	0	0	0	0	0	0	0	0	0	0	0	0	0	0	0	0	0	0	0	0
														435	2170	11:41:09	0	0	0	0	0	0	0	0	0	0	0	0	0	0	0	0	0	0	0	0	0	0	0	0	0	0	0	0	0	0	0	0
														436	2175	11:41:14	0	0	0	0	0	0	0	0	0	0	0	0	0	0	0	0	0	0	0	0	0	0	0	0	0	0	0	0	0	0	0	0
														437	2180	11:41:19	0	0	0	0	0	0	0	0	0	0	0	0	0	0	0	0	0	0	0	0	0	0	0	0	0	0	0	0	0	0	0	0
														438	2185	11:41:24	0	0	0	0	0	0	0	0	0	0	0	0	0	0	0	0	0	0	0	0	0	0	0	0	0	0	0	0	0	0	0	0
														439	2190	11:41:29	0	0	0	0	0	0	0	0	0	0	0	0	0	0	0	0	0	0	0	0	0	0	0	0	0	0	0	0	0	0	0	0
														440	2195	11:41:34	0	0	0	0	0	0	0	0	0	0	0	0	0	0	0	0	0	0	0	0	0	0	0	0	0	0	0	0	0	0	0	0
														441	2200	11:41:39	0	0	0	0	0	0	0	0	0	0	0	0	0	0	0	0	0	0	0	0	0	0	0	0	0	0	0	0	0	0	0	0
														442	2205	11:41:44	0	0	0	0	0	0	0	0	0	0	0	0	0	0	0	0	0	0	0	0	0	0	0	0	0	0	0	0	0	0	0	0
														443	2210	11:41:49	0	0	0	0	0	0	0	0	0	0	0	0	0	0	0	0	0	0	0	0	0	0	0	0	0	0	0	0	0	0	0	0
														444	2215	11:41:54	0	0	0	0	0	0	0	0	0	0	0	0	0	0	0	0	0	0	0	0	0	0	0	0	0	0	0	0	0	0	0	0
														445	2220	11:41:59	0	0	0	0	0	0	0	0	0	0	0	0	0	0	0	0	0	0	0	0	0	0	0	0	0	0	0	0	0	0	0	0
														446	2225	11:42:04	0	0	0	0	0	0	0	0	0	0	0	0	0	0	0	0	0	0	0	0	0	0	0	0	0	0	0	0	0	0	0	0
														447	2230	11:42:09	0	0	0	0	0	0	0	0	0	0	0	0	0	0	0	0	0	0	0	0	0	0	0	0	0	0	0	0	0	0	0	0
														448	2235	11:42:14	0	0	0	0	0	0	0	0	0	0	0	0	0	0	0	0	0	0	0	0	0	0	0	0	0	0	0	0	0	0	0	0
														449	2240	11:42:19	0	0	0	0	0	0	0	0	0	0	0	0	0	0	0	0	0	0	0	0	0	0	0	0	0	0	0	0	0	0	0	0
														450	2245	11:42:24	0	0	0	0	0	0	0	0	0	0	0	0	0	0	0	0	0	0	0	0	0	0	0	0	0	0	0	0	0	0	0	0
														451	2250	11:42:29	0	0	0	0	0	0	0	0	0	0	0	0	0	0	0	0	0	0	0	0	0	0	0	0	0	0	0	0	0	0	0	0
														452	2255	11:42:34	0	0	0	0	0	0	0	0	0	0	0	0	0	0	0	0	0	0	0	0	0	0	0	0	0	0	0	0	0	0	0	0
														453	2260	11:42:39	0	0	0	0	0	0	0	0	0	0	0	0	0	0	0	0	0	0	0	0	0	0	0	0	0	0	0	0	0	0	0	0
														454	2265	11:42:44	0	0	0	0	0	0	0	0	0	0	0	0	0	0	0	0	0	0	0	0	0	0	0	0	0	0	0	0	0	0	0	0
														455	2270	11:42:49	0	0	0	0	0	0	0	0	0	0	0	0	0	0	0	0	0	0	0	0	0	0	0	0	0	0	0	0	0	0	0	0
														456	2275	11:42:54	0	0	0	0	0	0	0	0	0	0	0	0	0	0	0	0	0	0	0	0	0	0	0	0	0	0	0	0	0	0	0	0
														457	2280	11:42:59	0	0	0	0	0	0	0	0	0	0	0	0	0	0	0	0	0	0	0	0	0	0	0	0	0	0	0	0	0	0	0	0
														458	2285	11:43:04	0	0	0	0	0	0	0	0	0	0	0	0	0	0	0	0	0	0	0	0	0	0	0	0	0	0	0	0	0	0	0	0
														459	2290	11:43:09	0	0	0	0	0	0	0	0	0	0	0	0	0	0	0	0	0	0	0	0	0	0	0	0	0	0	0	0	0	0	0	0
														460	2295	11:43:14	0	0	0	0	0	0	0	0	0	0	0	0	0	0	0	0	0	0	0	0	0	0	0	0	0	0	0	0	0	0	0	0
														461	2300	11:43:19	0	0	0	0	0	0	0	0	0	0	0	0	0	0	0	0	0	0	0	0	0	0	0	0	0	0	0	0	0	0	0	0
														462	2305	11:43:24	0	0	0	0	0	0	0	0	0	0	0	0	0	0	0	0	0	0	0	0	0	0	0	0	0	0	0	0	0	0	0	0
														463	2310	11:43:29	0	0	0	0	0	0	0	0	0	0	0	0	0	0	0	0	0	0	0	0	0	0	0	0	0	0	0	0	0	0	0	0
														464	2315	11:43:34	0	0	0	0	0	0	0	0	0	0	0	0	0	0	0	0	0	0	0	0	0	0	0	0	0	0	0	0	0	0	0	0
														465	2320	11:43:39	0	0	0	0	0	0	0	0	0	0	0	0	0	0	0	0	0	0	0	0	0	0	0	0	0	0	0	0	0	0	0	0
														466	2325	11:43:44	0	0	0	0	0	0	0	0	0	0	0	0	0	0	0	0	0	0	0	0	0	0	0	0	0	0	0	0	0	0	0	0
														467	2330	11:43:49	0	0	0	0	0	0	0	0	0	0	0	0	0	0	0	0	0	0	0	0	0	0	0	0	0	0	0	0	0	0	0	0
														468	2335	11:43:54	0	0	0	0	0	0	0	0	0	0	0	0	0	0	0	0	0	0	0	0	0	0	0	0	0	0	0	0	0	0	0	0
														469	2340	11:43:59	0	0	0	0	0	0	0	0	0	0	0	0	0	0	0	0	0	0	0	0	0	0	0	0	0	0	0	0	0	0	0	0
														470	2345	11:44:04	0	0	0	0	0	0	0	0	0	0	0	0	0	0	0	0	0	0	0	0	0	0	0	0	0	0	0	0	0	0	0	0
														471	2350	11:44:09	0	0	0	0	0	0	0	0	0	0	0	0	0	0	0	0	0	0	0	0	0	0	0	0	0	0	0	0	0	0	0	0
														472	2355	11:44:14	0	0	0	0	0	0	0	0	0	0	0	0	0	0	0	0	0	0	0	0	0	0	0	0	0	0	0	0	0	0	0	0
														473	2360	11:44:19	0	0	0	0	0	0	0	0	0	0	0	0	0	0	0	0	0	0	0	0	0	0	0	0	0	0	0	0	0	0	0	0
														474	2365	11:44:24	0	0	0	0	0	0	0	0	0	0	0	0	0	0	0	0	0	0	0	0	0	0	0	0	0	0	0	0	0	0	0	0
														475	2370	11:44:29	0	0	0	0	0	0	0	0	0	0	0	0	0	0	0	0	0	0	0	0	0	0	0	0	0	0	0	0	0	0	0	0
														476	2375	11:44:34	0	0	0	0	0	0	0	0	0	0	0	0	0	0	0	0	0	0	0	0	0	0	0	0	0	0	0	0	0	0	0	0
														477	2380	11:44:39	0	0	0	0	0	0	0	0	0	0	0	0	0	0	0	0	0	0	0	0	0	0	0	0	0	0	0	0	0	0	0	0
														478	2385	11:44:44	0	0	0	0	0	0	0	0	0	0	0	0	0	0	0	0	0	0	0	0	0	0	0	0	0	0	0	0	0	0	0	0
														479	2390	11:44:49	0	0	0	0	0	0	0	0	0	0	0	0	0	0	0	0	0	0	0	0	0	0	0	0	0	0	0	0	0	0	0	0
														480	2395	11:44:54	0	0	0	0	0	0	0	0	0	0	0	0	0	0	0	0	0	0	0	0	0	0	0	0	0	0	0	0	0	0	0	0
														481	2400	11:44:59	0	0	0	0	0	0	0	0	0	0	0	0	0	0	0	0	0	0	0	0	0	0	0	0	0	0	0	0	0	0	0	0
														482	2405	11:45:04	0	0	0	0	0	0	0	0	0	0	0	0	0	0	0	0	0	0	0	0	0	0	0	0	0	0	0	0	0	0	0	0
														483	2410	11:45:09	0	0	0	0	0	39.227	1634.3	3580.44	5605.31	7708.9	12006.8	18499.1	21570	21219.6	19497.9	16404.9	13052.1	9439.55	6617.86	4587.07	3099.06	2153.81	1413.94	879.429	495.014	260.691	108.675	38.9642	0	0	0	0
														484	2415	11:45:14	0	0	0	524.645	1436.79	2656.01	5646.17	10407.3	15144.9	19859	29379.3	43705.6	50175	48787.4	44390.4	36983.8	29172.7	20957.2	14593.3	10081	6775.72	4677.31	3041.9	1869.5	1039.86	552.993	244.223	113.551	33.1625	3.05689	0	0
														485	2420	11:45:19	0	0	3.3426	751.115	1755.4	3016.21	6276.47	11536.2	16649.1	21615.3	31798.4	47198.4	54166.1	52701.4	48022.1	40127.9	31738.7	22854.4	15956.6	11045.5	7444.07	5152.26	3366.04	2085.4	1174.4	633.048	288.383	140.406	49.2429	14.892	0	0
														486	2425	11:45:24	0	0	243.495	972.245	1973.2	3246.36	6560.17	11914.6	17127.4	22198.6	32496.7	48021.8	54999.7	53430.3	48644.4	40641.8	32147.8	23162.2	16181.4	11205.2	7552.26	5222.39	3413.41	2125.31	1205.59	654.248	301.781	148.187	53.4053	17.4349	0	0
														487	2430	11:45:29	0	0	205.436	958.92	1962.24	3215.39	6511.46	11850.5	16951.7	21815.1	31921.4	47270.5	54214.7	52753.9	48084.1	40205.5	31821.2	22931.5	16023.9	11098.7	7481.43	5172.25	3379.65	2103.61	1193.25	648.571	300.452	148.894	55.3093	19.6969	0	0
														488	2435	11:45:34	0	0	418.363	1223.57	2203.52	3358.23	6511.49	11663.3	16551.9	21177.3	30937.9	45833.6	52564.8	51131.6	46569.4	38878.1	30735.3	22140.8	15471	10726	7242.61	5020.79	3288.71	2046.38	1159.57	628.279	289.368	142.834	52.4466	18.2067	0	0
														489	2440	11:45:39	0	0	35.6816	801.674	1824.55	3104.32	6280.56	11353.3	16174.1	20743	30362	45031	51731.4	50463.4	46080.3	38582.1	30573.1	22053.1	15427.8	10697	7222.7	5004.97	3280.27	2048.62	1166.97	635.309	295.237	146.748	55.1727	20.5107	0.907951	0
														490	2445	11:45:44	0	0	365.986	1067.07	1931.7	2959.9	5768.11	10356.3	14718.5	18854.7	27617.7	41007.5	47074.5	45818.6	41787.5	34981.1	27711.5	19978.5	13958.9	9652.4	6492.81	4480.1	2924.73	1826.7	1041.43	568.923	265.711	131.798	48.9543	17.1805	0	0
														491	2450	11:45:49	0	0	82.0016	880.756	1862.4	3026.93	6094.74	11065.8	15851.6	20452	29993.3	44475.4	51008.8	49593.6	45179.2	37765.5	29895.2	21568.2	15098.6	10486.6	7097.52	4931.26	3241.02	2026.8	1156.31	629.562	292.764	145.917	55.2911	20.8864	1.39962	0
														492	2455	11:45:54	0	0	289.932	1082.33	2071.69	3258	6440.02	11617.8	16516.9	21137.3	30879.3	45742.8	52468.4	51056.2	46546	38937.6	30832.2	22229.6	15547.4	10785.8	7291.02	5063.07	3325.3	2077.72	1184.02	644.197	299.312	149.364	56.8057	21.6379	1.70911	0
														493	2460	11:45:59	0	0	73.1933	912.01	1941.29	3161.03	6352.19	11514.8	16380.9	20950.5	30618.1	45383.7	52108.6	50793	46364.1	38822.1	30756.5	22167.3	15494.3	10737.5	7243.32	5011.85	3276.73	2037.97	1153.15	622.27	284.529	139.923	51.6305	19.6524	1.79337	0
														494	2465	11:46:04	0	0	211.084	1080.92	2114.91	3313.04	6495.41	11662	16509	21036.3	30631	45293.2	51910.9	50484.2	45978.6	38394.2	30345.4	21832.2	15233.2	10548.3	7112.22	4924.83	3219.93	1997.52	1126.93	608.173	278.094	136.695	49.7965	17.399	0	0
														495	2470	11:46:09	0	0	130.434	992.211	2015.49	3200.27	6332.66	11412.7	16184.7	20648.9	30033.3	44337.7	50867	49621.2	45359.2	38080.9	30216.3	21765.2	15194.5	10504.2	7073.41	4902.14	3215.03	2012.07	1149.67	627.826	293.641	147.115	56.3612	21.3786	1.50231	0
														496	2475	11:46:14	0	0	20.835	900.058	1946.33	3159.65	6309.38	11395.5	16151.6	20577.7	30092.4	44695.9	51358.5	50080.3	45693.8	38199	30232.6	21794.6	15249.4	10597.2	7178.44	4993.3	3286.34	2057.56	1176.52	643.233	301.694	151.905	58.9526	22.8379	2.20824	0
														497	2480	11:46:19	0	0	119.554	791.023	1747.11	2987.8	6137.89	11197.4	16045.1	20681.2	30227.2	44683	51268.7	49984.4	45660.1	38295.7	30375.2	21898.6	15313.1	10618.8	7175.64	4983.77	3281.91	2070.08	1196.04	659.801	314.104	158.952	62.1784	23.7822	1.74786	0
														498	2485	11:46:24	0	0	237.52	974.473	1961.94	3199.93	6331.78	11357.5	16138.8	20675.7	30073.8	44333.1	50859.2	49652.1	45411.6	38137.7	30276.9	21829.3	15253.3	10548.9	7100.18	4907.07	3217.01	2030.01	1174.99	651.957	313.351	159.171	62.8852	24.4918	2.42588	0
														499	2490	11:46:29	284.266	309.92	672.294	1371.39	2228.92	3244.9	6077.3	10726.1	15140.5	19320.3	28105.1	41494.7	47721.6	46785.8	42967.8	36267.7	28867.5	20767	14436.6	9876.4	6544.17	4439.94	2869.29	1832.22	1079.31	610.548	301.293	151.544	57.9497	20.5112	0	0
														500	2495	11:46:34	0	0	0	427.895	1420.7	2631.73	5587.61	10288.3	14907.9	19446.3	28201.5	41173.6	47174.9	46205.4	42502.4	36065.7	28851.8	20860.7	14580.5	10011.2	6652.46	4504.23	2901.27	1843.58	1081.15	613.958	304.879	153.909	59.1255	20.5286	0	0
														501	2500	11:46:39	0	0	190.378	898.511	1863.08	3084.09	6247.27	11352.6	16274.3	21012.4	30469.7	44646.3	51173.2	50050.3	45936.8	38832.7	30960.4	22319.8	15558	10674.9	7092.92	4812.17	3089.93	1926.2	1098.09	605.6	286.28	140.131	49.0999	13.1852	0	0
														502	2505	11:46:44	0	0	280.809	944.61	1897.02	3138.03	6254.69	11247	15994.7	20497.7	29680.6	43543.2	49942.1	48877.3	44869	37917.3	30211.1	21750.5	15145.3	10395.8	6921.3	4721.96	3049.95	1905.27	1088.55	599.8	284.172	141.67	53.0426	18.2905	0	0
														503	2510	11:46:49	0	0	23.2568	788.818	1803.38	3066.94	6227.33	11284.5	16104.5	20687.1	30102.7	44351.1	50846.2	49587.8	45333.1	38082.1	30215.3	21732.5	15141.3	10441.5	7009.31	4844.8	3164.93	1969.7	1116.78	606.146	280.174	138.86	51.1712	17.1083	0	0
														504	2515	11:46:54	0	0	61.9811	906.643	1941.99	3168.03	6379.03	11575	16480.8	21096.4	30711.6	45326.4	51925.6	50509.1	46048	38542.1	30497.4	21913.7	15261	10539.1	7094.27	4926.54	3234.48	2018.08	1148.42	625.494	291.738	147.149	57.0915	21.5657	1.22921	0
														505	2520	11:46:59	0	0	231.053	1057.16	2041.21	3183.19	6203.96	11103.5	15760.2	20174	29406.5	43457.8	49836.4	48542.4	44274.5	37032.8	29280.3	21017.2	14617.4	10080.9	6771.82	4690.17	3065.69	1898.38	1067.42	572.798	258.932	125.819	43.5068	11.9954	0	0
														506	2525	11:47:04	0	0	0	775.425	1813.23	2951.43	5844.11	10491.3	15019.1	19427.5	28539.9	42356.3	48700.4	47572	43446.1	36322.7	28728.7	20664.1	14413.9	9978.01	6735.07	4685.01	3086.21	1938.66	1112.89	608.893	286.703	146.321	59.0949	25.0247	5.17418	0
														507	2530	11:47:09	3218.79	3385.21	3488.03	3527.23	3218.4	2561.53	3083.81	4785.24	6384.18	7880.64	11033	15841.1	17968.3	17414.5	15790.9	13097.3	10305.4	7415.27	5154.66	3523.6	2343.81	1615.32	1057.82	671.318	391.419	218.119	105.905	54.7771	22.3578	8.6472	0.608798	0
														508	2535	11:47:14	0	0	0	68.8156	86.0034	43.9218	0	0	0	0	0	0	13.887	117.266	131.441	56.4102	0.931016	0	0	0	0	0	0	0	0	0	0	0	0	0	0	0
														509	2540	11:47:19	0	0	0	13.9547	34.2682	27.2394	0	0	0	0	0	0	0	75.3794	91.4727	27.6657	0	0	0	0	0	0	0	0	0	0	0	0	0	0	0	0
														510	2545	11:47:24	0	0	0	0	0	0	0	0	0	0	0	0	0	25.0336	49.9268	1.95272	0	0	0	0	0	0	0	0	0	0	0	0	0	0	0	0
														511	2550	11:47:29	0	0	0	0	0	0	0	0	0	0	0	0	0	34.8058	65.3937	13.527	0	0	0	0	0	0	0	0	0	0	0	0	0	0	0	0
														512	2555	11:47:34	0	0	0	0	0	0	0	0	0	0	0	0	0	12.403	46.5216	4.35744	0	0	0	0	0	0	0	0	0	0	0	0	0	0	0	0
														513	2560	11:47:39	0	0	0	0	0	0	0	0	0	0	0	0	0	30.4159	51.0568	0	0	0	0	0	0	0	0	0	0	0	0	0	0	0	0	0
														514	2565	11:47:44	0	0	0	0	0	0	0	0	0	0	0	0	0	20.2547	45.9936	0	0	0	0	0	0	0	0	0	0	0	0	0	0	0	0	0
														515	2570	11:47:49	0	0	0	0	0	0	0	0	0	0	0	0	0	26.1548	47.7132	0	0	0	0	0	0	0	0	0	0	0	0	0	0	0	0	0
														516	2575	11:47:54	0	0	0	0	0	0	0	0	0	0	0	0	0	25.5984	40.0831	0	0	0	0	0	0	0	0	0	0	0	0	0	0	0	0	0
														517	2580	11:47:59	0	0	0	0	0	0	0	0	0	0	0	0	0	13.8848	33.5038	0	0	0	0	0	0	0	0	0	0	0	0	0	0	0	0	0
														518	2585	11:48:04	0	0	0	0	0	0	0	0	0	0	0	0	0	33.9984	48.8981	0	0	0	0	0	0	0	0	0	0	0	0	0	0	0	0	0
														519	2590	11:48:09	0	0	0	0	0	0	0	0	0	0	0	0	0	6.74056	33.4346	0	0	0	0	0	0	0	0	0	0	0	0	0	0	0	0	0
														520	2595	11:48:14	0	0	0	0	0	0	0	0	0	0	0	0	0	26.4327	52.1	0	0	0	0	0	0	0	0	0	0	0	0	0	0	0	0	0
														521	2600	11:48:19	0	0	0	0	0	0	0	0	0	0	0	0	0	15.1895	49.752	10.1348	0	0	0	0	0	0	0	0	0	0	0	0	0	0	0	0
														522	2605	11:48:24	0	0	0	0	0	0	0	0	0	0	0	0	0	13.9692	49.2423	9.04982	0	0	0	0	0	0	0	0	0	0	0	0	0	0	0	0
														523	2610	11:48:29	0	0	0	0	0	0	0	0	0	0	0	0	0	0	19.9698	0	0	0	0	0	0	0	0	0	0	0	0	0	0	0	0	0
														524	2615	11:48:34	0	0	0	0	0	0	0	0	0	0	0	0	0	33.3534	58.3198	7.26738	0	0	0	0	0	0	0	0	0	0	0	0	0	0	0	0
														525	2620	11:48:39	0	0	0	0	0	0	0	0	0	0	0	0	0	19.6811	41.8777	0	0	0	0	0	0	0	0	0	0	0	0	0	0	0	0	0
														526	2625	11:48:44	0	0	0	0	0	0	0	0	0	0	0	0	0	0	34.3306	0	0	0	0	0	0	0	0	0	0	0	0	0	0	0	0	0
														527	2630	11:48:49	0	0	0	0	0	0	0	0	0	0	0	0	0	14.0787	39.6312	0	0	0	0	0	0	0	0	0	0	0	0	0	0	0	0	0
														528	2635	11:48:54	0	0	0	0	0	0	0	0	0	0	0	0	0	8.90803	40.4246	0	0	0	0	0	0	0	0	0	0	0	0	0	0	0	0	0
														529	2640	11:48:59	0	0	0	0	0	0	0	0	0	0	0	0	0	0	10.8701	0	0	0	0	0	0	0	0	0	0	0	0	0	0	0	0	0
														530	2645	11:49:04	0	0	0	0	0	0	0	0	0	0	0	0	0	10.3041	39.3571	0	0	0	0	0	0	0	0	0	0	0	0	0	0	0	0	0
														531	2650	11:49:09	0	0	0	0	0	0	0	0	0	0	0	0	0	41.2403	65.0495	15.2234	0	0	0	0	0	0	0	0	0	0	0	0	0	0	0	0
														532	2655	11:49:14	0	0	0	0	0	0	0	0	0	0	0	0	0	7.89632	38.187	0	0	0	0	0	0	0	0	0	0	0	0	0	0	0	0	0
														533	2660	11:49:19	0	0	0	0	0	0	0	0	0	0	0	0	0	15.8574	41.0219	0	0	0	0	0	0	0	0	0	0	0	0	0	0	0	0	0
														534	2665	11:49:24	0	0	0	0	0	0	0	0	0	0	0	0	0	17.4178	48.1496	3.69156	0	0	0	0	0	0	0	0	0	0	0	0	0	0	0	0
														535	2670	11:49:29	0	0	0	0	0	0	0	0	0	0	0	0	0	20.8382	48.9173	0	0	0	0	0	0	0	0	0	0	0	0	0	0	0	0	0
														536	2675	11:49:34	0	0	0	0	0	0	0	0	0	0	0	0	0	16.279	43.4953	0	0	0	0	0	0	0	0	0	0	0	0	0	0	0	0	0
														537	2680	11:49:39	0	0	0	0	0	0	0	0	0	0	0	0	0	27.846	47.096	1.45318	0	0	0	0	0	0	0	0	0	0	0	0	0	0	0	0
														538	2685	11:49:44	0	0	0	0	0	0	0	0	0	0	0	0	0	0	12.2706	0	0	0	0	0	0	0	0	0	0	0	0	0	0	0	0	0
														539	2690	11:49:49	0	0	0	0	0	0	0	0	0	0	0	0	0	0	31.3942	0	0	0	0	0	0	0	0	0	0	0	0	0	0	0	0	0
														540	2695	11:49:54	0	0	0	0	0	0	0	0	0	0	0	0	0	5.07888	35.5013	0	0	0	0	0	0	0	0	0	0	0	0	0	0	0	0	0
														541	2700	11:49:59	0	0	0	0	0	0	0	0	0	0	0	0	0	4.92887	32.2523	0	0	0	0	0	0	0	0	0	0	0	0	0	0	0	0	0
														542	2705	11:50:04	0	0	0	0	0	0	0	0	0	0	0	0	0	18.6526	48.846	3.85804	0	0	0	0	0	0	0	0	0	0	0	0	0	0	0	0
														543	2710	11:50:09	0	0	0	0	0	0	0	0	0	0	0	0	0	16.0901	34.2385	0	0	0	0	0	0	0	0	0	0	0	0	0	0	0	0	0
														544	2715	11:50:14	0	0	0	0	0	0	0	0	0	0	0	0	0	0	26.629	0	0	0	0	0	0	0	0	0	0	0	0	0	0	0	0	0
														545	2720	11:50:19	0	0	0	0	0	0	0	0	0	0	0	0	0	13.6331	46.0593	0	0	0	0	0	0	0	0	0	0	0	0	0	0	0	0	0
														546	2725	11:50:24	0	0	0	0	0	0	0	0	0	0	0	0	0	0	22.4184	0	0	0	0	0	0	0	0	0	0	0	0	0	0	0	0	0
														547	2730	11:50:29	0	0	0	0	0	0	0	0	0	0	0	0	0	8.21062	32.8304	0	0	0	0	0	0	0	0	0	0	0	0	0	0	0	0	0
														548	2735	11:50:34	0	0	0	0	0	0	0	0	0	0	0	0	0	6.00721	35.2624	0	0	0	0	0	0	0	0	0	0	0	0	0	0	0	0	0
														549	2740	11:50:39	0	0	0	0	0	0	0	0	0	0	0	0	0	2.58999	36.1986	0	0	0	0	0	0	0	0	0	0	0	0	0	0	0	0	0
														550	2745	11:50:44	0	0	0	0	0	0	0	0	0	0	0	0	0	0	28.9159	0	0	0	0	0	0	0	0	0	0	0	0	0	0	0	0	0
														551	2750	11:50:49	0	0	0	0	0	0	0	0	0	0	0	0	0	18.3139	39.3142	0	0	0	0	0	0	0	0	0	0	0	0	0	0	0	0	0
														552	2755	11:50:54	0	0	0	0	0	0	0	0	0	0	0	0	0	0	14.5847	0	0	0	0	0	0	0	0	0	0	0	0	0	0	0	0	0
														553	2760	11:50:59	0	0	0	0	0	0	0	0	0	0	0	0	0	0	19.4743	0	0	0	0	0	0	0	0	0	0	0	0	0	0	0	0	0
														554	2765	11:51:04	0	0	0	0	0	0	0	0	0	0	0	0	0	0.970925	28.0311	0	0	0	0	0	0	0	0	0	0	0	0	0	0	0	0	0
														555	2770	11:51:09	0	0	0	0	0	0	0	0	0	0	0	0	0	18.8427	44.6926	0	0	0	0	0	0	0	0	0	0	0	0	0	0	0	0	0
														556	2775	11:51:14	0	0	0	0	0	0	0	0	0	0	0	0	0	0.481873	20.9011	0	0	0	0	0	0	0	0	0	0	0	0	0	0	0	0	0
														557	2780	11:51:19	0	0	0	0	0	0	0	0	0	0	0	0	0	12.681	28.1306	0	0	0	0	0	0	0	0	0	0	0	0	0	0	0	0	0
														558	2785	11:51:24	0	0	0	0	0	0	0	0	0	0	0	0	0	0	13.9953	0	0	0	0	0	0	0	0	0	0	0	0	0	0	0	0	0
														559	2790	11:51:29	0	0	0	0	0	0	0	0	0	0	0	0	0	0	32.491	0	0	0	0	0	0	0	0	0	0	0	0	0	0	0	0	0
														560	2795	11:51:34	0	0	0	0	0	0	0	0	0	0	0	0	0	21.7349	50.8286	5.67344	0	0	0	0	0	0	0	0	0	0	0	0	0	0	0	0
														561	2800	11:51:39	0	0	0	0	0	0	0	0	0	0	0	0	0	9.97737	36.8405	0	0	0	0	0	0	0	0	0	0	0	0	0	0	0	0	0
														562	2805	11:51:44	0	0	0	0	0	0	0	0	0	0	0	0	0	26.4082	48.7008	0	0	0	0	0	0	0	0	0	0	0	0	0	0	0	0	0
														563	2810	11:51:49	0	0	0	0	0	0	0	0	0	0	0	0	0	0	30.3603	0	0	0	0	0	0	0	0	0	0	0	0	0	0	0	0	0
														564	2815	11:51:54	0	0	0	0	0	0	0	0	0	0	0	0	0	9.87261	49.3163	10.7115	0	0	0	0	0	0	0	0	0	0	0	0	0	0	0	0
														565	2820	11:51:59	0	0	0	0	0	0	0	0	0	0	0	0	0	0	21.1528	0	0	0	0	0	0	0	0	0	0	0	0	0	0	0	0	0
														566	2825	11:52:04	0	0	0	0	0	0	0	0	0	0	0	0	0	0	14.8547	0	0	0	0	0	0	0	0	0	0	0	0	0	0	0	0	0
														567	2830	11:52:09	0	0	0	0	0	0	1189.42	2776.62	4443.11	6188.89	9949.1	15723.7	18573.8	18499.4	17152.4	14533	11644.8	8488.03	5991.5	4155.25	2805.62	1942.63	1279.43	816.019	471.648	246.315	99.7349	31.9064	0	0	0	0
														568	2835	11:52:14	0	0	28.972	671.317	1595.39	2801.19	5919.65	10950.8	16045.5	21203.9	31597.6	47226.5	54208.4	52543.2	47557.2	39250.4	30701.6	21911	15161.8	10454.3	7012.89	4837.67	3163.14	1989.31	1133.78	596.567	255.604	110.894	23.8451	0	0	0
														569	2840	11:52:19	0	0	0	745.012	1782.82	3107.66	6461.48	11844.3	17184.9	22483.4	33282.2	49581.3	56889.4	55206.6	50070.9	41482.6	32550.3	23274.2	16138.1	11142.2	7492.64	5189.46	3394.57	2107.98	1188.72	636.776	285.839	135.902	43.5203	8.6922	0	0
														570	2845	11:52:24	0	0	238.508	927.315	1939.1	3273.87	6660.82	12100	17448.5	22706.6	33455.2	49694.5	56985.7	55328.7	50217.4	41651.7	32711.2	23395.6	16225.2	11199.8	7537.09	5237.07	3432	2121.86	1190.18	636.983	286.471	138.65	47.2699	12.3304	0	0
														571	2850	11:52:29	0	0	258.665	992.748	2001.31	3284.36	6621.8	12013.6	17205.8	22198.3	32704.3	48723.6	55916.8	54283.8	49237	40776.5	31994.9	22892	15890.8	10991.2	7412.22	5153.98	3381.35	2094.36	1178.02	632.344	286.184	139.539	48.8644	14.1592	0	0
														572	2855	11:52:34	0	0	0	801.227	1868.17	3198.51	6556.08	11940.9	17159.1	22210.6	32762.9	48815.8	56020.6	54377.4	49305.4	40804.5	32001	22894.8	15894.8	11001.1	7428.76	5177.91	3406.08	2113.28	1191.02	639.299	289.445	141.453	49.9833	15.0343	0	0
														573	2860	11:52:39	0	0	243.567	1074.2	2091.25	3294.72	6528.38	11792.2	16941.7	21976.7	32227.5	47694.1	54521.7	52710.3	47722.9	39559.3	31060.4	22226.1	15428.8	10668.7	7192.22	4999.54	3278.33	2028.62	1140.21	613.114	278.667	136.873	48.9914	15.0226	0	0
														574	2865	11:52:44	0	0	0	757.874	1851.16	3190.66	6597.16	12070.6	17531	22978.1	33517.8	49150	55928.7	53853.7	48717.2	40519.1	31896.8	22850.3	15865.7	10942.9	7355.3	5102.75	3342.3	2073.94	1170.21	631.096	287.884	140.572	49.5784	14.9024	0	0
														575	2870	11:52:49	0	0	199.745	1074.72	2103.34	3285.58	6513.3	11786.5	17002.4	22161	32283	47368.3	53944.4	52011	47142.4	39338.5	31044.6	22260.7	15464.8	10656.9	7156.24	4962.89	3247.48	2010.01	1130.06	607.624	275.648	134.134	46.6522	13.2032	0	0
														576	2875	11:52:54	0	0	2.86291	849.513	1877.6	3087.12	6330.15	11606.7	16865.3	22106	32212.5	47184.8	53709.1	51785.5	47008.4	39377.9	31165.7	22371.8	15555.8	10717.8	7192.19	4979.02	3253.91	2016.89	1137.04	614.366	281.516	138.488	49.8385	15.5669	0	0
														577	2880	11:52:59	0	0	176.941	1083.45	2140.51	3348.12	6655.05	12061.3	17396.9	22661.8	32934.3	48214.3	54807.8	52714.8	47745.4	39899.5	31521	22609.8	15718	10845.6	7291.97	5057.13	3309.95	2050.41	1154.6	622.521	284.195	139.624	50.0337	15.4229	0	0
														578	2885	11:53:04	0	0	333.086	1145.16	2113.27	3237.44	6369.35	11509	16694.7	21926.3	31728.9	46102.4	52275.1	50246.8	45579.1	38271.9	30335.9	21771	15135.2	10428.4	6990.7	4822.01	3144.99	1959.64	1110.65	598.025	271.635	131.477	45.3144	13.1484	0	0
														579	2890	11:53:09	0	0	479.341	1323.14	2286.01	3367.94	6513.55	11722.9	16928	22129.1	32033.4	46641	52924.9	50885.3	46149.6	38718	30671.5	22010.1	15307.2	10562.8	7088.22	4883.5	3185.17	1993.24	1136.19	614.014	280.362	135.233	46.1272	13.0447	0	0
														580	2895	11:53:14	0	0	0	747.588	1713.97	2876.1	5914.01	10827.7	15801.7	20836.1	30386.6	44453.3	50570.7	48738.8	44213.9	36996.1	29285.5	21082.2	14726.3	10217.8	6907.89	4796.61	3146.35	1957.12	1109.67	604.015	281.261	141.413	54.3752	20.1486	0.683645	0
														581	2900	11:53:19	0	0	219.78	1053.38	2011.46	3094.03	6125.82	11106.8	16082.4	21052.6	30641.7	44849.5	50978.6	49028.7	44342	36918.4	29116.3	20935.7	14615.2	10154.7	6877.08	4782.19	3139.15	1947.97	1100.86	597.83	277.276	139.199	53.2192	19.3358	0.10097	0
														582	2905	11:53:24	0	0	60.9617	786.65	1783.7	3052.11	6241.04	11350.5	16502.9	21698.3	31590.9	46180.6	52469	50456.1	45597	37891.7	29841.9	21447.6	14968.5	10404.6	7049.6	4903.43	3221.11	2002.63	1134.84	617.74	287.683	144.672	55.6361	20.5749	0.6097	0
														583	2910	11:53:29	0	0	110.628	900.405	1908.06	3133.6	6406.32	11726.2	17009.7	22256.8	32452	47595.3	54047.4	51808.3	46653.7	38583.4	30282	21749.3	15181.6	10578.8	7189.78	5014.48	3298.23	2041.02	1148.25	619.907	284.509	142.051	53.6383	19.2695	0	0
														584	2915	11:53:34	201.348	281.727	652.176	1312.69	2182.23	3260.8	6327.7	11382.9	16363.9	21270.5	30970.4	45463.6	51687.7	49642.4	44752.6	37018.1	29055.6	20865.1	14559	10137.3	6880.66	4789.21	3142.75	1941.28	1089.46	587.296	268.452	132.928	48.7972	16.0604	0	0
														585	2920	11:53:39	0	0	316.875	1051.54	1912.79	2900.63	5658.47	10186.3	14707.3	19221.4	28015	41088.1	46705.4	44866.9	40478.2	33539.5	26358.5	18935.3	13214.8	9197	6240.5	4345.32	2853.72	1765.71	992.362	533.678	242.552	118.987	42.4244	12.8655	0	0
														586	2925	11:53:44	0	0	0	659.208	1688.39	2930.82	6028.65	10981.9	15936.7	20893	30478.6	44693.5	50914.8	49142.6	44515.1	37032.3	29193.6	20998.9	14660.1	10177.2	6880.52	4770.01	3122.95	1939.34	1097.36	597.024	277.325	138.266	51.8033	17.9374	0	0
														587	2930	11:53:49	0	0	0	807.022	1814.57	3021.19	6204.34	11364	16498	21606.3	31527.3	46261.1	52605.5	50560.4	45628.5	37809.8	29714.4	21342.2	14889.4	10356	7021.73	4886.61	3206.64	1981.81	1113.06	600.385	274.77	136.217	50.1958	16.7068	0	0
														588	2935	11:53:54	0	0	65.3526	978.357	2060.88	3312.92	6620.58	11983.8	17195.4	22255.1	32382.2	47576.5	54084.5	51906.1	46733.7	38567.5	30209.7	21660.4	15093.3	10508.4	7134.25	4970.95	3266.68	2021.43	1136.98	613.322	280.955	139.881	52.3242	18.2843	0	0
														589	2940	11:53:59	0	170.088	580.077	1193.14	2065.15	3196.1	6354.44	11540.2	16634.5	21637.4	31560.4	46403.6	52746.5	50589.1	45514.6	37523.2	29370.7	21057	14675.3	10225.5	6950.27	4849.65	3190.41	1972.54	1107.89	596.464	272.148	134.946	49.8855	16.9679	0	0
														590	2945	11:54:04	0	0	38.9264	768.716	1754.49	2996.24	6185.63	11322.7	16418.6	21473.3	31441.2	46322.2	52742.6	50702.5	45708.7	37761.2	29619.4	21283.1	14877.4	10402.4	7099.21	4967.93	3279.84	2034.94	1148.82	621.489	286.759	144.632	56.5337	22.4641	2.83397	0
														591	2950	11:54:09	3520.88	3412.57	3328.91	3269.91	2949.62	2368.05	2913.88	4587.1	6147.45	7594.93	10607.9	15186.3	17049.2	16196.7	14478.8	11895.8	9296.13	6679.95	4661.19	3239.83	2184.9	1496.39	967.202	597.335	336.641	185.119	87.5047	43.7984	16.2184	4.76466	0	0
														592	2955	11:54:14	0	0	0	67.6425	79.3011	27.0009	0	0	0	0	0	23.4897	28.9323	0	0	0	0	0	0	0	0	0	0	0	0	0	0	0	0	0	0	0
														593	2960	11:54:19	0	0	0	0	0.663278	0	0	0	0	0	0	0	0	0	0	0	0	0	0	0	0	0	0	0	0	0	0	0	0	0	0	0
														594	2965	11:54:24	0	0	0	0	0	0	0	0	0	0	0	0	0	0	0	0	0	0	0	0	0	0	0	0	0	0	0	0	0	0	0	0
														595	2970	11:54:29	0	0	0	0	0	0	0	0	0	0	0	0	13.7889	0	0	0	0	0	0	0	0	0	0	0	0	0	0	0	0	0	0	0
														596	2975	11:54:34	0	0	0	0	0	0	0	0	0	0	0	0	0	0	0	0	0	0	0	0	0	0	0	0	0	0	0	0	0	0	0	0
														597	2980	11:54:39	0	0	0	0	0	0	0	0	0	0	0	0	0	0	0	0	0	0	0	0	0	0	0	0	0	0	0	0	0	0	0	0
														598	2985	11:54:44	0	0	0	0	0	0	0	0	0	0	0	0	0	0	0	0	0	0	0	0	0	0	0	0	0	0	0	0	0	0	0	0
														599	2990	11:54:49	0	0	0	0	0	0	0	0	0	0	0	0	0	0	0	0	0	0	0	0	0	0	0	0	0	0	0	0	0	0	0	0
														600	2995	11:54:54	0	0	0	0	0	0	0	0	0	0	0	0	0	0	0	0	0	0	0	0	0	0	0	0	0	0	0	0	0	0	0	0
														601	3000	11:54:59	0	0	0	0	0	0	0	0	0	0	0	0	0	0	0	0	0	0	0	0	0	0	0	0	0	0	0	0	0	0	0	0
														602	3005	11:55:04	0	0	0	0	0	0	0	0	0	0	0	0	0	0	0	0	0	0	0	0	0	0	0	0	0	0	0	0	0	0	0	0
														603	3010	11:55:09	0	0	0	0	0	0	0	0	0	0	0	0	0	0	0	0	0	0	0	0	0	0	0	0	0	0	0	0	0	0	0	0
														604	3015	11:55:14	0	0	0	0	0	0	0	0	0	0	0	0	0	0	0	0	0	0	0	0	0	0	0	0	0	0	0	0	0	0	0	0
														605	3020	11:55:19	0	0	0	0	0	0	0	0	0	0	0	0	0	0	0	0	0	0	0	0	0	0	0	0	0	0	0	0	0	0	0	0
														606	3025	11:55:24	0	0	0	0	0	0	0	0	0	0	0	0	0	0	0	0	0	0	0	0	0	0	0	0	0	0	0	0	0	0	0	0
														607	3030	11:55:29	0	0	0	0	0	0	0	0	0	0	0	0	0	0	0	0	0	0	0	0	0	0	0	0	0	0	0	0	0	0	0	0
														608	3035	11:55:34	0	0	0	0	0	0	0	0	0	0	0	0	0	0	0	0	0	0	0	0	0	0	0	0	0	0	0	0	0	0	0	0
														609	3040	11:55:39	0	0	0	0	0	0	0	0	0	0	0	0	0	0	0	0	0	0	0	0	0	0	0	0	0	0	0	0	0	0	0	0
														610	3045	11:55:44	0	0	0	0	0	0	0	0	0	0	0	0	0	0	0	0	0	0	0	0	0	0	0	0	0	0	0	0	0	0	0	0
														611	3050	11:55:49	0	0	0	0	0	0	0	0	0	0	0	0	0	0	0	0	0	0	0	0	0	0	0	0	0	0	0	0	0	0	0	0
														612	3055	11:55:54	0	0	0	0	0	0	0	0	0	0	0	0	0	0	0	0	0	0	0	0	0	0	0	0	0	0	0	0	0	0	0	0
														613	3060	11:55:59	0	0	0	0	0	0	0	0	0	0	0	0	0	0	0	0	0	0	0	0	0	0	0	0	0	0	0	0	0	0	0	0
														614	3065	11:56:04	0	0	0	0	0	0	0	0	0	0	0	0	0	0	0	0	0	0	0	0	0	0	0	0	0	0	0	0	0	0	0	0
														615	3070	11:56:09	0	0	0	0	0	0	0	0	0	0	0	0	0	0	0	0	0	0	0	0	0	0	0	0	0	0	0	0	0	0	0	0
														616	3075	11:56:14	0	0	0	0	0	0	0	0	0	0	0	0	0	0	0	0	0	0	0	0	0	0	0	0	0	0	0	0	0	0	0	0
														617	3080	11:56:19	0	0	0	0	0	0	0	0	0	0	0	0	0	0	0	0	0	0	0	0	0	0	0	0	0	0	0	0	0	0	0	0
														618	3085	11:56:24	0	0	0	0	0	0	0	0	0	0	0	0	0	0	0	0	0	0	0	0	0	0	0	0	0	0	0	0	0	0	0	0
														619	3090	11:56:29	0	0	0	0	0	0	0	0	0	0	0	0	0	0	0	0	0	0	0	0	0	0	0	0	0	0	0	0	0	0	0	0
														620	3095	11:56:34	0	0	0	0	0	0	0	0	0	0	0	0	0	0	0	0	0	0	0	0	0	0	0	0	0	0	0	0	0	0	0	0
														621	3100	11:56:39	0	0	0	0	0	0	0	0	0	0	0	0	0	0	0	0	0	0	0	0	0	0	0	0	0	0	0	0	0	0	0	0
														622	3105	11:56:44	0	0	0	0	0	0	0	0	0	0	0	0	0	0	0	0	0	0	0	0	0	0	0	0	0	0	0	0	0	0	0	0
														623	3110	11:56:49	0	0	0	0	0	0	0	0	0	0	0	0	0	0	0	0	0	0	0	0	0	0	0	0	0	0	0	0	0	0	0	0
														624	3115	11:56:54	0	0	0	0	0	0	0	0	0	0	0	0	0	0	0	0	0	0	0	0	0	0	0	0	0	0	0	0	0	0	0	0
														625	3120	11:56:59	0	0	0	0	0	0	0	0	0	0	0	0	0	0	0	0	0	0	0	0	0	0	0	0	0	0	0	0	0	0	0	0
														626	3125	11:57:04	0	0	0	0	0	0	0	0	0	0	0	0	0	0	0	0	0	0	0	0	0	0	0	0	0	0	0	0	0	0	0	0
														627	3130	11:57:09	0	0	0	0	0	0	0	0	0	0	0	0	0	0	0	0	0	0	0	0	0	0	0	0	0	0	0	0	0	0	0	0
														628	3135	11:57:14	0	0	0	0	0	0	0	0	0	0	0	0	0	0	0	0	0	0	0	0	0	0	0	0	0	0	0	0	0	0	0	0
														629	3140	11:57:19	0	0	0	0	0	0	0	0	0	0	0	0	0	0	0	0	0	0	0	0	0	0	0	0	0	0	0	0	0	0	0	0
														630	3145	11:57:24	0	0	0	0	0	0	0	0	0	0	0	0	0	0	0	0	0	0	0	0	0	0	0	0	0	0	0	0	0	0	0	0
														631	3150	11:57:29	0	0	0	0	0	0	0	0	0	0	0	0	0	0	0	0	0	0	0	0	0	0	0	0	0	0	0	0	0	0	0	0
														632	3155	11:57:34	0	0	0	0	0	0	0	0	0	0	0	0	0	0	0	0	0	0	0	0	0	0	0	0	0	0	0	0	0	0	0	0
														633	3160	11:57:39	0	0	0	0	0	0	0	0	0	0	0	0	0	0	0	0	0	0	0	0	0	0	0	0	0	0	0	0	0	0	0	0
														634	3165	11:57:44	0	0	0	0	0	0	0	0	0	0	0	0	0	0	0	0	0	0	0	0	0	0	0	0	0	0	0	0	0	0	0	0
														635	3170	11:57:49	0	0	0	0	0	0	0	0	0	0	0	0	0	0	0	0	0	0	0	0	0	0	0	0	0	0	0	0	0	0	0	0
														636	3175	11:57:54	0	0	0	0	0	0	0	0	0	0	0	0	0	0	0	0	0	0	0	0	0	0	0	0	0	0	0	0	0	0	0	0
														637	3180	11:57:59	0	0	0	0	0	0	0	0	0	0	0	0	0	0	0	0	0	0	0	0	0	0	0	0	0	0	0	0	0	0	0	0
														638	3185	11:58:04	0	0	0	0	0	0	0	0	0	0	0	0	0	0	0	0	0	0	0	0	0	0	0	0	0	0	0	0	0	0	0	0
														639	3190	11:58:09	0	0	0	0	0	0	0	0	0	0	0	0	0	0	0	0	0	0	0	0	0	0	0	0	0	0	0	0	0	0	0	0
														640	3195	11:58:14	0	0	0	0	0	0	0	0	0	0	0	0	0	0	0	0	0	0	0	0	0	0	0	0	0	0	0	0	0	0	0	0
														641	3200	11:58:19	0	0	0	0	0	0	0	0	0	0	0	0	0	0	0	0	0	0	0	0	0	0	0	0	0	0	0	0	0	0	0	0
														642	3205	11:58:24	0	0	0	0	0	0	0	0	0	0	0	0	0	0	0	0	0	0	0	0	0	0	0	0	0	0	0	0	0	0	0	0
														643	3210	11:58:29	0	0	0	0	0	0	0	0	0	0	0	0	0	0	0	0	0	0	0	0	0	0	0	0	0	0	0	0	0	0	0	0
														644	3215	11:58:34	0	0	0	0	0	0	0	0	0	0	0	0	0	0	0	0	0	0	0	0	0	0	0	0	0	0	0	0	0	0	0	0
														645	3220	11:58:39	0	0	0	0	0	0	0	0	0	0	0	0	0	0	0	0	0	0	0	0	0	0	0	0	0	0	0	0	0	0	0	0
														646	3225	11:58:44	0	0	0	0	0	0	0	0	0	0	0	0	0	0	0	0	0	0	0	0	0	0	0	0	0	0	0	0	0	0	0	0
														647	3230	11:58:49	0	0	0	0	0	0	0	0	0	0	0	0	0	0	0	0	0	0	0	0	0	0	0	0	0	0	0	0	0	0	0	0
														648	3235	11:58:54	0	0	0	0	0	0	0	0	0	0	0	0	0	0	0	0	0	0	0	0	0	0	0	0	0	0	0	0	0	0	0	0
														649	3240	11:58:59	0	0	0	0	0	0	0	0	0	0	0	0	0	0	0	0	0	0	0	0	0	0	0	0	0	0	0	0	0	0	0	0
														650	3245	11:59:04	0	0	0	0	0	0	0	0	0	0	0	0	0	0	0	0	0	0	0	0	0	0	0	0	0	0	0	0	0	0	0	0
														651	3250	11:59:09	0	0	0	0	0	0	1047.51	2467.92	4268.71	6449.87	9731.73	14114.3	16092.9	15667.6	14442.4	12417.6	10117.4	7541.9	5467.21	3893.34	2683.37	1837.29	1193.91	753.208	434.854	238.845	106.542	37.9452	0	0	0	0
														652	3255	11:59:14	0	0	0	631.532	1594.64	2870.18	6145.48	11420.6	16827	22364.9	33153.6	49193.2	56163.8	54065.4	48714.8	40111.9	31329.1	22366.3	15506.3	10749	7259.14	5036.65	3285.31	2005.13	1102.54	577.54	247.037	111.033	27.4467	0	0	0
														653	3260	11:59:19	0	0	232.265	955.451	1922.4	3133.11	6477.83	11956.6	17446.8	22948.6	33852.8	50159.3	57202.2	54981.5	49538.4	40872.8	31987.2	22881.6	15892.3	11019.3	7447.64	5177.16	3385.35	2072.2	1145.05	603.907	263.215	122.979	36.6038	4.08902	0	0
														654	3265	11:59:24	0	0	230.965	993.958	1988.45	3214.44	6488.74	11811.4	17090.1	22325	32836.7	48625.3	55486.8	53421.2	48201.2	39826.7	31211.7	22356	15549.6	10792.6	7306.72	5092.03	3340.48	2052.08	1140.67	606.238	269.112	129.29	42.8687	9.84755	0	0
														655	3270	11:59:29	0	0	113.146	961.856	2023.23	3297.27	6664.68	12125.5	17484.9	22743	33371.1	49369.1	56295.6	54150.5	48838.5	40359.5	31633.1	22659.2	15763.2	10945.3	7418.34	5182.46	3408.08	2095.2	1165.36	618.569	274.34	132.673	45.2053	11.9366	0	0
														656	3275	11:59:34	0	0	4.58191	848.429	1945.36	3295.37	6752.99	12318.2	17802.8	23206.7	33964.9	50077.4	57061.3	54916.6	49581	41054.8	32225.2	23092.3	16061.9	11133.9	7527.23	5241.77	3437.67	2114.9	1178.22	627.633	280.238	136.034	46.9761	13.0632	0	0
														657	3280	11:59:39	0	0	2.66878	865.013	1941.06	3230.81	6600.46	12050	17386.4	22609.6	33176.5	49087	56023.8	53986.9	48780.2	40403.8	31726.2	22747.6	15836.1	10991.7	7444.14	5193.29	3413.14	2103.68	1175.54	628.701	283.313	139.373	50.2283	15.8787	0	0
														658	3285	11:59:44	185.176	207.52	591.995	1338.6	2265.1	3371.48	6540.3	11771.6	16818.9	21682.3	31740.3	46992.8	53591.9	51537.4	46440.2	38300.3	29944.3	21372.4	14822.4	10294.3	6993.57	4920.09	3256.54	2002.93	1113.58	588.484	259.234	125.832	43.5866	12.4984	0	0
														659	3290	11:59:49	0	0	0	572.992	1672.23	3016.33	6309.2	11550.8	16693.6	21737.4	31844.8	47015.7	53642.7	51725.9	46789.9	38834.9	30546.6	21925.1	15276.7	10601.5	7176.67	5002.19	3286.83	2030.61	1138.73	611.193	277.043	136.276	49.0165	15.2641	0	0
														660	3295	11:59:54	0	0	294.867	1073.75	2116.68	3423.67	6833.29	12345.6	17751.2	23050.2	33633.2	49500.2	56374.8	54257.1	48964.9	40498.3	31760.3	22750.9	15817.4	10959.8	7397.95	5131.79	3357.79	2075.95	1166.43	629.228	287.873	142.369	52.133	17.1657	0	0
														661	3300	11:59:59	0	0	85.8626	884.032	1960.61	3315.61	6732.94	12212.6	17653.1	23054.3	33564.6	49184.2	55901.3	53716	48487.8	40216.7	31620	22697.9	15809.8	10956	7393.48	5122.35	3349.08	2073.67	1167.8	631.46	290.072	143.634	52.7749	17.4954	0	0
														662	3305	12:00:04	0	0	161.394	952.785	1996.15	3291.49	6640.28	12042.5	17329.1	22500	32642.7	47757.2	54336.1	52379.3	47433.2	39497.8	31130	22329.8	15522.2	10707.1	7179.61	4939.68	3208.92	1987.33	1120.95	609.773	282.76	139.908	51.0325	16.1341	0	0
														663	3310	12:00:09	0	0	166.083	986.658	2037.58	3318.84	6659.75	12060.3	17348.7	22524.9	32680.4	47815.2	54441.6	52559.6	47657.2	39734.7	31345.4	22489.4	15634.4	10780.5	7220.38	4954.11	3208.98	1984.99	1118.49	609.47	283.395	140.258	51.189	16.1862	0	0
														664	3315	12:00:14	0	0	66.9993	971.567	2025.55	3228.94	6493.38	11818.9	16978.8	21973.2	32028	47143.2	53774.6	51922.2	47041.3	39132.1	30816.6	22094.9	15356.8	10602.4	7116.47	4898.98	3182.7	1967.63	1106.85	600.36	276.813	136.214	48.8927	14.8506	0	0
														665	3320	12:00:19	0	0	85.1765	928.992	1947.52	3140.76	6323.15	11494.7	16585.5	21595.7	31422.2	46065	52540.3	50848	46207.6	38619.3	30516	21897.9	15223.6	10493.1	7029.33	4832.15	3136.98	1943.8	1097.34	597.58	277.543	137.227	49.9671	15.7629	0	0
														666	3325	12:00:24	0	0	54.5931	923.776	1966.02	3181.33	6418.77	11678.3	16821.1	21847	31856.8	46850.4	53490.7	51777.6	47046.6	39297.5	31039.2	22271.6	15487.5	10686.8	7171.61	4941.92	3214.36	1988.94	1120.21	608.196	281.177	139.157	50.8656	16.302	0	0
														667	3330	12:00:29	0	0	417.72	1223.33	2203.08	3356.96	6545.05	11767.4	16880.1	21883.1	31780.1	46570.9	53076.2	51295.9	46541.3	38812.4	30615.6	21950.9	15249.5	10511.4	7040.3	4836.09	3136.63	1941.93	1095.24	596.554	277.244	137.307	50.3038	16.2353	0	0
														668	3335	12:00:34	0	0	0	645.853	1692.21	2978.83	6183.67	11306.7	16422.2	21530.1	31343	45861	52223.6	50430.8	45716.2	38079.6	30010.4	21508.5	14940.6	10306.7	6914.03	4762.66	3097.71	1919.17	1082.71	588.327	272.107	134.048	48.3004	14.8653	0	0
														669	3340	12:00:39	0	0	161.498	901.409	1883.55	3107.94	6360.64	11641.7	16860.9	22018.4	32145.2	47241.4	53859.6	51999.9	47121.8	39225	30901.7	22151.8	15397.3	10638.4	7151.97	4938.06	3218.18	1992.33	1122.65	609.13	281.332	139.252	51.0004	16.576	0	0
														670	3345	12:00:44	0	32.8782	414.451	1065.66	1954.65	3081.43	6167.59	11213.1	16224.8	21202.6	30774.1	44939.4	51165.4	49452.3	44911.6	37543.4	29661	21264.5	14765.5	10163.9	6794.8	4658.28	3021.46	1884.32	1072.31	585.439	272.496	133.484	47.333	14.0443	0	0
														671	3350	12:00:49	0	0	115.913	912.953	1922.41	3144.27	6387.69	11652.7	16820.3	21890.6	31809.7	46577.7	52997.6	51069.4	46223	38458.5	30284.6	21701.4	15075.5	10407	6986.46	4813.99	3133.26	1944.25	1099	597.499	276.65	136.452	49.4235	15.5649	0	0
														672	3355	12:00:54	0	0	93.6759	788.739	1783.56	3078.15	6352.12	11605.5	16832.2	22032.4	31925.4	46511.1	52953.6	51252.9	46585.5	38951.5	30774.3	22054	15304.5	10525.8	7035.21	4832.65	3139.66	1956.24	1110.25	601.698	276.45	134.506	46.8824	13.5793	0	0
														673	3360	12:00:59	0	0	364.48	1063.09	2038.03	3289.29	6547.07	11811.4	16986.8	22073.4	32062	46952.5	53487.4	51666.7	46838.8	39003.7	30722.3	21994.6	15259.6	10517.3	7045.11	4842.91	3142.4	1943.56	1092.79	590.08	269.379	130.684	44.9252	12.1017	0	0
														674	3365	12:01:04	0	0	0	471.182	1606.69	2987.14	6269.45	11453.6	16517	21459.6	31213	45777.3	52191.2	50454.7	45811	38260.3	30243.4	21760.5	15183.1	10511.3	7082.07	4895.44	3200.18	1996.29	1136.96	622.172	292.446	147.778	57.9002	22.8126	2.68581	0
														675	3370	12:01:09	3382.76	3496.6	3532.57	3490.66	3147.96	2504.47	3003.58	4645.28	6148.02	7511.79	10342.3	14639.5	16471.3	15837.7	14360.4	12039.3	9536.58	6852.34	4754.06	3241.73	2140.63	1450.77	930.657	580.288	330.88	182.432	86.3735	42.7042	15.1318	3.65642	0	0
														676	3375	12:01:14	0	0	0	61.1347	71.7982	24.2017	0	0	0	0	0	0	0	26.2228	49.5704	44.9622	12.0637	0	0	0	0	0	0	0	0	0	0	0	0	0	0	0
														677	3380	12:01:19	0	0	0	0	0	0	0	0	0	0	0	0	0	3.8529	28.3322	17.6976	0	0	0	0	0	0	0	0	0	0	0	0	0	0	0	0
														678	3385	12:01:24	0	0	0	0	0	0	0	0	0	0	0	0	0	0	6.88423	0	0	0	0	0	0	0	0	0	0	0	0	0	0	0	0	0
														679	3390	12:01:29	0	0	0	0	0	0	0	0	0	0	0	0	0	53.625	45.6355	0	0	0	0	0	0	0	0	0	0	0	0	0	0	0	0	0
														680	3395	12:01:34	0	0	0	0	0	0	0	0	0	0	0	0	0	44.7376	46.3331	0	0	0	0	0	0	0	0	0	0	0	0	0	0	0	0	0
														681	3400	12:01:39	0	0	0	0	0	0	0	0	0	0	0	0	0	24.6362	36.0672	0	0	0	0	0	0	0	0	0	0	0	0	0	0	0	0	0
														682	3405	12:01:44	0	0	0	0	0	0	0	0	0	0	0	0	0	23.5543	25.0513	0	0	0	0	0	0	0	0	0	0	0	0	0	0	0	0	0
														683	3410	12:01:49	0	0	0	0	0	0	0	0	0	0	0	0	0	29.2821	32.8201	0	0	0	0	0	0	0	0	0	0	0	0	0	0	0	0	0
														684	3415	12:01:54	0	0	0	0	0	0	0	0	0	0	0	0	0	33.0985	33.0695	0	0	0	0	0	0	0	0	0	0	0	0	0	0	0	0	0
														685	3420	12:01:59	0	0	0	0	0	0	0	0	0	0	0	0	0	12.8782	20.6672	0	0	0	0	0	0	0	0	0	0	0	0	0	0	0	0	0
														686	3425	12:02:04	0	0	0	0	0	0	0	0	0	0	0	0	0	9.78588	10.3931	0	0	0	0	0	0	0	0	0	0	0	0	0	0	0	0	0
														687	3430	12:02:09	0	0	0	0	0	0	0	0	0	0	0	0	0	2.072	3.85137	0	0	0	0	0	0	0	0	0	0	0	0	0	0	0	0	0
														688	3435	12:02:14	0	0	0	0	0	0	0	0	0	0	0	0	10.7885	59.2825	56.3471	1.98255	0	0	0	0	0	0	0	0	0	0	0	0	0	0	0	0
														689	3440	12:02:19	0	0	0	0	0	0	0	0	0	0	0	0	0	44.5589	40.9023	0	0	0	0	0	0	0	0	0	0	0	0	0	0	0	0	0
														690	3445	12:02:24	0	0	0	0	0	0	0	0	0	0	0	0	0	43.9912	40.5456	0	0	0	0	0	0	0	0	0	0	0	0	0	0	0	0	0
														691	3450	12:02:29	0	0	0	0	0	0	0	0	0	0	0	0	0	59.9737	57.7189	0	0	0	0	0	0	0	0	0	0	0	0	0	0	0	0	0
														692	3455	12:02:34	0	0	0	0	0	0	0	0	0	0	0	0	5.80552	44.1782	41.1869	0	0	0	0	0	0	0	0	0	0	0	0	0	0	0	0	0
														693	3460	12:02:39	0	0	0	0	0	0	0	0	0	0	0	0	0	51.9688	62.2132	20.9816	0	0	0	0	0	0	0	0	0	0	0	0	0	0	0	0
														694	3465	12:02:44	0	0	0	0	0	0	0	0	0	0	0	0	0	44.8334	49.1341	6.14758	0	0	0	0	0	0	0	0	0	0	0	0	0	0	0	0
														695	3470	12:02:49	0	0	0	0	0	0	0	0	0	0	0	0	0	33.3707	29.1996	0	0	0	0	0	0	0	0	0	0	0	0	0	0	0	0	0
														696	3475	12:02:54	0	0	0	0	0	0	0	0	0	0	0	0	1.23378	49.7189	46.0625	0	0	0	0	0	0	0	0	0	0	0	0	0	0	0	0	0
														697	3480	12:02:59	0	0	0	0	0	0	0	0	0	0	0	0	0	30.7924	41.7543	0	0	0	0	0	0	0	0	0	0	0	0	0	0	0	0	0
														698	3485	12:03:04	0	0	0	0	0	0	0	0	0	0	0	0	0	31.2992	34.6849	0	0	0	0	0	0	0	0	0	0	0	0	0	0	0	0	0
														699	3490	12:03:09	0	0	0	0	0	0	0	0	0	0	0	0	0.645864	57.2078	59.5848	7.77673	0	0	0	0	0	0	0	0	0	0	0	0	0	0	0	0
														700	3495	12:03:14	0	0	0	0	0	0	0	0	0	0	0	0	0	47.5756	51.7015	7.12303	0	0	0	0	0	0	0	0	0	0	0	0	0	0	0	0
														701	3500	12:03:19	0	0	0	0	0	0	0	0	0	0	0	0	0	35.6748	36.267	0	0	0	0	0	0	0	0	0	0	0	0	0	0	0	0	0
														702	3505	12:03:24	0	0	0	0	0	0	0	0	0	0	0	0	0	31.5899	38.9952	0	0	0	0	0	0	0	0	0	0	0	0	0	0	0	0	0
														703	3510	12:03:29	0	0	0	0	0	0	0	0	0	0	0	0	0	56.3935	58.5541	4.6219	0	0	0	0	0	0	0	0	0	0	0	0	0	0	0	0
														704	3515	12:03:34	0	0	0	0	0	0	0	0	0	0	0	0	0	49.5048	56.3931	1.27897	0	0	0	0	0	0	0	0	0	0	0	0	0	0	0	0
														705	3520	12:03:39	0	0	0	0	0	0	0	0	0	0	0	0	18.8754	73.8331	68.1781	1.91037	0	0	0	0	0	0	0	0	0	0	0	0	0	0	0	0
														706	3525	12:03:44	0	0	0	0	0	0	0	0	0	0	0	0	4.07317	55.4402	54.4494	1.10082	0	0	0	0	0	0	0	0	0	0	0	0	0	0	0	0
														707	3530	12:03:49	0	0	0	0	0	0	0	0	0	0	0	0	26.8048	76.4164	70.8994	10.2539	0	0	0	0	0	0	0	0	0	0	0	0	0	0	0	0
														708	3535	12:03:54	0	0	0	0	0	0	0	0	0	0	0	0	0	50.4721	60.2983	10.4374	0	0	0	0	0	0	0	0	0	0	0	0	0	0	0	0
														709	3540	12:03:59	0	0	0	0	0	0	0	0	0	0	0	0	0	51.5208	52.5331	2.30215	0	0	0	0	0	0	0	0	0	0	0	0	0	0	0	0
														710	3545	12:04:04	0	0	0	0	0	0	0	0	0	0	0	0	0	32.1482	38.3791	0	0	0	0	0	0	0	0	0	0	0	0	0	0	0	0	0
														711	3550	12:04:09	0	0	0	0	0	0	0	0	0	0	0	0	15.8451	66.0822	65.2715	13.4131	0	0	0	0	0	0	0	0	0	0	0	0	0	0	0	0
														712	3555	12:04:14	0	0	0	0	0	0	0	0	0	0	0	0	21.3316	66.5665	59.313	0	0	0	0	0	0	0	0	0	0	0	0	0	0	0	0	0
														713	3560	12:04:19	0	0	0	0	0	0	0	0	0	0	0	0	0	51.5876	51.6897	0	0	0	0	0	0	0	0	0	0	0	0	0	0	0	0	0
														714	3565	12:04:24	0	0	0	0	0	0	0	0	0	0	0	0	22.572	65.1876	66.5049	26.5236	0	0	0	0	0	0	0	0	0	0	0	0	0	0	0	0
														715	3570	12:04:29	0	0	0	0	0	0	0	0	0	0	0	0	0	50.8321	49.1444	0	0	0	0	0	0	0	0	0	0	0	0	0	0	0	0	0
														716	3575	12:04:34	0	0	0	0	0	0	0	0	0	0	0	0	19.4167	74.8009	78.7837	31.3652	0	0	0	0	0	0	0	0	0	0	0	0	0	0	0	0
														717	3580	12:04:39	0	0	0	0	0	0	0	0	0	0	0	0	22.7416	85.466	91.8661	41.942	0	0	0	0	0	0	0	0	0	0	0	0	0	0	0	0
														718	3585	12:04:44	0	0	0	0	0	0	0	0	0	0	0	0	5.90295	62.9624	66.985	17.9707	0	0	0	0	0	0	0	0	0	0	0	0	0	0	0	0
														719	3590	12:04:49	0	0	0	0	0	0	0	0	0	0	0	0	0	48.2591	55.4841	10.0103	0	0	0	0	0	0	0	0	0	0	0	0	0	0	0	0
														720	3595	12:04:54	0	0	0	0	0	0	0	0	0	0	0	0	10.852	69.9763	76.8109	31.3558	0	0	0	0	0	0	0	0	0	0	0	0	0	0	0	0
														721	3600	12:04:59	0	0	0	0	0	0	0	0	0	0	0	0	30.5727	72.9563	66.8623	12.2906	0	0	0	0	0	0	0	0	0	0	0	0	0	0	0	0
														722	3605	12:05:04	0	0	0	0	0	0	0	0	0	0	0	0	26.0037	75.1994	72.3198	17.365	0	0	0	0	0	0	0	0	0	0	0	0	0	0	0	0
														723	3610	12:05:09	0	0	0	0	0	0	0	0	0	0	0	0	0	42.9397	44.1589	0	0	0	0	0	0	0	0	0	0	0	0	0	0	0	0	0
														724	3615	12:05:14	0	0	0	0	0	0	0	0	0	0	0	0	21.1817	72.4605	78.0928	38.0787	0	0	0	0	0	0	0	0	0	0	0	0	0	0	0	0
														725	3620	12:05:19	0	0	0	0	0	0	0	0	0	0	0	0	18.9328	78.9113	79.5887	20.965	0	0	0	0	0	0	0	0	0	0	0	0	0	0	0	0
														726	3625	12:05:24	0	0	0	0	0	0	0	0	0	0	0	0	93.2444	143.31	136.316	72.2631	11.1065	0	0	0	0	0	0	0	0	0	0	0	0	0	0	0
														727	3630	12:05:29	0	0	0	0	0	0	0	0	0	0	0	157.212	276.649	318.158	289.796	191.565	103.976	27.0306	0	0	0	0	0	0	0	0	0	0	0	0	0	0
														728	3635	12:05:34	0	0	0	0	1.73011	0	0	0	0	0	25.0146	246.191	383.749	437.691	415.74	317.895	214.181	104.597	28.3539	0	0	0	0	0	0	0	0	0	0	0	0	0
														729	3640	12:05:39	0	0	0	0	0	0	0	0	0	0	75.5007	362.083	541.948	615.095	597.803	490.069	355.34	193.613	81.4677	18.9028	0	0	0	0	0	0	0	0	0	0	0	0
														730	3645	12:05:44	0	0	0	0	0	0	0	0	0	0	132.777	422.05	603.128	676.01	643.219	504.753	354.782	193.305	82.6637	22.858	0	0	0	0	0	0	0	0	0	0	0	0
														731	3650	12:05:49	0	0	0	0	0	0	11.182	9.66806	15.6139	29.0196	193.561	509.239	717.937	819.655	782.902	607.677	430.149	250.316	124.965	54.0953	15.3638	8.77013	2.6279	0	0	0	0	0	0	0	0	0
														732	3655	12:05:54	0	0	0	0	0	0	6.01434	7.65351	6.34225	2.08056	156.555	469.766	676.584	777.007	743.492	576.037	406.829	235.869	117.093	50.5014	14.3464	8.62751	2.64292	0	0	0	0	0	0	0	0	0
														733	3660	12:05:59	0	0	0	0	0	0	8.50417	14.3994	13.3111	5.23919	164.474	491.016	712.73	829.616	798.664	619.875	434.603	242.85	115.211	51.6864	16.7459	10.3895	3.89463	0	0	0	0	0	0	0	0	0
														734	3665	12:06:04	0	0	0	0	0	0	0	0	0	0	106.559	372.283	546.986	630.668	615.433	501.28	370.446	222.929	113.013	40.6979	3.39785	1.11332	0	0	0	0	0	0	0	0	0	0
														735	3670	12:06:09	0	0	0	0	0	0	6.41477	0	0	0	124.163	386.103	555.279	631.689	605.065	475.405	341.615	203.695	103.235	40.2368	6.48639	1.984	0	0	0	0	0	0	0	0	0	0
														736	3675	12:06:14	0	0	0	0	0	0	0	0	0	0	140.173	437.603	636.046	735.502	718.104	583.852	425.564	243.24	115.197	41.436	5.46545	7.28592	5.3569	0	0	0	0	0	0	0	0	0
														737	3680	12:06:19	0	0	0	0	0	1.96739	11.3946	5.93632	3.26812	3.39001	149.704	442.209	639.033	740.176	711.731	553.698	391.12	223.996	109.637	48.0456	14.6407	9.4226	2.75287	0	0	0	0	0	0	0	0	0
														738	3685	12:06:24	0	0	0	0	0	0	1.87216	0	0	0	149.117	444.262	635.878	723.965	693.963	545.873	386.509	215.869	98.9092	35.6302	4.66962	6.02731	3.93041	0	0	0	0	0	0	0	0	0
														739	3690	12:06:29	0	0	0	0	0	7.42934	18.9781	9.59499	0	0	142.316	461.409	664.079	750.324	716.938	563.919	395.625	212.058	92.2557	36.2196	8.60663	9.41673	5.6834	0	0	0	0	0	0	0	0	0
														740	3695	12:06:34	0	0	0	0	0	0	0	9.24027	5.94408	0	125.945	432.177	615.774	676.735	635.601	492.37	347.267	200.29	99.573	45.1166	15.1969	9.81399	2.80059	0	0	0	0	0	0	0	0	0
														741	3700	12:06:39	0	0	0	0	0	0	0	0	0	0	95.2994	370.469	556.366	652.99	637.714	510.538	369.279	213.936	102.855	36.0358	2.28811	1.61139	0	0	0	0	0	0	0	0	0	0
														742	3705	12:06:44	0	0	0	0	0	0	0	0	0	0	128.539	396.755	573.679	659.31	636.972	506.666	367.94	220.794	112.778	43.893	7.59666	3.88932	0.389498	0	0	0	0	0	0	0	0	0
														743	3710	12:06:49	0	0	0	0	0	0	0	0	0	0	96.9161	391.75	580.735	663.871	639.407	507.344	359.233	195.073	82.8595	22.5916	0	0	0	0	0	0	0	0	0	0	0	0
														744	3715	12:06:54	0	0	0	0	0	3.56961	9.10924	0	0	7.02483	152.806	430.004	606.119	681.151	651.532	517.261	371.959	215.623	104.342	38.1168	3.65545	0.958271	0	0	0	0	0	0	0	0	0	0
														745	3720	12:06:59	0	0	0	0	0	0	0	0	0	0	108.108	374.461	540.875	607.35	582.369	465.93	338.741	200.8	100.031	36.4362	3.53136	1.31689	0	0	0	0	0	0	0	0	0	0
														746	3725	12:07:04	0	0	0	0	0	0	0	0	0	0	91.4702	360.711	539.972	629.251	610.908	484.944	347.685	199.131	94.3345	33.2959	1.91145	0.181067	0	0	0	0	0	0	0	0	0	0
														747	3730	12:07:09	0	0	0	0	0	0	0	0	0	0	102.474	397.555	583.434	660.113	635.301	509	361.989	194.269	82.4342	26.4842	0	0	0	0	0	0	0	0	0	0	0	0
														748	3735	12:07:14	0	0	0	0	0	0	0.281726	0	0	4.78506	137.064	393.76	553.45	616.134	583.894	456.732	326.948	194.543	95.5602	30.0011	0	0	0	0	0	0	0	0	0	0	0	0
														749	3740	12:07:19	0	0	0	0	0	0	7.7768	7.96759	0	0	109.169	409.396	600.943	683.809	655.006	514.536	358.24	186.119	71.2536	13.6438	0	0	0	0	0	0	0	0	0	0	0	0
														750	3745	12:07:24	0	0	0	0	0	0	0	0	0	0	89.0895	363.635	545.892	635.861	614.87	482.916	345.298	202.015	97.1092	30.5798	0	0	0	0	0	0	0	0	0	0	0	0
														751	3750	12:07:29	0	0	0	0	0	0	0	0	0	0	104.778	380.875	558.179	636.69	609.429	476.397	333.31	180.168	77.0115	23.84	0	0	0	0	0	0	0	0	0	0	0	0
														752	3755	12:07:34	0	0	0	0	0	0	0	0	0	0	122.711	376.353	540.187	614.215	590.699	469.639	337.277	193.613	92.1539	32.901	1.53997	0	0	0	0	0	0	0	0	0	0	0
														753	3760	12:07:39	0	0	0	0	0	3.63982	7.46267	0	0	0	130.351	403.843	571.95	634.672	600.766	470.232	335.388	196.234	95.4523	33.0431	1.26516	0.118594	0	0	0	0	0	0	0	0	0	0
														754	3765	12:07:44	0	0	0	0	0	0	0	0	0	0	83.1724	345.487	515.509	593.238	574.491	459.269	328.136	181.091	75.1404	10.2838	0	0	0	0	0	0	0	0	0	0	0	0
														755	3770	12:07:49	0	0	0	0	0	0	0	0	0	0	104.386	362.273	534.444	620.897	599.602	470.561	330.109	178.247	74.0936	17.6504	0	0	0	0	0	0	0	0	0	0	0	0
														756	3775	12:07:54	0	0	0	0	0	0	0	0	0	0	70.0633	347.917	524.184	598.863	571.679	442.632	306.387	162.943	66.0403	15.6792	0	0	0	0	0	0	0	0	0	0	0	0
														757	3780	12:07:59	0	0	0	0	0	0	0	0	0	0	92.394	342.256	499.739	564.845	542.318	432.159	308.942	172.666	72.6334	8.84249	0	0	0	0	0	0	0	0	0	0	0	0
														758	3785	12:08:04	0	0	0	0	0	0	0	0	0	0	61.9596	341.74	520.354	597.8	580.13	467.343	336.268	186.904	83.835	27.0599	0	0	0	0	0	0	0	0	0	0	0	0
														759	3790	12:08:09	0	0	0	0	0	0	0	0	0	0	53.2164	342.097	515.508	573.45	546.726	435.337	303.582	151.459	50.9637	2.09692	0	0	0	0	0	0	0	0	0	0	0	0
														760	3795	12:08:14	0	0	0	0	0	0	0	0	0	0	60.3167	326.55	492.22	557.327	530.104	410.55	280.755	140.717	47.405	0.818487	0	0	0	0	0	0	0	0	0	0	0	0
														761	3800	12:08:19	0	0	0	0	0	0	0	0	0	0	39.6517	315.942	486.11	550.157	518.908	392.363	266.01	139.849	54.1487	8.90974	0	0	0	0	0	0	0	0	0	0	0	0
														762	3805	12:08:24	0	0	0	0	0	0	0	0	0	0	50.6147	312.847	484.998	567.066	550.503	435.308	306.44	163.899	63.9367	6.55188	0	0	0	0	0	0	0	0	0	0	0	0
														763	3810	12:08:29	0	0	0	0	0	0	0	0	0	0	60.304	301.648	455.551	522.013	502.525	397.086	281.84	156.787	65.3902	7.6497	0	0	0	0	0	0	0	0	0	0	0	0
														764	3815	12:08:34	0	0	0	0	0	0	0	0	0	0	71.7082	318.809	475.838	542.793	517.818	400.91	279.971	155.003	64.8822	9.61001	0	0	0	0	0	0	0	0	0	0	0	0
														765	3820	12:08:39	0	0	0	0	0	0	0	0	0	0	89.7366	341.855	498.898	560.866	534.157	418.77	289.879	147.484	50.5463	0	0	0	0	0	0	0	0	0	0	0	0	0
														766	3825	12:08:44	0	0	0	0	0	0	0	0	0	0	64.2898	324.502	486.706	550.902	520.587	395.762	270.176	143.828	55.3864	4.84955	0	0	0	0	0	0	0	0	0	0	0	0
														767	3830	12:08:49	0	0	0	0	0	0	0	0	0	0	66.944	329.475	496.356	567.586	543.739	424.817	292.454	146.65	49.3727	0.621748	0	0	0	0	0	0	0	0	0	0	0	0
														768	3835	12:08:54	0	0	0	0	0	0	0	0	0	0	63.9687	315.215	473.318	538.279	509.673	387.5	264.11	139.501	52.2807	2.44739	0	0	0	0	0	0	0	0	0	0	0	0
														769	3840	12:08:59	0	0	0	0	0	0	0	0	0	0	52.344	294.359	450.767	521.569	502.088	392.324	275.489	151.583	62.8707	9.35222	0	0	0	0	0	0	0	0	0	0	0	0
														770	3845	12:09:04	0	0	0	0	0	0	0	0	0	0	64.3374	298.725	446.854	508.724	482.524	368.253	257.363	149.854	68.7058	13.9183	0	0	0	0	0	0	0	0	0	0	0	0
														771	3850	12:09:09	0	0	0	0	0	0	0	0	0	0	16.9824	269.895	430.239	498.016	478.836	372.698	256.913	131.481	46.285	1.32644	0	0	0	0	0	0	0	0	0	0	0	0
														772	3855	12:09:14	0	0	0	0	0	0	0	0	0	0	36.8689	272.991	426.625	497.77	479.48	371.755	259.072	141.431	56.8964	5.46685	0	0	0	0	0	0	0	0	0	0	0	0
														773	3860	12:09:19	0	0	0	0	0	0	0	0	0	0	40.6723	281.971	433.574	495.482	474.824	371.601	256.157	128.493	37.4886	0	0	0	0	0	0	0	0	0	0	0	0	0
														774	3865	12:09:24	0	0	0	0	0	0	0	0	0	0	35.1403	289.338	446.823	507.596	483.657	375.004	255.069	123.852	35.9831	0	0	0	0	0	0	0	0	0	0	0	0	0
														775	3870	12:09:29	0	0	0	0	0	0	0	0	0	0	26.2856	292.028	447.831	493.697	464.626	360.621	242.629	110.651	23.7133	0	0	0	0	0	0	0	0	0	0	0	0	0
														776	3875	12:09:34	0	0	0	0	0	0	0	0	0	0	12.6241	260.669	421.101	493.918	474.727	363.527	246.164	122.638	35.8683	0	0	0	0	0	0	0	0	0	0	0	0	0
														777	3880	12:09:39	0	0	0	0	0	0	0	0	0	0	26.0561	260.333	410.701	477.158	461.398	363.42	254.862	135.724	48.999	0	0	0	0	0	0	0	0	0	0	0	0	0
														778	3885	12:09:44	0	0	0	0	0	0	0	0	0	0	10.7107	261.705	417.779	478.933	459.511	359.511	247.069	122.185	36.5581	0	0	0	0	0	0	0	0	0	0	0	0	0
														779	3890	12:09:49	0	0	0	0	0	0	0	0	0	0	26.1509	251.645	394.356	454.286	437.871	345.113	238.315	117.476	33.9238	0	0	0	0	0	0	0	0	0	0	0	0	0
														780	3895	12:09:54	0	0	0	0	0	0	0	0	0	0	47.7741	275.359	417.107	473.018	449.128	345.436	235.457	119.189	35.7692	0	0	0	0	0	0	0	0	0	0	0	0	0
														781	3900	12:09:59	0	0	0	0	0	0	0	0	0	0	0	231.218	384.898	444.654	424.329	323.923	216.929	103.347	26.0046	0	0	0	0	0	0	0	0	0	0	0	0	0
														782	3905	12:10:04	0	0	0	0	0	0	0	0	0	0	9.39407	230.975	376.456	445.836	432.95	337.796	234.353	122.622	40.8477	0	0	0	0	0	0	0	0	0	0	0	0	0
														783	3910	12:10:09	0	0	0	0	0	0	0	0	0	0	24.9761	253.947	396.961	454.019	433.471	335.317	230.496	119.008	38.7471	0	0	0	0	0	0	0	0	0	0	0	0	0
														784	3915	12:10:14	0	0	0	0	0	0	0	0	0	0	1.8866	229.779	374.514	436.091	424.467	339.641	237.837	119.057	35.2522	0	0	0	0	0	0	0	0	0	0	0	0	0
														785	3920	12:10:19	0	0	0	0	0	0	0	0	0	0	0	231.367	380.26	440.202	420.949	322.502	216.481	102.888	24.5749	0	0	0	0	0	0	0	0	0	0	0	0	0
														786	3925	12:10:24	0	0	0	0	0	0	0	0	0	0	11.1597	235.119	374.637	429.714	404.419	298.753	195.603	94.9676	23.503	0	0	0	0	0	0	0	0	0	0	0	0	0
														787	3930	12:10:29	0	0	0	0	0	0	0	0	0	0	40.2055	247.277	376.914	429.116	407.939	313.382	216.007	115.815	41.1689	0	0	0	0	0	0	0	0	0	0	0	0	0
														788	3935	12:10:34	0	0	0	0	0	0	0	0	0	0	0	240.114	400.956	464.796	449.567	355.267	239.419	102.022	12.7936	0	0	0	0	0	0	0	0	0	0	0	0	0
														789	3940	12:10:39	0	0	0	0	0	0	0	0	0	0	0	231.068	379.509	430.004	407.833	312.998	208.552	94.4957	18.817	0	0	0	0	0	0	0	0	0	0	0	0	0
														790	3945	12:10:44	0	0	0	0	0	0	0	0	0	0	0	228.663	370.579	425.438	403.525	304.84	202.691	97.0792	24.4211	0	0	0	0	0	0	0	0	0	0	0	0	0
														791	3950	12:10:49	0	0	0	0	0	0	0	0	0	0	0	205.777	344.591	412.132	398.797	304.586	207.575	107.762	34.2681	0	0	0	0	0	0	0	0	0	0	0	0	0
														792	3955	12:10:54	0	0	0	0	0	0	0	0	0	0	0	183.981	322.616	392.88	384.995	298.962	209.32	116.069	42.3633	0	0	0	0	0	0	0	0	0	0	0	0	0
														793	3960	12:10:59	0	0	0	0	0	0	0	0	0	0	0	196.486	336.947	406.056	395.66	305.761	210.115	108.721	32.7847	0	0	0	0	0	0	0	0	0	0	0	0	0
														794	3965	12:11:04	0	0	0	0	0	0	0	0	0	0	0	220.479	369.218	427.176	407.669	310.697	201.493	80.0574	4.28969	0	0	0	0	0	0	0	0	0	0	0	0	0
														795	3970	12:11:09	0	0	0	0	0	0	1278.21	3014.56	4891.68	6909.56	10946.7	17003.3	19881.9	19582.7	18039.9	15253.5	12185.6	8836.31	6207.56	4299.39	2895.2	1995	1306.14	828.634	473.982	242.182	92.7385	25.6512	0	0	0	0
														796	3975	12:11:14	0	0	140.592	806.732	1774.62	3044.25	6467.95	12045.7	17700.9	23433.4	34777.6	51733.5	59066.8	56777.4	51078.7	41970.5	32709.2	23294.9	16098.7	11120.6	7467.76	5140.1	3341.16	2070.95	1159.61	607.159	257.789	111.503	23.0324	0	0	0
														797	3980	12:11:19	0	0	249.252	995.817	1979.84	3201.32	6496.9	11866.6	17207.3	22519	33358.4	49725.6	56927.5	54964	49629.3	40923.5	31997.7	22852.1	15837.2	10953	7379.59	5116.85	3345.92	2066.79	1155.8	612.937	269.145	124.426	35.6216	2.73156	0	0
														798	3985	12:11:24	0	0	305.152	975.467	1890.36	3049.84	6169	11247.9	16170.1	20935.8	31007.5	46385.2	53317.2	51803.4	47007.3	38928.9	30532.6	21818.4	15125.7	10454.5	7034.67	4866.26	3173.97	1957.8	1093.1	579.871	255.106	118.804	35.234	4.39442	0	0
														799	3990	12:11:29	0	31.2425	414.154	1084.88	1896.76	2849.79	5640.62	10269.3	14826.2	19311.4	28616.6	42741.9	49062.7	47579.1	43136.2	35734	28037.5	20046.7	13902.6	9605.12	6454.88	4451.88	2905.32	1815.2	1028.92	546.478	239.968	109.388	30.0279	1.88722	0	0
														800	3995	12:11:34	0	0	185.605	728.974	1537.43	2610.97	5345.09	9739.78	14150	18575.7	27664	41414.7	47686.8	46480.3	42315.6	35192.8	27702.3	19843.9	13786.3	9529.48	6415.32	4443.86	2908.06	1807.92	1019.77	543.594	241.328	112.969	34.291	5.29461	0	0
														801	4000	12:11:39	0	0	328.999	866.836	1580.31	2469.41	4995.66	9159.04	13290.6	17390.3	25999.1	39116.9	45098.6	43944.4	39981.5	33210.2	26122.3	18718.1	13015.8	9015.5	6076.65	4199.23	2747.8	1722.37	980.469	522.093	230.582	105.936	30.2051	3.38874	0	0
														802	4005	12:11:44	0	58.8056	354.537	733.919	1351.99	2208.76	4513.73	8266.9	12039.5	15831.6	23757.8	35818.1	41373.4	40423.9	36835	30606.8	24081.7	17259.9	12001.4	8306.27	5590.2	3853.16	2526.05	1608.88	931.342	493.447	214.262	93.786	21.8226	0	0	0
														803	4010	12:11:49	0	0	216.377	652.874	1275.59	2084.53	4282.26	7868.79	11420.5	14937.3	22433.2	33908.1	39275.1	38533.9	35269.8	29482.7	23294.7	16705.7	11609.7	8006.62	5366.44	3689.16	2412.2	1535.55	889.254	473.305	207.574	92.0623	22.8449	0	0	0
														804	4015	12:11:54	0	0	0	514.081	1169.57	1948.05	4014.08	7367.67	10731.4	14105.2	21232.6	32113.4	37267.7	36695.5	33715.4	28327.3	22468.9	16140	11229.5	7737.38	5180.25	3558.13	2326.25	1484.62	862.06	458.58	200.57	88.0274	20.7754	0	0	0
														805	4020	12:11:59	0	0	272.035	848.233	1417.13	1978.74	3819.39	6939.1	10066	13200	19945.8	30303.5	35248.1	34779.7	32023	26977.9	21436.8	15399.5	10707.6	7361.03	4914.2	3367.13	2198.33	1407.81	819.867	434.517	188.208	80.9408	17.0683	0	0	0
														806	4025	12:12:04	242.631	388.128	588.596	844.035	1195.66	1643.47	3183.06	5814.46	8476.3	11168.6	16856.5	25539.9	29734.1	29439.2	27187.1	22977.8	18289	13120.7	9099.16	6224.33	4136.16	2834.64	1846.1	1170.55	672.904	353.179	149.693	62.4475	10.2935	0	0	0
														807	4030	12:12:09	0	0	0	241.31	725.272	1323.09	2844.37	5289.12	7772.09	10293.3	15692.4	23969.5	28058.1	27958.2	25946.4	22022.6	17599.3	12676.6	8825.38	6045.52	4018.65	2744.79	1788.54	1149.89	672.261	355.645	152.836	63.8329	10.8713	0	0	0
														808	4035	12:12:14	0	0	108.684	410.738	821.178	1340	2754.66	5065.14	7424.1	9831.53	14959.1	22806.9	26673.2	26558	24638.9	20915.7	16715.3	12037.6	8374.65	5726.38	3800.83	2598	1679.74	1046.05	590.45	312.942	136.261	60.4084	13.6415	0	0	0
														809	4040	12:12:19	0	0	49.0357	374.798	772.422	1241.91	2546.71	4686.81	6860.01	9066.3	13807.4	21083.2	24706.3	24676.7	22950.5	19527.6	15618.8	11224.1	7790.66	5318.56	3531.31	2428.88	1580.14	985.066	555.881	292.585	125.456	54.4956	10.9058	0	0	0
														810	4045	12:12:24	0	0	125.429	429.926	779.265	1173.45	2363.42	4349.18	6376.68	8445.91	12907	19759.9	23198.1	23221.8	21638.3	18447.6	14769.3	10603.2	7350.81	5012.16	3326.52	2293.88	1493.59	925.653	519.19	274.201	118.194	51.1678	9.58809	0	0	0
														811	4050	12:12:29	0	0	0	228.073	586.79	1034.34	2197.38	4075.9	5983.84	7921.22	12168.1	18724.4	22049.9	22144.7	20665.2	17611.5	14100.4	10132.1	7035.39	4810.31	3199.05	2201.61	1434.31	897.147	508.745	269.105	115.778	48.7642	7.79526	0	0	0
														812	4055	12:12:34	0	0	13.5032	326.821	700.32	1134	2193.17	3877.84	5704.12	7672.03	11801.8	18093.4	21312.7	21459.7	20056.1	17101.9	13692.4	9827.62	6813.84	4651.08	3087.81	2124.05	1383.98	867.601	492.92	259.935	110.802	45.5225	5.7168	0	0	0
														813	4060	12:12:39	0	0	93.8041	308.185	589.365	937.345	1877.74	3410.54	5020.02	6706.18	10334.4	15904.6	18801	19023.6	17850.6	15281.9	12265.3	8800.81	6095.45	4149.25	2748.76	1893.99	1234.78	771.13	436.152	229.844	97.6638	39.6111	3.98478	0	0	0
														814	4065	12:12:44	0	0	0	192.77	481.274	834.38	1780.22	3318.78	4848.83	6370.37	9870.46	15349.1	18216.1	18471.3	17335.2	14807.6	11869.3	8520.18	5909.38	4036.91	2686.69	1858.74	1213.96	752.356	421.531	221.481	93.7618	38.3742	4.18329	0	0	0
														815	4070	12:12:49	0	0	24.9134	243.01	505.117	811.235	1740.41	3292.64	4804.54	6276.12	9759.71	15255.3	18121.3	18357.8	17234.6	14751.8	11845.7	8516.05	5913.84	4039.03	2685.56	1853.44	1207.79	748.613	420.035	222.059	95.1038	39.17	4.41032	0	0	0
														816	4075	12:12:54	0	0	24.8388	226.114	472.509	764.024	1649.27	3128.25	4467.29	5666.39	8800.94	13870.9	16550.8	16840.5	15826.6	13509.2	10821.1	7762.38	5379.55	3672.62	2443.68	1692.73	1104.99	680.44	377.966	197.565	82.524	32.8425	1.97501	0	0	0
														817	4080	12:12:59	0	0	57.4396	235.3	457.554	724.201	1557.86	2958.52	4214.99	5327.28	8303.07	13142.4	15703.6	15986.7	15017.2	12795	10240.4	7353.48	5104.36	3493.05	2332.02	1621.27	1058.71	644.332	352.069	181.917	73.9558	28.1854	0	0	0	0
														818	4085	12:13:04	0	0	54.3934	207.889	405.126	646.105	1384.42	2620.06	3721.49	4688.71	7318.41	11610.6	13933.7	14287.9	13473.9	11491.8	9203.17	6608.16	4591.33	3152.67	2107.74	1456.54	943.527	568.7	306.928	158.21	63.7158	23.4445	0	0	0	0
														819	4090	12:13:09	0	0	0	93.0907	294.387	543.982	1237.22	2374.09	3379.47	4253.36	6693.74	10700.6	12904	13303.8	12582.5	10740.2	8607.98	6185.97	4300	2950.04	1974.01	1371.88	894.566	542.069	294.595	152.142	61.3069	22.0892	0	0	0	0
														820	4095	12:13:14	0	0	0	142.62	321.73	533.065	1172.53	2240.12	3201.55	4056.82	6367.62	10134	12213.9	12607.3	11947.2	10233.5	8217.1	5897.9	4093.84	2804.9	1868.75	1285.37	827.748	495.877	265.6	136.916	54.7552	19.1174	0	0	0	0
														821	4100	12:13:19	0	0	0	129.941	293.885	485.961	1067.37	2038.11	2879.01	3590.05	5717.5	9261.34	11229.5	11622	10947.5	9206.06	7305.31	5245.24	3648.88	2516.25	1691.66	1175.14	764.774	460.575	247.436	125.357	47.8716	14.9791	0	0	0	0
														822	4105	12:13:24	0	0	0	50.6245	203.066	413.119	968.796	1870.1	2630.34	3249.52	5250.14	8632.2	10537.7	10966.6	10315.7	8584.74	6768.28	4866.28	3393.74	2350.64	1590.37	1112.92	730.587	443.382	240.307	121.363	45.9214	13.9834	0	0	0	0
														823	4110	12:13:29	0	0	0	91.0512	246.37	430.631	958.031	1828.57	2560.85	3154.89	5117.52	8448.75	10309.1	10698.5	10029.9	8303.27	6526.79	4700.44	3288.09	2289.73	1556.16	1087.36	712.133	430.466	232.17	117.243	44.0674	12.6432	0	0	0	0
														824	4115	12:13:34	0	0	0	96.2107	231.562	396.821	875.504	1667.61	2315.85	2820.22	4608.79	7681.57	9461.51	9948.6	9358.75	7691.96	6012.73	4321.05	3018.09	2103.84	1430.59	998.356	653.14	394.946	213.27	108.11	40.6788	10.9759	0	0	0	0
														825	4120	12:13:39	0	0	0	42.2038	171.985	337.08	798.306	1555.66	2165.74	2628.54	4315.93	7227.89	8923.95	9404.09	8845.79	7249.04	5658.48	4074.09	2855.57	2002.92	1369.53	955.4	623.622	374.199	199.846	100.564	37.0834	9.40542	0	0	0	0
														826	4125	12:13:44	0	0	0	67.6961	189.058	338.219	766.903	1475.11	2042.12	2467.95	4049.44	6786.62	8415.18	8935.12	8423.53	6880.41	5357.03	3853.38	2696.75	1887.11	1285.9	893.102	580.608	348.414	186.099	93.663	34.2923	7.98741	0	0	0	0
														827	4130	12:13:49	0	0	0	0	127.282	298.495	719.201	1389.4	1924.1	2323.29	3819.71	6413.35	7970.39	8490.82	8029.53	6586.51	5147.81	3713.44	2604.1	1819.82	1234.62	848.502	546.55	328.766	176.978	91.1845	35.0191	8.48113	0	0	0	0
														828	4135	12:13:54	0	0	0	62.1333	172.632	307.904	687.987	1312.88	1811.37	2183.48	3596.75	6051.21	7538.84	8059.66	7619.74	6219.09	4840.75	3484.72	2440.06	1706.78	1159.48	798.163	514.643	308.914	165.383	84.0503	30.9164	5.98157	0	0	0	0
														829	4140	12:13:59	0	0	0	42.3555	147.758	273.595	625.664	1203.97	1658.28	1988.59	3296.61	5582.32	6987.55	7512.3	7114.39	5793.83	4502.61	3240.72	2268.04	1584.57	1071.77	729.644	465.266	278.642	149.186	76.8981	28.9108	5.22359	0	0	0	0
														830	4145	12:14:04	0	0	0	19.152	112.944	229.434	551.348	1078.69	1489.85	1784.84	2950.96	4988.22	6344.21	7018.93	6717.22	5439.06	4207.99	3024	2111.58	1470.71	990.29	670.305	425.236	255.081	136.869	70.5983	26.2252	3.74951	0	0	0	0
														831	4150	12:14:09	0	0	0	23.4838	120.041	231.835	545.326	1060.51	1464.24	1756.51	2895.79	4882.08	6155.6	6716.34	6405.66	5223.56	4071.16	2948.46	2069.9	1435.46	957.964	637.419	397.065	236.9	126.556	66.031	25.039	3.57958	0	0	0	0
														832	4155	12:14:14	0	0	0	35.2538	125.36	229.34	510.388	968.502	1318.6	1560.68	2596.05	4424.72	5648.32	6266.84	5999.79	4847.16	3748.74	2704.56	1895.27	1320.9	885.313	588.512	365.347	215.818	113.54	58.512	21.0304	1.09529	0	0	0	0
														833	4160	12:14:19	0	0	0	4.34663	85.5761	184.748	450.92	884.092	1204.08	1410.89	2377.63	4104.31	5265.62	5861.55	5612.58	4518.69	3481.74	2501.72	1747	1217.57	819.026	551.374	347.227	206.587	109.332	55.4595	19.0649	0.147759	0	0	0	0
														834	4165	12:14:24	0	0	0	0	64.3926	163.059	415.498	821.709	1120.36	1311.45	2224.24	3858.73	4948.86	5494.63	5260.38	4246.09	3278.24	2356.82	1649.02	1154.86	779.669	523.455	328.221	193.969	101.761	51.5956	17.4449	0	0	0	0	0
														835	4170	12:14:29	0	0	0	0	63.6808	159.165	397.785	779.541	1056.08	1227.39	2115.74	3721.1	4805.41	5368.65	5142.08	4125.7	3171.84	2280.52	1595.6	1117.08	752.093	500.65	311.092	183.42	96.2299	49.5209	17.2537	0	0	0	0	0
														836	4175	12:14:34	0	0	0	17.2828	90.7996	163.39	377.68	733.67	999.313	1174.61	2018.66	3531.47	4528.39	5009.41	4800.59	3901.92	3027.63	2177.71	1523.93	1066.26	718.607	480.969	301.116	179.048	94.5946	47.7555	15.788	0	0	0	0	0
														837	4180	12:14:39	0	0	0	0	69.9073	150.503	353.486	678.855	902.838	1025.43	1770.89	3139.2	4102.79	4661.67	4490.54	3589.4	2747.4	1964.56	1357.28	925.587	606.242	399.251	247.892	152.165	83.8552	42.9618	14.0133	0	0	0	0	0
														838	4185	12:14:44	0	0	0	0	45.5349	122.039	316.523	628.986	839.732	948.76	1673.41	3013.7	3915.43	4378.63	4196.04	3367.68	2585.23	1848.71	1290.95	911.949	620.154	415.564	258.359	148.537	74.39	35.9173	9.36694	0	0	0	0	0
														839	4190	12:14:49	0	0	0	0	48.0955	109.762	277.315	550.754	728.512	810.59	1454.76	2661.02	3497.06	3962.89	3804.07	3020.59	2306.87	1662.92	1178.29	852.984	590.2	389.94	235.446	126.718	56.9981	26.2857	5.04277	0	0	0	0	0
														840	4195	12:14:54	0	0	0	0	0	68.0266	229.22	482.323	642.79	710.621	1301.1	2414.22	3189.73	3627.64	3491.26	2780.57	2130.36	1540.62	1100.26	809.265	567.961	376.346	225.811	116.357	47.9328	20.5398	1.77868	0	0	0	0	0
														841	4200	12:14:59	0	0	0	0	32.2186	93.3707	247.367	494.208	654.129	727.13	1311.02	2405.79	3154.85	3558.2	3416.54	2729.87	2100.15	1527.38	1100.35	819.073	580.808	385.558	230.538	115.75	45.1685	18.7937	0.802115	0	0	0	0	0
														842	4205	12:15:04	0	0	0	0	29.5798	83.5953	231.954	474.656	641.901	733.688	1293.4	2321.03	3008.36	3355.39	3232.57	2639.9	2065.29	1508.73	1080.36	780.182	539.381	357.958	215.143	110.936	45.6456	19.2721	1.16692	0	0	0	0	0
														843	4210	12:15:09	0	0	0	0	10.7613	65.0881	197.97	409.407	535.554	576.411	1058.17	1980.83	2609.65	2944.62	2834.85	2280.31	1761.09	1277.18	914.374	672.662	472.548	314.035	187.302	92.3514	34.0428	12.3763	0	0	0	0	0	0
														844	4215	12:15:14	0	0	0	0	3.08466	56.0087	186.511	394.592	525.142	578.161	1044.11	1922.97	2519.86	2834.77	2750.89	2268.22	1784.51	1299.76	924.92	659.987	451.968	300.86	180.953	92.246	36.3046	13.1289	0	0	0	0	0	0
														845	4220	12:15:19	0	0	0	0	0.071583	50.4067	175.544	375.483	492.316	526.043	976.8	1844.59	2443.2	2772.65	2680.67	2167.27	1676.16	1207.36	858.045	628.211	439.758	292.684	174.796	86.0911	31.4152	10.7678	0	0	0	0	0	0
														846	4225	12:15:24	0	0	0	0	22.3633	64.1414	182.627	377.819	491.311	523.102	973.8	1843.4	2449.25	2791.33	2693.66	2156.24	1659.91	1204.68	862.248	632.607	442.173	290.949	171.721	84.4889	30.7968	10.6444	0	0	0	0	0	0
														847	4230	12:15:29	0	0	0	0	0	30.9865	142.465	314.203	422.361	466.938	885.468	1677.95	2225.24	2527.33	2438.31	1958.16	1511.37	1097.91	786.251	576.388	402.93	265.877	156.873	75.9184	26.4303	8.40867	0	0	0	0	0	0
														848	4235	12:15:34	0	0	0	0	4.54788	37.4273	136.651	302.219	401.925	435.769	806.596	1514.41	1997.02	2254.44	2195.56	1820.4	1428.67	1020.38	711.161	501.009	339.988	228.098	137.395	67.8797	24.3192	6.71325	0	0	0	0	0	0
														849	4240	12:15:39	0	0	0	0	34.6071	52.8096	140.246	296.917	384.682	403.541	746.921	1414.82	1875.11	2127.79	2072.93	1710.55	1343.97	973.192	687.749	487.637	331.422	219.103	129.344	62.1449	20.6024	4.71627	0	0	0	0	0	0
														850	4245	12:15:44	0	0	0	0	0	12.1317	105.467	252.27	323.52	319.215	639.661	1284.86	1724.98	1960.03	1913.57	1585.6	1241.49	881.247	611.331	431.74	294.47	199.52	121.1	59.2118	20.4072	4.68667	0	0	0	0	0	0
														851	4250	12:15:49	0	0	0	0	0	14.8189	104.305	244.206	316.021	319.75	632.894	1255.46	1684.66	1920.52	1876.34	1552.13	1213.31	859.893	595.956	421.499	288.174	195.983	118.743	56.4541	17.6627	2.36845	0	0	0	0	0	0
														852	4255	12:15:54	0	0	0	0	0	13.9084	100.542	236.635	300.507	292.16	600.444	1225.36	1651.64	1879.29	1814.61	1457.6	1115.61	788.639	550.756	401.96	282.009	190.903	114.522	52.8637	15.2414	1.65463	0	0	0	0	0	0
														853	4260	12:15:59	0	0	0	0	0	15.0797	92.5533	199.936	249.216	240.395	505.441	1044.35	1395.41	1558.6	1515.99	1267.56	1004.71	727.453	511.648	357.3	239.017	156.799	90.8844	41.2732	10.8662	0	0	0	0	0	0	0
														854	4265	12:16:04	0	0	0	0	0	5.55975	79.4175	190.009	238.885	226.044	474.365	983.847	1324.44	1496.13	1472.64	1253.96	999.225	708.426	485.923	331.715	218.704	146.888	87.12	39.4	9.74717	0	0	0	0	0	0	0
														855	4270	12:16:09	0	0	0	0	0	0	57.9526	163.354	215.19	213.458	442.33	901.804	1208.73	1363.11	1340.09	1139.68	909.752	650.318	450.965	311.691	207.402	138.098	80.9072	35.8293	8.11018	0	0	0	0	0	0	0
														856	4275	12:16:14	0	0	0	0	0	12.5531	77.6268	178.549	222.71	210.111	432.838	890.89	1192.39	1337.34	1314.57	1124.07	899.787	641.707	443.207	304.287	201.337	134.357	78.5372	33.8766	6.5478	0	0	0	0	0	0	0
														857	4280	12:16:19	0	0	0	0	0	10.5365	66.0243	152.46	192.152	185.101	383.326	786.828	1051.59	1177.6	1160.31	999.719	807.336	583.16	405.088	273.12	176.947	116.569	66.7326	27.4378	3.48886	0	0	0	0	0	0	0
														858	4285	12:16:24	0	0	0	0	0	0	48.6573	132.912	167.212	151.558	339.777	731.869	987.593	1106.95	1090.97	939.648	758.372	547.141	380.789	259.319	169.907	112.551	64.4337	25.5533	2.17775	0	0	0	0	0	0	0
														859	4290	12:16:29	0	0	0	0	0	0	57.3865	144.069	172.72	143.339	326.869	723.311	985.956	1114.8	1104.85	956.106	776.169	565.042	396.969	271.949	179.143	118.55	68.1169	27.843	3.38831	0	0	0	0	0	0	0
														860	4295	12:16:34	0	0	0	0	0	0	37.7133	119.382	138.998	96.5626	247.58	592.05	820.575	933.155	928.626	806.988	655.544	474.292	327.651	215.621	136.422	90.0539	50.817	18.7113	0	0	0	0	0	0	0	0
														861	4300	12:16:39	0	0	0	0	0	0	14.5478	81.108	92.7978	49.6172	194.039	526.063	742.573	843.57	837.792	725.239	583.202	411.681	279.887	187.823	121.767	81.7203	46.1437	15.0372	0	0	0	0	0	0	0	0
														862	4305	12:16:44	0	0	0	0	0	0	5.11202	62.3717	72.3377	35.0101	170.78	479.647	689.42	800.099	798.436	684.431	549.451	393.496	269.574	177.687	112.493	73.9935	40.4101	11.7431	0	0	0	0	0	0	0	0
														863	4310	12:16:49	0	0	0	0	0	0	14.494	74.8341	80.5592	31.6694	165.459	481.929	694.9	804.374	795.534	668.382	527.124	371.762	252.146	168.276	107.975	71.2413	38.8739	10.8724	0	0	0	0	0	0	0	0
														864	4315	12:16:54	0	0	0	0	0	0	9.07982	67.7365	71.1689	19.3771	153.899	474.734	686.397	788.886	778.21	654.368	514.818	359.559	242.617	163.991	106.891	71.3166	39.2438	10.6723	0	0	0	0	0	0	0	0
														865	4320	12:16:59	0	0	0	0	0	0	11.687	64.5284	62.7838	6.45308	126.693	423.502	623.336	726.193	719.411	602.99	472.153	326.899	217.945	145.291	93.212	61.7074	32.9079	6.81347	0	0	0	0	0	0	0	0
														866	4325	12:17:04	0	0	0	0	0	0	0	35.6035	43.5002	1.11815	115.81	387.576	576.789	683.448	684.43	579.735	458.221	319.887	213.169	138.067	85.6241	55.8398	28.7478	4.34815	0	0	0	0	0	0	0	0
														867	4330	12:17:09	0	0	0	0	0	0	3.37096	61.4211	56.8745	0	86.1906	346.253	528.144	631.865	634.678	536.583	423.531	295.522	196.091	125.237	76.2559	49.1471	24.2328	1.51303	0	0	0	0	0	0	0	0
														868	4335	12:17:14	0	0	0	0	0	0	0	44.2559	37.2196	0	75.2891	331.05	509.411	610.37	608.06	502.479	387.857	264.195	172.606	113.092	71.5053	47.8465	24.279	0.802779	0	0	0	0	0	0	0	0
														869	4340	12:17:19	0	0	0	0	0	0	0	40.1077	26.8739	0	49.3103	300.177	476.384	577.93	575.445	468.929	360.012	248.694	166.971	114.842	75.5169	48.997	23.9206	0.287552	0	0	0	0	0	0	0	0
														870	4345	12:17:24	0	0	0	0	0	0	0	33.3212	17.0069	0	33.9691	279.558	452.872	553.912	555.877	458.769	351.398	233.763	148.453	95.466	59.1785	39.5902	19.4683	0	0	0	0	0	0	0	0	0
														871	4350	12:17:29	0	0	0	0	0	0	0	29.0954	13.9411	0	29.9554	282.426	457.535	555.284	562.467	479.086	375.946	253.047	161.735	102.008	61.6612	40.6932	19.7375	0	0	0	0	0	0	0	0	0
														872	4355	12:17:34	0	0	0	0	0	0	0	20.2394	0	0	12.2237	258.489	428.14	521.176	521.056	427.779	326.406	216.937	140.39	96.7626	64.402	43.3077	21.1289	0	0	0	0	0	0	0	0	0
														873	4360	12:17:39	0	0	0	0	0	0	0	20.1427	0	0	0	242.564	417.281	508.702	510.394	422.357	320.59	205.095	125.57	82.0171	51.304	33.4312	14.5822	0	0	0	0	0	0	0	0	0
														874	4365	12:17:44	0	0	0	0	0	0	0	14.7152	0	0	1.61585	208.413	363.619	467.234	476.561	391.599	299.918	201.518	126.163	73.8533	40.5511	26.256	11.0902	0	0	0	0	0	0	0	0	0
														875	4370	12:17:49	0	0	0	0	0	0	0	4.90381	0	0	0	158.476	314.663	419.183	425.963	335.002	246.467	160.357	98.3789	60.5338	34.8566	21.3473	6.9118	0	0	0	0	0	0	0	0	0
														876	4375	12:17:54	0	0	0	0	0	0	0	0	0	0	0	143.429	297.053	395.912	403.24	319.038	232.338	143.141	83.2493	52.6624	31.9792	21.1997	7.54907	0	0	0	0	0	0	0	0	0
														877	4380	12:17:59	0	0	0	0	0	0	0	1.0175	0	0	0	143.323	292.15	392.773	400.206	314.448	230.358	147.934	89.9854	56.5106	33.8903	22.1243	8.26114	0	0	0	0	0	0	0	0	0
														878	4385	12:18:04	0	0	0	0	0	0	0	0	0	0	0	132.176	270.059	363.995	363.031	267.164	185.179	117.076	69.723	43.121	24.4939	13.8418	1.8033	0	0	0	0	0	0	0	0	0
														879	4390	12:18:09	0	0	0	0	0	0	0	8.25482	0	0	0	124.531	270.745	368.217	374.834	290.597	207.039	124.159	68.7014	40.6652	22.4387	14.022	2.4486	0	0	0	0	0	0	0	0	0
														880	4395	12:18:14	0	0	0	0	0	0	0	0	0	0	0	101.948	246.885	346.578	353.269	266.959	186.65	112.344	62.4591	36.9955	20.3438	12.5038	1.54915	0	0	0	0	0	0	0	0	0
														881	4400	12:18:19	0	0	0	0	0	0	0	0	0	0	0	59.6791	200.241	301.361	313.572	236.874	163.353	93.0105	47.253	26.0809	12.7977	7.40317	0	0	0	0	0	0	0	0	0	0
														882	4405	12:18:24	0	0	0	0	0	0	0	0	0	0	0	67.078	210.851	309.54	318.947	239.071	162.158	88.2066	42.152	23.9943	12.4328	7.46751	0	0	0	0	0	0	0	0	0	0
														883	4410	12:18:29	0	0	0	0	0	0	0	0	0	0	0	64.8792	213.753	305.658	317.548	249.423	171.538	83.8914	31.9657	15.7604	7.49467	7.16838	0.15911	0	0	0	0	0	0	0	0	0
														884	4415	12:18:34	0	0	0	0	0	0	0	0	0	0	0	66.4316	200.367	291.434	294.846	210.602	136.27	71.8495	31.616	15.5699	5.44402	1.23828	0	0	0	0	0	0	0	0	0	0
														885	4420	12:18:39	0	0	0	0	0	0	0	0	0	0	0	56.1545	187.885	278.98	281.056	194.113	122.717	66.867	32.8448	20.6503	11.5674	5.59629	0	0	0	0	0	0	0	0	0	0
														886	4425	12:18:44	0	0	0	0	0	0	0	0	0	0	0	40.3998	173.867	268.496	279.434	206.68	137.808	72.817	30.925	12.1318	1.79239	0	0	0	0	0	0	0	0	0	0	0
														887	4430	12:18:49	0	0	0	0	0	0	0	0	0	0	0	30.6598	165.664	259.11	268.316	193.282	122.465	55.8654	17.142	6.29487	0.737751	0.47061	0	0	0	0	0	0	0	0	0	0
														888	4435	12:18:54	0	0	0	0	0	0	0	0	0	0	0	20.7347	154.432	243.977	253.648	183.442	115.343	49.3527	10.5483	0	0	0	0	0	0	0	0	0	0	0	0	0
														889	4440	12:18:59	0	0	0	0	0	0	0	0	0	0	0	11.9944	133.969	221.183	229.588	159.184	95.2744	37.861	4.73097	0	0	0	0	0	0	0	0	0	0	0	0	0
														890	4445	12:19:04	0	0	0	0	0	0	0	0	0	0	0	0	123.778	211.935	222.544	155.605	92.0412	31.8526	0	0	0	0	0	0	0	0	0	0	0	0	0	0
														891	4450	12:19:09	0	0	0	0	0	0	0	0	0	0	0	0.206209	121.064	207.171	212.518	137.107	73.1723	20.7154	0	0	0	0	0	0	0	0	0	0	0	0	0	0
														892	4455	12:19:14	0	0	0	0	0	0	0	0	0	0	0	1.46098	131.055	221.392	232.654	164.841	100.69	40.2016	4.00584	0	0	0	0	0	0	0	0	0	0	0	0	0
														893	4460	12:19:19	0	0	0	0	0	0	0	0	0	0	0	0	99.4727	184.617	192.048	121.767	60.6887	8.81487	0	0	0	0	0	0	0	0	0	0	0	0	0	0
														894	4465	12:19:24	0	0	0	0	0	0	0	0	0	0	0	0	94.8043	180.841	191.144	125.714	65.8927	11.681	0	0	0	0	0	0	0	0	0	0	0	0	0	0
														895	4470	12:19:29	0	0	0	0	0	0	0	0	0	0	0	0	86.652	172.112	175.513	96.8569	38.3566	0.0123655	0	0	0	0	0	0	0	0	0	0	0	0	0	0
														896	4475	12:19:34	0	0	0	0	0	0	0	0	0	0	0	0	97.6955	182.651	189.261	117.527	57.6144	9.52427	0	0	0	0	0	0	0	0	0	0	0	0	0	0
														897	4480	12:19:39	0	0	0	0	0	0	0	0	0	0	0	0	67.6416	153.744	163.781	97.7519	40.6675	0	0	0	0	0	0	0	0	0	0	0	0	0	0	0
														898	4485	12:19:44	0	0	0	0	0	0	0	0	0	0	0	0	58.3945	151.444	166.671	104.074	47.9391	0	0	0	0	0	0	0	0	0	0	0	0	0	0	0
														899	4490	12:19:49	0	0	0	0	0	0	0	0	0	0	0	0	70.2864	152.267	162.711	101.618	44.7973	0	0	0	0	0	0	0	0	0	0	0	0	0	0	0
														900	4495	12:19:54	0	0	0	0	0	0	0	0	0	0	0	0	55.9113	138.208	150.802	93.6937	36.3122	0	0	0	0	0	0	0	0	0	0	0	0	0	0	0
														901	4500	12:19:59	0	0	0	0	0	0	0	0	0	0	0	0	67.6846	146.728	155.258	93.2753	39.5029	0	0	0	0	0	0	0	0	0	0	0	0	0	0	0
														902	4505	12:20:04	0	0	0	0	0	0	0	0	0	0	0	0	38.6569	131.438	147.665	87.3394	33.5588	0	0	0	0	0	0	0	0	0	0	0	0	0	0	0
														903	4510	12:20:09	0	0	0	0	0	0	0	0	0	0	0	0	22.6197	114.725	133.359	78.5205	30.4482	0	0	0	0	0	0	0	0	0	0	0	0	0	0	0
														904	4515	12:20:14	0	0	0	0	0	0	0	0	0	0	0	0	21.1428	116.955	135.646	77.2143	26.8461	0	0	0	0	0	0	0	0	0	0	0	0	0	0	0
														905	4520	12:20:19	0	0	0	0	0	0	0	0	0	0	0	0	30.4934	116.391	130.717	73.4734	21.2837	0	0	0	0	0	0	0	0	0	0	0	0	0	0	0
														906	4525	12:20:24	0	0	0	0	0	0	0	0	0	0	0	0	9.19463	104.869	123.49	65.0568	19.6461	0	0	0	0	0	0	0	0	0	0	0	0	0	0	0
														907	4530	12:20:29	0	0	0	0	0	0	0	0	0	0	0	0	7.29239	100.902	119.434	62.8894	14.6776	0	0	0	0	0	0	0	0	0	0	0	0	0	0	0
														908	4535	12:20:34	0	0	0	0	0	0	0	0	0	0	0	0	12.6451	97.0067	111.003	54.6328	6.56217	0	0	0	0	0	0	0	0	0	0	0	0	0	0	0
														909	4540	12:20:39	0	0	0	0	0	0	0	0	0	0	0	0	5.1741	100.269	120.492	65.8445	18.9468	0	0	0	0	0	0	0	0	0	0	0	0	0	0	0
														910	4545	12:20:44	0	0	0	0	0	0	0	0	0	0	0	0	23.7149	110.468	119.647	51.2512	0	0	0	0	0	0	0	0	0	0	0	0	0	0	0	0
														911	4550	12:20:49	0	0	0	0	0	0	0	0	0	0	0	0	3.23191	90.963	101.434	34.6455	0	0	0	0	0	0	0	0	0	0	0	0	0	0	0	0
														912	4555	12:20:54	0	0	0	0	0	0	0	0	0	0	0	0	12.583	101.606	117.1	59.0667	10.4851	0	0	0	0	0	0	0	0	0	0	0	0	0	0	0
														913	4560	12:20:59	0	0	0	0	0	0	0	0	0	0	0	0	18.0841	104.286	117.826	58.7044	6.97021	0	0	0	0	0	0	0	0	0	0	0	0	0	0	0
														914	4565	12:21:04	0	0	0	0	0	0	0	0	0	0	0	0	0	68.676	92.0184	46.5922	5.12342	0	0	0	0	0	0	0	0	0	0	0	0	0	0	0
														915	4570	12:21:09	0	0	0	0	0	0	0	0	0	0	0	0	0	84.7244	99.8463	35.4446	0	0	0	0	0	0	0	0	0	0	0	0	0	0	0	0
														916	4575	12:21:14	0	0	0	0	0	0	0	0	0	0	0	0	6.69745	99.9904	114.869	51.3317	1.73961	0	0	0	0	0	0	0	0	0	0	0	0	0	0	0
														917	4580	12:21:19	0	0	0	0	0	0	0	0	0	0	0	0	0	74.1235	91.5047	38.1291	0	0	0	0	0	0	0	0	0	0	0	0	0	0	0	0
														918	4585	12:21:24	0	0	0	0	0	0	0	0	0	0	0	0	0	77.0734	93.6691	39.6147	0	0	0	0	0	0	0	0	0	0	0	0	0	0	0	0
														919	4590	12:21:29	0	0	0	0	0	0	0	0	0	0	0	0	0	74.667	94.2489	36.7789	0	0	0	0	0	0	0	0	0	0	0	0	0	0	0	0
														920	4595	12:21:34	0	0	0	0	0	0	0	0	0	0	0	0	0	55.4693	79.5531	36.6421	0	0	0	0	0	0	0	0	0	0	0	0	0	0	0	0
														921	4600	12:21:39	0	0	0	0	0	0	0	0	0	0	0	0	0	55.7134	74.9284	24.7077	0	0	0	0	0	0	0	0	0	0	0	0	0	0	0	0
														922	4605	12:21:44	0	0	0	0	0	0	0	0	0	0	0	0	0	60.8621	80.4937	22.3714	0	0	0	0	0	0	0	0	0	0	0	0	0	0	0	0
														923	4610	12:21:49	0	0	0	0	0	0	0	0	0	0	0	0	0	62.9867	77.3783	20.3641	0	0	0	0	0	0	0	0	0	0	0	0	0	0	0	0
														924	4615	12:21:54	0	0	0	0	0	0	0	0	0	0	0	0	0	55.719	73.88	15.0871	0	0	0	0	0	0	0	0	0	0	0	0	0	0	0	0
														925	4620	12:21:59	0	0	0	0	0	0	0	0	0	0	0	0	0	58.8147	81.3719	22.6297	0	0	0	0	0	0	0	0	0	0	0	0	0	0	0	0
														926	4625	12:22:04	0	0	0	0	0	0	0	0	0	0	0	0	0	59.1326	72.8379	13.1813	0	0	0	0	0	0	0	0	0	0	0	0	0	0	0	0
														927	4630	12:22:09	0	0	0	0	0	0	0	0	0	0	0	0	0	56.0657	70.4613	11.7357	0	0	0	0	0	0	0	0	0	0	0	0	0	0	0	0
														928	4635	12:22:14	0	0	0	0	0	0	0	0	0	0	0	0	0	43.826	64.772	12.2832	0	0	0	0	0	0	0	0	0	0	0	0	0	0	0	0
														929	4640	12:22:19	0	0	0	0	0	0	0	0	0	0	0	0	0	42.4422	67.7908	21.3536	0	0	0	0	0	0	0	0	0	0	0	0	0	0	0	0
														930	4645	12:22:24	0	0	0	0	0	0	0	0	0	0	0	0	0	46.2442	65.5405	12.5836	0	0	0	0	0	0	0	0	0	0	0	0	0	0	0	0
														931	4650	12:22:29	0	0	0	0	0	0	0	0	0	0	0	0	0	36.9917	56.3665	1.03269	0	0	0	0	0	0	0	0	0	0	0	0	0	0	0	0
														932	4655	12:22:34	0	0	0	0	0	0	0	0	0	0	0	0	0	45.6884	68.0151	19.2026	0	0	0	0	0	0	0	0	0	0	0	0	0	0	0	0
														933	4660	12:22:39	0	0	0	0	0	0	0	0	0	0	0	0	0	37.858	57.1857	1.93741	0	0	0	0	0	0	0	0	0	0	0	0	0	0	0	0
														934	4665	12:22:44	0	0	0	0	0	0	0	0	0	0	0	0	0	51.455	70.4679	10.9897	0	0	0	0	0	0	0	0	0	0	0	0	0	0	0	0
														935	4670	12:22:49	0	0	0	0	0	0	0	0	0	0	0	0	0	35.7765	57.654	10.0179	0	0	0	0	0	0	0	0	0	0	0	0	0	0	0	0
														936	4675	12:22:54	0	0	0	0	0	0	0	0	0	0	0	0	0	33.072	54.1602	5.4637	0	0	0	0	0	0	0	0	0	0	0	0	0	0	0	0

## Sheet: T6_0701_75-lpm_hand_n
	Experiment 2
	2020-07-01
	ABCD test 6
	75 LPM exhaust, arm holes with hands, drape is neat
																Concentration [#/cm≥]
		Duration	Start	Stop	FMPS	Exhaust	Aero	Notes	Start no	Stop no						Channel Size [nm]:	6.04	6.98	8.06	9.31	10.8	12.4	14.3	16.5	19.1	22.1	25.5	29.4	34	39.2	45.3	52.3	60.4	69.8	80.6	93.1	107.5	124.1	143.3	165.5	191.1	220.7	254.8	294.3	339.8	392.4	453.2	523.3
	1	20 min	10:10:00	10:30:00	Chamber	ON	OFF	Background	1	240			d_p	no	time	time_str	var1_6	var2_6	var3_6	var4_6	var5_6	var6_6	var7_6	var8_6	var9_6	var10_6	var11_6	var12_6	var13_6	var14_6	var15_6	var16_6	var17_6	var18_6	var19_6	var20_6	var21_6	var22_6	var23_6	var24_6	var25_6	var26_6	var27_6	var28_6	var29_6	var30_6	var31_6	var32_6
	2	20 min	10:30:00	10:50:00	Chamber	ON	ON	Chamber with aero gen 1	241	480			6.04	1	0	10:10:02	0	0	0	0	0	0	0	0	0	0	0	0	0	0	0	0	0	0	0	0	0	0	0	0	0	0	0	0	0	0	0	0
	3	2 min	10:50:00	10:52:00	ABCD	ON	ON	ABCD with aero gen 1	481	504			6.98	2	5	10:10:07	0	0	0	0	0	0	0	0	0	0	0	0	0	0	0	0	0	0	0	0	0	0	0	0	0	0	0	0	0	0	0	0
	4	5 min	10:52:00	10:57:00	Chamber	ON	ON	Chamber with aero gen 2	505	564			8.06	3	10	10:10:12	0	0	0	0	0	0	0	0	0	0	0	0	0	0	0	0	0	0	0	0	0	0	0	0	0	0	0	0	0	0	0	0
	5	2 min	10:57:00	10:59:00	ABCD	ON	ON	ABCD with aero gen 2	565	588			9.31	4	15	10:10:17	0	0	0	0	0	0	0	0	0	0	0	0	0	0	0	0	0	0	0	0	0	0	0	0	0	0	0	0	0	0	0	0
	6	5 min	10:59:00	11:04:00	Chamber	ON	ON	Chamber with aero gen 3	589	648			10.8	5	20	10:10:22	19.4688	0.404974	0	0	0	0	0	0	0	0	0	0	0	0	0	0	0	0	0	0	0	0	0	0	0	0	0	0	0	0	0	0
	7	2 min	11:04:00	11:06:00	ABCD	ON	ON	ABCD with aero gen 3	649	672			12.4	6	25	10:10:27	0	0	0	0	0	0	0	0	0	0	0	0	0	0	0	0	0	0	0	0	0	0	0	0	0	0	0	0	0	0	0	0
	8	10 min	11:06:00	11:16:00	Chamber	ON	ON	Chamber with aero gen 4 (cough)	673	792			14.3	7	30	10:10:32	0	0	0	0	0	0	0	0	0	0	0	0	0	0	0	0	0	0	0	0	0	0	0	0	0	0	0	0	0	0	0	0
	9	til done	11:16:00	11:28:00	ABCD	ON	OFF	ABCD decay to background	793				16.5	8	35	10:10:37	0	0	0	0	0	0	0	0	0	0	0	0	0	0	0	0	0	0	0	0	0	0	0	0	0	0	0	0	0	0	0	0
													19.1	9	40	10:10:42	0	0	0	0	0	0	0	0	0	0	0	0	0	0	0	0	0	0	0	0	0	0	0	0	0	0	0	0	0	0	0	0
					Start no	Stop no							22.1	10	45	10:10:47	0	0	0	0	0	0	0	0	0	0	0	0	0	0	0	0	0	0	0	0	0	0	0	0	0	0	0	0	0	0	0	0
		During 8	11:07:00	Burst (3-s)	684	685							25.5	11	50	10:10:52	0	0	0	0	0	0	0	0	0	0	0	0	0	0	0	0	0	0	0	0	0	0	0	0	0	0	0	0	0	0	0	0
			11:08:00	Burst (3-s)	696	697							29.4	12	55	10:10:57	0	0	0	0	0	0	0	0	0	0	0	0	0	0	0	0	0	0	0	0	0	0	0	0	0	0	0	0	0	0	0	0
			11:09:00	Burst (3-s)	708	709							34	13	60	10:11:02	0	0	0	0	0	0	0	0	0	0	0	0	0	0	0	0	0	0	0	0	0	0	0	0	0	0	0	0	0	0	0	0
			11:10:00	Burst (30-s)	720	726							39.2	14	65	10:11:07	0	0	0	0	0	0	0	0	0	0	0	0	0	0	0	0	0	0	0	0	0	0	0	0	0	0	0	0	0	0	0	0
													45.3	15	70	10:11:12	0	0	0	0	0	0	0	0	0	0	0	0	0	0	0	0	0	0	0	0	0	0	0	0	0	0	0	0	0	0	0	0
													52.3	16	75	10:11:17	0	0	0	0	0	0	0	0	0	0	0	0	0	0	0	0	0	0	0	0	0	0	0	0	0	0	0	0	0	0	0	0
													60.4	17	80	10:11:22	0	0	0	0	0	0	0	0	0	0	0	0	0	0	0	0	0	0	0	0	0	0	0	0	0	0	0	0	0	0	0	0
													69.8	18	85	10:11:27	0	0	0	0	0	0	0	0	0	0	0	0	0	0	0	0	0	0	0	0	0	0	0	0	0	0	0	0	0	0	0	0
													80.6	19	90	10:11:32	0	0	0	0	0	0	0	0	0	0	0	0	0	0	0	0	0	0	0	0	0	0	0	0	0	0	0	0	0	0	0	0
													93.1	20	95	10:11:37	0	0	0	0	0	0	0	0	0	0	0	0	0	0	0	0	0	0	0	0	0	0	0	0	0	0	0	0	0	0	0	0
													107.5	21	100	10:11:42	0	0	0	0	0	0	0	0	0	0	0	0	0	0	0	0	0	0	0	0	0	0	0	0	0	0	0	0	0	0	0	0
													124.1	22	105	10:11:47	0	0	0	0	0	0	0	0	0	0	0	0	0	0	0	0	0	0	0	0	0	0	0	0	0	0	0	0	0	0	0	0
													143.3	23	110	10:11:52	0	0	0	0	0	0	0	0	0	0	0	0	0	0	0	0	0	0	0	0	0	0	0	0	0	0	0	0	0	0	0	0
													165.5	24	115	10:11:57	0	0	0	0	0	0	0	0	0	0	0	0	0	0	0	0	0	0	0	0	0	0	0	0	0	0	0	0	0	0	0	0
													191.1	25	120	10:12:02	0	0	0	0	0	0	0	0	0	0	0	0	0	0	0	0	0	0	0	0	0	0	0	0	0	0	0	0	0	0	0	0
													220.7	26	125	10:12:07	0	0	0	0	0	0	0	0	0	0	0	0	0	0	0	0	0	0	0	0	0	0	0	0	0	0	0	0	0	0	0	0
													254.8	27	130	10:12:12	0	0	0	0	0	0	0	0	0	0	0	0	0	0	0	0	0	0	0	0	0	0	0	0	0	0	0	0	0	0	0	0
													294.3	28	135	10:12:17	0	0	0	0	0	0	0	0	2.32972	0	0	0	0	0	0	0	0	0	0	0	0	0	0	0	0	0	0	0	0	0	0	0
													339.8	29	140	10:12:22	0	0	0	0	0	0	0	0	0	0	0	0	0	0	0	0	0	0	0	0	0	0	0	0	0	0	0	0	0	0	0	0
													392.4	30	145	10:12:27	0	0	0	0	0	0	0	0	0	0	0	0	0	0	0	0	0	0	0	0	0	0	0	0	0	0	0	0	0	0	0	0
													453.2	31	150	10:12:32	0	0	0	0	0	0	0	0	0	0	0	0	0	0	0	0	0	0	0	0	0	0	0	0	0	0	0	0	0	0	0	0
													523.3	32	155	10:12:37	0	0	0	0	0	0	0	0	0	0	0	0	0	0	0	0	0	0	0	0	0	0	0	0	0	0	0	0	0	0	0	0
														33	160	10:12:42	0	0	0	0	0	0	0	0	0	0	0	0	0	0	0	0	0	0	0	0	0	0	0	0	0	0	0	0	0	0	0	0
														34	165	10:12:47	0	0	0	0	0	0	0	0	0	0	0	0	0	0	0	0	0	0	0	0	0	0	0	0	0	0	0	0	0	0	0	0
														35	170	10:12:52	0	0	0	0	0	0	0	0	0	0	0	0	0	0	0	0	0	0	0	0	0	0	0	0	0	0	0	0	0	0	0	0
														36	175	10:12:57	0	0	0	0	0	0	0	0	0	0	0	0	0	0	0	0	0	0	0	0	0	0	0	0	0	0	0	0	0	0	0	0
														37	180	10:13:02	0	0	0	0	0	0	0	0	0	0	0	0	0	0	0	0	0	0	0	0	0	0	0	0	0	0	0	0	0	0	0	0
														38	185	10:13:07	0	0	0	0	0	0	0	0	0	0	0	0	0	0	0	0	0	0	0	0	0	0	0	0	0	0	0	0	0	0	0	0
														39	190	10:13:12	0	0	0	0	0	0	0	0	0	0	0	0	0	0	0	0	0	0	0	0	0	0	0	0	0	0	0	0	0	0	0	0
														40	195	10:13:17	0	0	0	0	0	0	0	0	0	0	0	0	0	0	0	0	0	0	0	0	0	0	0	0	0	0	0	0	0	0	0	0
														41	200	10:13:22	0	0	0	0	0	0	0	0	0	0	0	0	0	0	0	0	0	0	0	0	0	0	0	0	0	0	0	0	0	0	0	0
														42	205	10:13:27	0	0	0	0	0	0	0	0	0	0	0	0	0	0	0	0	0	0	0	0	0	0	0	0	0	0	0	0	0	0	0	0
														43	210	10:13:32	0	0	0	0	0	0	0	0	0	0	0	0	0	0	0	0	0	0	0	0	0	0	0	0	0	0	0	0	0	0	0	0
														44	215	10:13:37	0	0	0	0	0	0	0	0	0	0	0	0	0	0	0	0	0	0	0	0	0	0	0	0	0	0	0	0	0	0	0	0
														45	220	10:13:42	0	0	0	0	0	0	0	0	0	0	0	0	0	0	0	0	0	0	0	0	0	0	0	0	0	0	0	0	0	0	0	0
														46	225	10:13:47	0	0	0	0	0	0	0	0	0	0	0	0	0	0	0	0	0	0	0	0	0	0	0	0	0	0	0	0	0	0	0	0
														47	230	10:13:52	0	0	0	0	0	0	0	0	0	0	0	0	0	0	0	0	0	0	0	0	0	0	0	0	0	0	0	0	0	0	0	0
														48	235	10:13:57	0	0	0	0	0	0	0	0	0	0	0	0	0	0	0	0	0	0	0	0	0	0	0	0	0	0	0	0	0	0	0	0
														49	240	10:14:02	0	0	0	0	0	0	0	0	0	0	0	0	0	0	0	0	0	0	0	0	0	0	0	0	0	0	0	0	0	0	0	0
														51	250	10:14:07	0	0	0	0	0	0	0	0	0	0	0	0	0	0	0	0	0	0	0	0	0	0	0	0	0	0	0	0	0	0	0	0
														52	255	10:14:12	0	0	0	0	0	0	0	0	0	0	0	0	0	0	0	0	0	0	0	0	0	0	0	0	0	0	0	0	0	0	0	0
														53	260	10:14:17	0	0	0	0	0	0	0	0	0	0	0	0	0	0	0	0	0	0	0	0	0	0	0	0	0	0	0	0	0	0	0	0
														54	265	10:14:22	0	0	0	0	0	0	0	0	0	0	0	0	0	0	0	0	0	0	0	0	0	0	0	0	0	0	0	0	0	0	0	0
														55	270	10:14:27	0	0	0	0	0	0	0	0	0	0	0	0	0	0	0	0	0	0	0	0	0	0	0	0	0	0	0	0	0	0	0	0
														56	275	10:14:32	0	0	0	0	0	0	0	0	0	0	0	0	0	0	0	0	0	0	0	0	0	0	0	0	0	0	0	0	0	0	0	0
														57	280	10:14:37	0	0	0	0	0	0	0	0	0	0	0	0	0	0	0	0	0	0	0	0	0	0	0	0	0	0	0	0	0	0	0	0
														58	285	10:14:42	0	0	0	0	0	0	0	0	0	0	0	0	0	0	0	0	0	0	0	0	0	0	0	0	0	0	0	0	0	0	0	0
														59	290	10:14:47	0	0	0	0	0	0	0	0	0	0	0	0	0	0	0	0	0	0	0	0	0	0	0	0	0	0	0	0	0	0	0	0
														60	295	10:14:52	0	0	0	0	0	0	0	0	0	0	0	0	0	0	0	0	0	0	0	0	0	0	0	0	0	0	0	0	0	0	0	0
														61	300	10:14:57	0	0	0	0	0	0	0	0	0	0	0	0	0	0	0	0	0	0	0	0	0	0	0	0	0	0	0	0	0	0	0	0
														62	305	10:15:02	0	0	0	0	0	0	0	0	0	0	0	0	0	0	0	0	0	0	0	0	0	0	0	0	0	0	0	0	0	0	0	0
														63	310	10:15:07	0	0	0	0	0	0	0	0	0	0	0	0	0	0	0	0	0	0	0	0	0	0	0	0	0	0	0	0	0	0	0	0
														64	315	10:15:12	0	0	0	0	0	0	0	0	0	0	0	0	0	0	0	0	0	0	0	0	0	0	0	0	0	0	0	0	0	0	0	0
														65	320	10:15:17	0	0	0	0	0	0	0	0	0	0	0	0	0	0	0	0	0	0	0	0	0	0	0	0	0	0	0	0	0	0	0	0
														66	325	10:15:22	0	0	0	0	0	0	0	0	0	0	0	0	0	0	0	0	0	0	0	0	0	0	0	0	0	0	0	0	0	0	0	0
														67	330	10:15:27	0	0	0	0	0	0	0	0	0	0	0	0	0	0	0	0	0	0	0	0	0	0	0	0	0	0	0	0	0	0	0	0
														68	335	10:15:32	0	0	0	0	0	0	0	0	0	0	0	0	0	0	0	0	0	0	0	0	0	0	0	0	0	0	0	0	0	0	0	0
														69	340	10:15:37	0	0	0	0	0	0	0	0	0	0	0	0	0	0	0	0	0	0	0	0	0	0	0	0	0	0	0	0	0	0	0	0
														70	345	10:15:42	0	0	0	0	0	0	0	0	0	0	0	0	0	0	0	0	0	0	0	0	0	0	0	0	0	0	0	0	0	0	0	0
														71	350	10:15:47	0	0	0	0	0	0	0	0	0	0	0	0	0	0	0	0	0	0	0	0	0	0	0	0	0	0	0	0	0	0	0	0
														72	355	10:15:52	0	0	0	0	0	0	0	0	0	0	0	0	0	0	0	0	0	0	0	0	0	0	0	0	0	0	0	0	0	0	0	0
														73	360	10:15:57	0	0	0	0	0	0	0	0	0	0	0	0	0	0	0	0	0	0	0	0	0	0	0	0	0	0	0	0	0	0	0	0
														74	365	10:16:02	0	0	0	0	0	0	0	0	0	0	0	0	0	0	0	0	0	0	0	0	0	0	0	0	0	0	0	0	0	0	0	0
														75	370	10:16:07	0	0	0	0	0	0	0	0	0	0	0	0	0	0	0	0	0	0	0	0	0	0	0	0	0	0	0	0	0	0	0	0
														76	375	10:16:12	0	0	0	0	0	0	0	0	0	0	0	0	0	0	0	0	0	0	0	0	0	0	0	0	0	0	0	0	0	0	0	0
														77	380	10:16:17	0	0	0	0	0	0	0	0	0	0	0	0	0	0	0	0	0	0	0	0	0	0	0	0	0	0	0	0	0	0	0	0
														78	385	10:16:22	0	0	0	0	0	0	0	0	0	0	0	0	0	0	0	0	0	0	0	0	0	0	0	0	0	0	0	0	0	0	0	0
														79	390	10:16:27	0	0	0	0	0	0	0	0	0	0	0	0	0	0	0	0	0	0	0	0	0	0	0	0	0	0	0	0	0	0	0	0
														80	395	10:16:32	0	0	0	0	0	0	0	0	0	0	0	0	0	0	0	0	0	0	0	0	0	0	0	0	0	0	0	0	0	0	0	0
														81	400	10:16:37	0	0	0	0	0	0	0	0	0	0	0	0	0	0	0	0	0	0	0	0	0	0	0	0	0	0	0	0	0	0	0	0
														82	405	10:16:42	0	0	0	0	0	0	0	0	0	0	0	0	0	0	0	0	0	0	0	0	0	0	0	0	0	0	0	0	0	0	0	0
														83	410	10:16:47	0	0	0	0	0	0	0	0	0	0	0	0	0	0	0	0	0	0	0	0	0	0	0	0	0	0	0	0	0	0	0	0
														84	415	10:16:52	0	0	0	0	0	0	0	0	0	0	0	0	0	0	0	0	0	0	0	0	0	0	0	0	0	0	0	0	0	0	0	0
														85	420	10:16:57	0	0	0	0	0	0	0	0	0	0	0	0	0	0	0	0	0	0	0	0	0	0	0	0	0	0	0	0	0	0	0	0
														86	425	10:17:02	0	0	0	0	0	0	0	0	0	0	0	0	0	0	0	0	0	0	0	0	0	0	0	0	0	0	0	0	0	0	0	0
														87	430	10:17:07	0	0	0	0	0	0	0	0	0	0	0	0	0	0	0	0	0	0	0	0	0	0	0	0	0	0	0	0	0	0	0	0
														88	435	10:17:12	0	0	0	0	0	0	0	0	0	0	0	0	0	0	0	0	0	0	0	0	0	0	0	0	0	0	0	0	0	0	0	0
														89	440	10:17:17	0	0	0	0	0	0	0	0	0	0	0	0	0	0	0	0	0	0	0	0	0	0	0	0	0	0	0	0	0	0	0	0
														90	445	10:17:22	0	0	0	0	0	0	0	0	0	0	0	0	0	0	0	0	0	0	0	0	0	0	0	0	0	0	0	0	0	0	0	0
														91	450	10:17:27	0	0	0	0	0	0	0	0	0	0	0	0	0	0	0	0	0	0	0	0	0	0	0	0	0	0	0	0	0	0	0	0
														92	455	10:17:32	0	0	0	0	0	0	0	0	0	0	0	0	0	0	0	0	0	0	0	0	0	0	0	0	0	0	0	0	0	0	0	0
														93	460	10:17:37	0	0	0	0	0	0	0	0	0	0	0	0	0	0	0	0	0	0	0	0	0	0	0	0	0	0	0	0	0	0	0	0
														94	465	10:17:42	0	0	0	0	0	0	0	0	0	0	0	0	0	0	0	0	0	0	0	0	0	0	0	0	0	0	0	0	0	0	0	0
														95	470	10:17:47	0	0	0	0	0	0	0	0	0	0	0	0	0	0	0	0	0	0	0	0	0	0	0	0	0	0	0	0	0	0	0	0
														96	475	10:17:52	0	0	0	0	0	0	0	0	0	0	0	0	0	0	0	0	0	0	0	0	0	0	0	0	0	0	0	0	0	0	0	0
														97	480	10:17:57	0	0	0	0	0	0	0	0	0	0	0	0	0	0	0	0	0	0	0	0	0	0	0	0	0	0	0	0	0	0	0	0
														98	485	10:18:02	0	0	0	0	0	0	0	0	0	0	0	0	0	0	0	0	0	0	0	0	0	0	0	0	0	0	0	0	0	0	0	0
														99	490	10:18:07	0	0	0	0	0	0	0	0	0	0	0	0	0	0	0	0	0	0	0	0	0	0	0	0	0	0	0	0	0	0	0	0
														100	495	10:18:12	0	0	0	0	0	0	0	0	0	0	0	0	0	0	0	0	0	0	0	0	0	0	0	0	0	0	0	0	0	0	0	0
														101	500	10:18:17	0	0	0	0	0	0	0	0	0	0	0	0	0	0	0	0	0	0	0	0	0	0	0	0	0	0	0	0	0	0	0	0
														102	505	10:18:22	0	0	0	0	0	0	0	0	0	0	0	0	0	0	0	0	0	0	0	0	0	0	0	0	0	0	0	0	0	0	0	0
														103	510	10:18:27	0	0	0	0	0	0	0	0	0	0	0	0	0	0	0	0	0	0	0	0	0	0	0	0	0	0	0	0	0	0	0	0
														104	515	10:18:32	0	0	0	0	0	0	0	0	0	0	0	0	0	0	0	0	0	0	0	0	0	0	0	0	0	0	0	0	0	0	0	0
														105	520	10:18:37	0	0	0	0	0	0	0	0	0	0	0	0	0	0	0	0	0	0	0	0	0	0	0	0	0	0	0	0	0	0	0	0
														106	525	10:18:42	0	0	0	0	0	0	0	0	0	0	0	0	0	0	0	0	0	0	0	0	0	0	0	0	0	0	0	0	0	0	0	0
														107	530	10:18:47	0	0	0	0	0	0	0	0	0	0	0	0	0	0	0	0	0	0	0	0	0	0	0	0	0	0	0	0	0	0	0	0
														108	535	10:18:52	0	0	0	0	0	0	0	0	0	0	0	0	0	0	0	0	0	0	0	0	0	0	0	0	0	0	0	0	0	0	0	0
														109	540	10:18:57	0	0	0	0	0	0	0	0	0	0	0	0	0	0	0	0	0	0	0	0	0	0	0	0	0	0	0	0	0	0	0	0
														110	545	10:19:02	0	0	0	0	0	0	0	0	0	0	0	0	0	0	0	0	0	0	0	0	0	0	0	0	0	0	0	0	0	0	0	0
														111	550	10:19:07	0	0	0	0	0	0	0	0	0	0	0	0	0	0	0	0	0	0	0	0	0	0	0	0	0	0	0	0	0	0	0	0
														112	555	10:19:12	0	0	0	0	0	0	0	0	0	0	0	0	0	0	0	0	0	0	0	0	0	0	0	0	0	0	0	0	0	0	0	0
														113	560	10:19:17	0	0	0	0	0	0	0	0	0	0	0	0	0	0	0	0	0	0	0	0	0	0	0	0	0	0	0	0	0	0	0	0
														114	565	10:19:22	0	0	0	0	0	0	0	0	0	0	0	0	0	0	0	0	0	0	0	0	0	0	0	0	0	0	0	0	0	0	0	0
														115	570	10:19:27	0	0	0	0	0	0	0	0	0	0	0	0	0	0	0	0	0	0	0	0	0	0	0	0	0	0	0	0	0	0	0	0
														116	575	10:19:32	0	0	0	0	0	0	0	0	0	0	0	0	0	0	0	0	0	0	0	0	0	0	0	0	0	0	0	0	0	0	0	0
														117	580	10:19:37	0	0	0	0	0	0	0	0	0	0	0	0	0	0	0	0	0	0	0	0	0	0	0	0	0	0	0	0	0	0	0	0
														118	585	10:19:42	0	0	0	0	0	0	0	0	0	0	0	0	0	0	0	0	0	0	0	0	0	0	0	0	0	0	0	0	0	0	0	0
														119	590	10:19:47	0	0	0	0	0	0	0	0	0	0	0	0	0	0	0	0	0	0	0	0	0	0	0	0	0	0	0	0	0	0	0	0
														120	595	10:19:52	0	0	0	0	0	0	0	0	0	0	0	0	0	0	0	0	0	0	0	0	0	0	0	0	0	0	0	0	0	0	0	0
														121	600	10:19:57	0	0	0	0	0	0	0	0	0	0	0	0	0	0	0	0	0	0	0	0	0	0	0	0	0	0	0	0	0	0	0	0
														122	605	10:20:02	0	0	0	0	0	0	0	0	0	0	0	0	0	0	0	0	0	0	0	0	0	0	0	0	0	0	0	0	0	0	0	0
														123	610	10:20:07	0	0	0	0	0	0	0	0	0	0	0	0	0	0	0	0	0	0	0	0	0	0	0	0	0	0	0	0	0	0	0	0
														124	615	10:20:12	0	0	0	0	0	0	0	0	0	0	0	0	0	0	0	0	0	0	0	0	0	0	0	0	0	0	0	0	0	0	0	0
														125	620	10:20:17	0	0	0	0	0	0	0	0	0	0	0	0	0	0	0	0	0	0	0	0	0	0	0	0	0	0	0	0	0	0	0	0
														126	625	10:20:22	0	0	0	0	0	0	0	0	0	0	0	0	0	0	0	0	0	0	0	0	0	0	0	0	0	0	0	0	0	0	0	0
														127	630	10:20:27	0	0	0	0	0	0	0	0	0	0	0	0	0	0	0	0	0	0	0	0	0	0	0	0	0	0	0	0	0	0	0	0
														128	635	10:20:32	0	0	0	0	0	0	0	0	0	0	0	0	0	0	0	0	0	0	0	0	0	0	0	0	0	0	0	0	0	0	0	0
														129	640	10:20:37	0	0	0	0	0	0	0	0	0	0	0	0	0	0	0	0	0	0	0	0	0	0	0	0	0	0	0	0	0	0	0	0
														130	645	10:20:42	0	0	0	0	0	0	0	0	0	0	0	0	0	0	0	0	0	0	0	0	0	0	0	0	0	0	0	0	0	0	0	0
														131	650	10:20:47	0	0	0	0	0	0	0	0	0	0	0	0	0	0	0	0	0	0	0	0	0	0	0	0	0	0	0	0	0	0	0	0
														132	655	10:20:52	0	0	0	0	0	0	0	0	0	0	0	0	0	0	0	0	0	0	0	0	0	0	0	0	0	0	0	0	0	0	0	0
														133	660	10:20:57	0	0	0	0	0	0	0	0	0	0	0	0	0	0	0	0	0	0	0	0	0	0	0	0	0	0	0	0	0	0	0	0
														134	665	10:21:02	0	0	0	0	0	0	0	0	0	0	0	0	0	0	0	0	0	0	0	0	0	0	0	0	0	0	0	0	0	0	0	0
														135	670	10:21:07	0	0	0	0	0	0	0	0	0	0	0	0	0	0	0	0	0	0	0	0	0	0	0	0	0	0	0	0	0	0	0	0
														136	675	10:21:12	0	0	0	0	0	0	0	0	0	0	0	0	0	0	0	0	0	0	0	0	0	0	0	0	0	0	0	0	0	0	0	0
														137	680	10:21:17	0	0	0	0	0	0	0	0	0	0	0	0	0	0	0	0	0	0	0	0	0	0	0	0	0	0	0	0	0	0	0	0
														138	685	10:21:22	0	0	0	0	0	0	0	0	0	0	0	0	0	0	0	0	0	0	0	0	0	0	0	0	0	0	0	0	0	0	0	0
														139	690	10:21:27	0	0	0	0	0	0	0	0	0	0	0	0	0	0	0	0	0	0	0	0	0	0	0	0	0	0	0	0	0	0	0	0
														140	695	10:21:32	0	0	0	0	0	0	0	0	0	0	0	0	0	0	0	0	0	0	0	0	0	0	0	0	0	0	0	0	0	0	0	0
														141	700	10:21:37	0	0	0	0	0	0	0	0	0	0	0	0	0	0	0	0	0	0	0	0	0	0	0	0	0	0	0	0	0	0	0	0
														142	705	10:21:42	0	0	0	0	0	0	0	0	0	0	0	0	0	0	0	0	0	0	0	0	0	0	0	0	0	0	0	0	0	0	0	0
														143	710	10:21:47	0	0	0	0	0	0	0	0	0	0	0	0	0	0	0	0	0	0	0	0	0	0	0	0	0	0	0	0	0	0	0	0
														144	715	10:21:52	0	0	0	0	0	0	0	0	0	0	0	0	0	0	0	0	0	0	0	0	0	0	0	0	0	0	0	0	0	0	0	0
														145	720	10:21:57	0	0	0	0	0	0	0	0	0	0	0	0	0	0	0	0	0	0	0	0	0	0	0	0	0	0	0	0	0	0	0	0
														146	725	10:22:02	0	0	0	0	0	0	0	0	0	0	0	0	0	0	0	0	0	0	0	0	0	0	0	0	0	0	0	0	0	0	0	0
														147	730	10:22:07	0	0	0	0	0	0	0	0	0	0	0	0	0	0	0	0	0	0	0	0	0	0	0	0	0	0	0	0	0	0	0	0
														148	735	10:22:12	0	0	0	0	0	0	0	0	0	0	0	0	0	0	0	0	0	0	0	0	0	0	0	0	0	0	0	0	0	0	0	0
														149	740	10:22:17	0	0	0	0	0	0	0	0	0	0	0	0	0	0	0	0	0	0	0	0	0	0	0	0	0	0	0	0	0	0	0	0
														150	745	10:22:22	0	0	0	0	0	0	0	0	0	0	0	0	0	0	0	0	0	0	0	0	0	0	0	0	0	0	0	0	0	0	0	0
														151	750	10:22:27	0	0	0	0	0	0	0	0	0	0	0	0	0	0	0	0	0	0	0	0	0	0	0	0	0	0	0	0	0	0	0	0
														152	755	10:22:32	0	0	0	0	0	0	0	0	0	0	0	0	0	0	0	0	0	0	0	0	0	0	0	0	0	0	0	0	0	0	0	0
														153	760	10:22:37	0	0	0	0	0	0	0	0	0	0	0	0	0	0	0	0	0	0	0	0	0	0	0	0	0	0	0	0	0	0	0	0
														154	765	10:22:42	0	0	0	0	0	0	0	0	0	0	0	0	0	0	0	0	0	0	0	0	0	0	0	0	0	0	0	0	0	0	0	0
														155	770	10:22:47	0	0	0	0	0	0	0	0	0	0	0	0	0	0	0	0	0	0	0	0	0	0	0	0	0	0	0	0	0	0	0	0
														156	775	10:22:52	0	0	0	0	0	0	0	0	0	0	0	0	0	0	0	0	0	0	0	0	0	0	0	0	0	0	0	0	0	0	0	0
														157	780	10:22:57	0	0	0	0	0	0	0	0	0	0	0	0	0	0	0	0	0	0	0	0	0	0	0	0	0	0	0	0	0	0	0	0
														158	785	10:23:02	0	0	0	0	0	0	0	0	0	0	0	0	0	0	0	0	0	0	0	0	0	0	0	0	0	0	0	0	0	0	0	0
														159	790	10:23:07	0	0	0	0	0	0	0	0	0	0	0	0	0	0	0	0	0	0	0	0	0	0	0	0	0	0	0	0	0	0	0	0
														160	795	10:23:12	0	0	0	0	0	0	0	0	0	0	0	0	0	0	0	0	0	0	0	0	0	0	0	0	0	0	0	0	0	0	0	0
														161	800	10:23:17	0	0	0	0	0	0	0	0	0	0	0	0	0	0	0	0	0	0	0	0	0	0	0	0	0	0	0	0	0	0	0	0
														162	805	10:23:22	0	0	0	0	0	0	0	0	0	0	0	0	0	0	0	0	0	0	0	0	0	0	0	0	0	0	0	0	0	0	0	0
														163	810	10:23:27	0	0	0	0	0	0	0	0	0	0	0	0	0	0	0	0	0	0	0	0	0	0	0	0	0	0	0	0	0	0	0	0
														164	815	10:23:32	0	0	0	0	0	0	0	0	0	0	0	0	0	0	0	0	0	0	0	0	0	0	0	0	0	0	0	0	0	0	0	0
														165	820	10:23:37	0	0	0	0	0	0	0	0	0	0	0	0	0	0	0	0	0	0	0	0	0	0	0	0	0	0	0	0	0	0	0	0
														166	825	10:23:42	0	0	0	0	0	0	0	0	0	0	0	0	0	0	0	0	0	0	0	0	0	0	0	0	0	0	0	0	0	0	0	0
														167	830	10:23:47	0	0	0	0	0	0	0	0	0	0	0	0	0	0	0	0	0	0	0	0	0	0	0	0	0	0	0	0	0	0	0	0
														168	835	10:23:52	0	0	0	0	0	0	0	0	0	0	0	0	0	0	0	0	0	0	0	0	0	0	0	0	0	0	0	0	0	0	0	0
														169	840	10:23:57	0	0	0	0	0	0	0	0	0	0	0	0	0	0	0	0	0	0	0	0	0	0	0	0	0	0	0	0	0	0	0	0
														170	845	10:24:02	0	0	0	0	0	0	0	0	0	0	0	0	0	0	0	0	0	0	0	0	0	0	0	0	0	0	0	0	0	0	0	0
														171	850	10:24:07	0	0	0	0	0	0	0	0	0	0	0	0	0	0	0	0	0	0	0	0	0	0	0	0	0	0	0	0	0	0	0	0
														172	855	10:24:12	0	0	0	0	0	0	0	0	0	0	0	0	0	0	0	0	0	0	0	0	0	0	0	0	0	0	0	0	0	0	0	0
														173	860	10:24:17	0	0	0	0	0	0	0	0	0	0	0	0	0	0	0	0	0	0	0	0	0	0	0	0	0	0	0	0	0	0	0	0
														174	865	10:24:22	0	0	0	0	0	0	0	0	0	0	0	0	0	0	0	0	0	0	0	0	0	0	0	0	0	0	0	0	0	0	0	0
														175	870	10:24:27	0	0	0	0	0	0	0	0	0	0	0	0	0	0	0	0	0	0	0	0	0	0	0	0	0	0	0	0	0	0	0	0
														176	875	10:24:32	0	0	0	0	0	0	0	0	0	0	0	0	0	0	0	0	0	0	0	0	0	0	0	0	0	0	0	0	0	0	0	0
														177	880	10:24:37	0	0	0	0	0	0	0	0	0	0	0	0	0	0	0	0	0	0	0	0	0	0	0	0	0	0	0	0	0	0	0	0
														178	885	10:24:42	0	0	0	0	0	0	0	0	0	0	0	0	0	0	0	0	0	0	0	0	0	0	0	0	0	0	0	0	0	0	0	0
														179	890	10:24:47	0	0	0	0	0	0	0	0	0	0	0	0	0	0	0	0	0	0	0	0	0	0	0	0	0	0	0	0	0	0	0	0
														180	895	10:24:52	0	0	0	0	0	0	0	0	0	0	0	0	0	0	0	0	0	0	0	0	0	0	0	0	0	0	0	0	0	0	0	0
														181	900	10:24:57	0	0	0	0	0	0	0	0	0	0	0	0	0	0	0	0	0	0	0	0	0	0	0	0	0	0	0	0	0	0	0	0
														182	905	10:25:02	0	0	0	0	0	0	0	0	0	0	0	0	0	0	0	0	0	0	0	0	0	0	0	0	0	0	0	0	0	0	0	0
														183	910	10:25:07	0	0	0	0	0	0	0	0	0	0	0	0	0	0	0	0	0	0	0	0	0	0	0	0	0	0	0	0	0	0	0	0
														184	915	10:25:12	0	0	0	0	0	0	0	0	0	0	0	0	0	0	0	0	0	0	0	0	0	0	0	0	0	0	0	0	0	0	0	0
														185	920	10:25:17	0	0	0	0	0	0	0	0	0	0	0	0	0	0	0	0	0	0	0	0	0	0	0	0	0	0	0	0	0	0	0	0
														186	925	10:25:22	0	0	0	0	0	0	0	0	0	0	0	0	0	0	0	0	0	0	0	0	0	0	0	0	0	0	0	0	0	0	0	0
														187	930	10:25:27	0	0	0	0	0	0	0	0	0	0	0	0	0	0	0	0	0	0	0	0	0	0	0	0	0	0	0	0	0	0	0	0
														188	935	10:25:32	0	0	0	0	0	0	0	0	0	0	0	0	0	0	0	0	0	0	0	0	0	0	0	0	0	0	0	0	0	0	0	0
														189	940	10:25:37	0	0	0	0	0	0	0	0	0	0	0	0	0	0	0	0	0	0	0	0	0	0	0	0	0	0	0	0	0	0	0	0
														190	945	10:25:42	0	0	0	0	0	0	0	0	0	0	0	0	0	0	0	0	0	0	0	0	0	0	0	0	0	0	0	0	0	0	0	0
														191	950	10:25:47	0	0	0	0	0	0	0	0	0	0	0	0	0	0	0	0	0	0	0	0	0	0	0	0	0	0	0	0	0	0	0	0
														192	955	10:25:52	0	0	0	0	0	0	0	0	0	0	0	0	0	0	0	0	0	0	0	0	0	0	0	0	0	0	0	0	0	0	0	0
														193	960	10:25:57	0	0	0	0	0	0	0	0	0	0	0	0	0	0	0	0	0	0	0	0	0	0	0	0	0	0	0	0	0	0	0	0
														194	965	10:26:02	0	0	0	0	0	0	0	0	0	0	0	0	0	0	0	0	0	0	0	0	0	0	0	0	0	0	0	0	0	0	0	0
														195	970	10:26:07	0	0	0	0	0	0	0	0	0	0	0	0	0	0	0	0	0	0	0	0	0	0	0	0	0	0	0	0	0	0	0	0
														196	975	10:26:12	0	0	0	0	0	0	0	0	0	0	0	0	0	0	0	0	0	0	0	0	0	0	0	0	0	0	0	0	0	0	0	0
														197	980	10:26:17	0	0	0	0	0	0	0	0	0	0	0	0	0	0	0	0	0	0	0	0	0	0	0	0	0	0	0	0	0	0	0	0
														198	985	10:26:22	0	0	0	0	0	0	0	0	0	0	0	0	0	0	0	0	0	0	0	0	0	0	0	0	0	0	0	0	0	0	0	0
														199	990	10:26:27	0	0	0	0	0	0	0	0	0	0	0	0	0	0	0	0	0	0	0	0	0	0	0	0	0	0	0	0	0	0	0	0
														200	995	10:26:32	0	0	0	0	0	0	0	0	0	0	0	0	0	0	0	0	0	0	0	0	0	0	0	0	0	0	0	0	0	0	0	0
														201	1000	10:26:37	0	0	0	0	0	0	0	0	0	0	0	0	0	0	0	0	0	0	0	0	0	0	0	0	0	0	0	0	0	0	0	0
														202	1005	10:26:42	0	0	0	0	0	0	0	0	0	0	0	0	0	0	0	0	0	0	0	0	0	0	0	0	0	0	0	0	0	0	0	0
														203	1010	10:26:47	0	0	0	0	0	0	0	0	0	0	0	0	0	0	0	0	0	0	0	0	0	0	0	0	0	0	0	0	0	0	0	0
														204	1015	10:26:52	0	0	0	0	0	0	0	0	0	0	0	0	0	0	0	0	0	0	0	0	0	0	0	0	0	0	0	0	0	0	0	0
														205	1020	10:26:57	0	0	0	0	0	0	0	0	0	0	0	0	0	0	0	0	0	0	0	0	0	0	0	0	0	0	0	0	0	0	0	0
														206	1025	10:27:02	0	0	0	0	0	0	0	0	0	0	0	0	0	0	0	0	0	0	0	0	0	0	0	0	0	0	0	0	0	0	0	0
														207	1030	10:27:07	0	0	0	0	0	0	0	0	0	0	0	0	0	0	0	0	0	0	0	0	0	0	0	0	0	0	0	0	0	0	0	0
														208	1035	10:27:12	0	0	0	0	0	0	0	0	0	0	0	0	0	0	0	0	0	0	0	0	0	0	0	0	0	0	0	0	0	0	0	0
														209	1040	10:27:17	0	0	0	0	0	0	0	0	0	0	0	0	0	0	0	0	0	0	0	0	0	0	0	0	0	0	0	0	0	0	0	0
														210	1045	10:27:22	0	0	0	0	0	0	0	0	0	0	0	0	0	0	0	0	0	0	0	0	0	0	0	0	0	0	0	0	0	0	0	0
														211	1050	10:27:27	0	0	0	0	0	0	0	0	0	0	0	0	0	0	0	0	0	0	0	0	0	0	0	0	0	0	0	0	0	0	0	0
														212	1055	10:27:32	0	0	0	0	0	0	0	0	0	0	0	0	0	0	0	0	0	0	0	0	0	0	0	0	0	0	0	0	0	0	0	0
														213	1060	10:27:37	0	0	0	0	0	0	0	0	0	0	0	0	0	0	0	0	0	0	0	0	0	0	0	0	0	0	0	0	0	0	0	0
														214	1065	10:27:42	0	0	0	0	0	0	0	0	0	0	0	0	0	0	0	0	0	0	0	0	0	0	0	0	0	0	0	0	0	0	0	0
														215	1070	10:27:47	0	0	0	0	0	0	0	0	0	0	0	0	0	0	0	0	0	0	0	0	0	0	0	0	0	0	0	0	0	0	0	0
														216	1075	10:27:52	0	0	0	0	0	0	0	0	0	0	0	0	0	0	0	0	0	0	0	0	0	0	0	0	0	0	0	0	0	0	0	0
														217	1080	10:27:57	0	0	0	0	0	0	0	0	0	0	0	0	0	0	0	0	0	0	0	0	0	0	0	0	0	0	0	0	0	0	0	0
														218	1085	10:28:02	0	0	0	0	0	0	0	0	0	0	0	0	0	0	0	0	0	0	0	0	0	0	0	0	0	0	0	0	0	0	0	0
														219	1090	10:28:07	0	0	0	0	0	0	0	0	0	0	0	0	0	0	0	0	0	0	0	0	0	0	0	0	0	0	0	0	0	0	0	0
														220	1095	10:28:12	0	0	0	0	0	0	0	0	0	0	0	0	0	0	0	0	0	0	0	0	0	0	0	0	0	0	0	0	0	0	0	0
														221	1100	10:28:17	0	0	0	0	0	0	0	0	0	0	0	0	0	0	0	0	0	0	0	0	0	0	0	0	0	0	0	0	0	0	0	0
														222	1105	10:28:22	0	0	0	0	0	0	0	0	0	0	0	0	0	0	0	0	0	0	0	0	0	0	0	0	0	0	0	0	0	0	0	0
														223	1110	10:28:27	0	0	0	0	0	0	0	0	0	0	0	0	0	0	0	0	0	0	0	0	0	0	0	0	0	0	0	0	0	0	0	0
														224	1115	10:28:32	0	0	0	0	0	0	0	0	0	0	0	0	0	0	0	0	0	0	0	0	0	0	0	0	0	0	0	0	0	0	0	0
														225	1120	10:28:37	0	0	0	0	0	0	0	0	0	0	0	0	0	0	0	0	0	0	0	0	0	0	0	0	0	0	0	0	0	0	0	0
														226	1125	10:28:42	0	0	0	0	0	0	0	0	0	0	0	0	0	0	0	0	0	0	0	0	0	0	0	0	0	0	0	0	0	0	0	0
														227	1130	10:28:47	0	0	0	0	0	0	0	0	0	0	0	0	0	0	0	0	0	0	0	0	0	0	0	0	0	0	0	0	0	0	0	0
														228	1135	10:28:52	0	0	0	0	0	0	0	0	0	0	0	0	0	0	0	0	0	0	0	0	0	0	0	0	0	0	0	0	0	0	0	0
														229	1140	10:28:57	0	0	0	0	0	0	0	0	0	0	0	0	0	0	0	0	0	0	0	0	0	0	0	0	0	0	0	0	0	0	0	0
														230	1145	10:29:02	0	0	0	0	0	0	0	0	0	0	0	0	0	0	0	0	0	0	0	0	0	0	0	0	0	0	0	0	0	0	0	0
														231	1150	10:29:07	0	0	0	0	0	0	0	0	0	0	0	0	0	0	0	0	0	0	0	0	0	0	0	0	0	0	0	0	0	0	0	0
														232	1155	10:29:12	0	0	0	0	0	0	0	0	0	0	0	0	0	0	0	0	0	0	0	0	0	0	0	0	0	0	0	0	0	0	0	0
														233	1160	10:29:17	0	0	0	0	0	0	0	0	0	0	0	0	0	0	0	0	0	0	0	0	0	0	0	0	0	0	0	0	0	0	0	0
														234	1165	10:29:22	0	0	0	0	0	0	0	0	0	0	0	0	0	0	0	0	0	0	0	0	0	0	0	0	0	0	0	0	0	0	0	0
														235	1170	10:29:27	0	0	0	0	0	0	0	0	0	0	0	0	0	0	0	0	0	0	0	0	0	0	0	0	0	0	0	0	0	0	0	0
														236	1175	10:29:32	0	0	0	0	0	0	0	0	0	0	0	0	0	0	0	0	0	0	0	0	0	0	0	0	0	0	0	0	0	0	0	0
														237	1180	10:29:37	0	0	0	0	0	0	0	0	0	0	0	0	0	0	0	0	0	0	0	0	0	0	0	0	0	0	0	0	0	0	0	0
														238	1185	10:29:42	0	0	0	0	0	0	0	0	0	0	0	0	0	0	0	0	0	0	0	0	0	0	0	0	0	0	0	0	0	0	0	0
														239	1190	10:29:47	0	0	0	0	0	0	0	0	0	0	0	0	0	0	0	0	0	0	0	0	0	0	0	0	0	0	0	0	0	0	0	0
														240	1195	10:29:52	0	0	0	0	0	0	0	0	0	0	0	0	0	0	0	0	0	0	0	0	0	0	0	0	0	0	0	0	0	0	0	0
														241	1200	10:29:57	0	0	0	0	0	0	0	0	0	0	0	0	0	0	0	0	0	0	0	0	0	0	0	0	0	0	0	0	0	0	0	0
														242	1205	10:30:02	0	0	0	0	0	0	0	0	0	0	0	0	0	0	0	0	0	0	0	0	0	0	0	0	0	0	0	0	0	0	0	0
														243	1210	10:30:07	0	0	0	0	0	0	0	0	0	0	0	0	0	0	0	0	0	0	0	0	0	0	0	0	0	0	0	0	0	0	0	0
														244	1215	10:30:12	0	0	0	0	0	0	0	0	0	0	0	0	0	0	0	0	0	0	0	0	0	0	0	0	0	0	0	0	0	0	0	0
														245	1220	10:30:17	0	0	0	0	0	0	0	0	0	0	0	0	0	0	0	0	0	0	0	0	0	0	0	0	0	0	0	0	0	0	0	0
														246	1225	10:30:22	0	0	0	0	0	0	0	0	0	0	0	0	0	0	0	0	0	0	0	0	0	0	0	0	0	0	0	0	0	0	0	0
														247	1230	10:30:27	0	0	0	0	0	0	0	0	0	0	0	0	0	0	0	0	0	0	0	0	0	0	0	0	0	0	0	0	0	0	0	0
														248	1235	10:30:32	0	0	0	0	0	0	0	0	0	0	0	0	0	0	0	0	0	0	0	0	0	0	0	0	0	0	0	0	0	0	0	0
														249	1240	10:30:37	0	0	0	0	0	0	0	0	0	0	0	0	0	0	0	0	0	0	0	0	0	0	0	0	0	0	0	0	0	0	0	0
														250	1245	10:30:42	0	0	0	0	0	0	0	0	0	0	0	0	0	0	0	0	0	0	0	0	0	0	0	0	0	0	0	0	0	0	0	0
														251	1250	10:30:47	0	0	0	0	0	0	0	0	0	0	0	0	0	0	0	0	0	0	0	0	0	0	0	0	0	0	0	0	0	0	0	0
														252	1255	10:30:52	0	0	0	0	0	0	0	0	0	0	0	0	0	0	0	0	0	0	0	0	0	0	0	0	0	0	0	0	0	0	0	0
														253	1260	10:30:57	0	0	0	0	0	0	0	0	0	0	0	0	0	0	0	0	0	0	0	0	0	0	0	0	0	0	0	0	0	0	0	0
														254	1265	10:31:02	0	0	0	0	0	0	0	0	0	0	0	0	0	0	0	0	0	0	0	0	0	0	0	0	0	0	0	0	0	0	0	0
														255	1270	10:31:07	0	0	0	0	0	0	0	0	0	0	0	0	0	0	0	0	0	0	0	0	0	0	0	0	0	0	0	0	0	0	0	0
														256	1275	10:31:12	0	0	0	0	0	0	0	0	0	0	0	0	0	0	0	0	0	0	0	0	0	0	0	0	0	0	0	0	0	0	0	0
														257	1280	10:31:17	0	0	0	0	0	0	0	0	0	0	0	0	0	0	0	0	0	0	0	0	0	0	0	0	0	0	0	0	0	0	0	0
														258	1285	10:31:22	0	0	0	0	0	0	0	0	0	0	0	0	0	0	0	0	0	0	0	0	0	0	0	0	0	0	0	0	0	0	0	0
														259	1290	10:31:27	0	0	0	0	0	0	0	0	0	0	0	0	0	0	0	0	0	0	0	0	0	0	0	0	0	0	0	0	0	0	0	0
														260	1295	10:31:32	0	0	0	0	0	0	0	0	0	0	0	0	0	0	0	0	0	0	0	0	0	0	0	0	0	0	0	0	0	0	0	0
														261	1300	10:31:37	0	0	0	0	0	0	0	0	0	0	0	0	0	0	0	0	0	0	0	0	0	0	0	0	0	0	0	0	0	0	0	0
														262	1305	10:31:42	0	0	0	0	0	0	0	0	0	0	0	0	0	0	0	0	0	0	0	0	0	0	0	0	0	0	0	0	0	0	0	0
														263	1310	10:31:47	0	0	0	0	0	0	0	0	0	0	0	0	0	0	0	0	0	0	0	0	0	0	0	0	0	0	0	0	0	0	0	0
														264	1315	10:31:52	0	0	0	0	0	0	0	0	0	0	0	0	0	0	0	0	0	0	0	0	0	0	0	0	0	0	0	0	0	0	0	0
														265	1320	10:31:57	0	0	0	0	0	0	0	0	0	0	0	0	0	0	0	0	0	0	0	0	0	0	0	0	0	0	0	0	0	0	0	0
														266	1325	10:32:02	0	0	0	0	0	0	0	0	0	0	0	0	0	0	0	0	0	0	0	0	0	0	0	0	0	0	0	0	0	0	0	0
														267	1330	10:32:07	0	0	0	0	0	0	0	0	0	0	0	0	0	0	0	0	0	0	0	0	0	0	0	0	0	0	0	0	0	0	0	0
														268	1335	10:32:12	0	0	0	0	0	0	0	0	0	0	0	0	0	0	0	0	0	0	0	0	0	0	0	0	0	0	0	0	0	0	0	0
														269	1340	10:32:17	0	0	0	0	0	0	0	0	0	0	0	0	0	0	0	0	0	0	0	0	0	0	0	0	0	0	0	0	0	0	0	0
														270	1345	10:32:22	0	0	0	0	0	0	0	0	0	0	0	0	0	0	0	0	0	0	0	0	0	0	0	0	0	0	0	0	0	0	0	0
														271	1350	10:32:27	0	0	0	0	0	0	0	0	0	0	0	0	0	0	0	0	0	0	0	0	0	0	0	0	0	0	0	0	0	0	0	0
														272	1355	10:32:32	0	0	0	0	0	0	0	0	0	0	0	0	0	0	0	0	0	0	0	0	0	0	0	0	0	0	0	0	0	0	0	0
														273	1360	10:32:37	0	0	0	0	0	0	0	0	0	0	0	0	0	0	0	0	0	0	0	0	0	0	0	0	0	0	0	0	0	0	0	0
														274	1365	10:32:42	0	0	0	0	0	0	0	0	0	0	0	0	0	0	0	0	0	0	0	0	0	0	0	0	0	0	0	0	0	0	0	0
														275	1370	10:32:47	0	0	0	0	0	0	0	0	0	0	0	0	0	0	0	0	0	0	0	0	0	0	0	0	0	0	0	0	0	0	0	0
														276	1375	10:32:52	0	0	0	0	0	0	0	0	0	0	0	0	0	0	0	0	0	0	0	0	0	0	0	0	0	0	0	0	0	0	0	0
														277	1380	10:32:57	0	0	0	0	0	0	0	0	0	0	0	0	0	0	0	0	0	0	0	0	0	0	0	0	0	0	0	0	0	0	0	0
														278	1385	10:33:02	0	0	0	0	0	0	0	0	0	0	0	0	0	0	0	0	0	0	0	0	0	0	0	0	0	0	0	0	0	0	0	0
														279	1390	10:33:07	0	0	0	0	0	0	0	0	0	0	0	0	0	0	0	0	0	0	0	0	0	0	0	0	0	0	0	0	0	0	0	0
														280	1395	10:33:12	0	0	0	0	0	0	0	0	0	0	0	0	0	0	0	0	0	0	0	0	0	0	0	0	0	0	0	0	0	0	0	0
														281	1400	10:33:17	0	0	0	0	0	0	0	0	0	0	0	0	0	0	0	0	0	0	0	0	0	0	0	0	0	0	0	0	0	0	0	0
														282	1405	10:33:22	0	0	0	0	0	0	0	0	0	0	0	0	0	0	0	0	0	0	0	0	0	0	0	0	0	0	0	0	0	0	0	0
														283	1410	10:33:27	0	0	0	0	0	0	0	0	0	0	0	0	0	0	0	0	0	0	0	0	0	0	0	0	0	0	0	0	0	0	0	0
														284	1415	10:33:32	0	0	0	0	0	0	0	0	0	0	0	0	0	0	0	0	0	0	0	0	0	0	0	0	0	0	0	0	0	0	0	0
														285	1420	10:33:37	0	0	0	0	0	0	0	0	0	0	0	0	0	0	0	0	0	0	0	0	0	0	0	0	0	0	0	0	0	0	0	0
														286	1425	10:33:42	0	0	0	0	0	0	0	0	0	0	0	0	0	0	0	0	0	0	0	0	0	0	0	0	0	0	0	0	0	0	0	0
														287	1430	10:33:47	0	0	0	0	0	0	0	0	0	0	0	0	0	0	0	0	0	0	0	0	0	0	0	0	0	0	0	0	0	0	0	0
														288	1435	10:33:52	0	0	0	0	0	0	0	0	0	0	0	0	0	0	0	0	0	0	0	0	0	0	0	0	0	0	0	0	0	0	0	0
														289	1440	10:33:57	0	0	0	0	0	0	0	0	0	0	0	0	0	0	0	0	0	0	0	0	0	0	0	0	0	0	0	0	0	0	0	0
														290	1445	10:34:02	0	0	0	0	0	0	0	0	0	0	0	0	0	0	0	0	0	0	0	0	0	0	0	0	0	0	0	0	0	0	0	0
														291	1450	10:34:07	0	0	0	0	0	0	0	0	0	0	0	0	0	0	0	0	0	0	0	0	0	0	0	0	0	0	0	0	0	0	0	0
														292	1455	10:34:12	0	0	0	0	0	0	0	0	0	0	0	0	0	0	0	0	0	0	0	0	0	0	0	0	0	0	0	0	0	0	0	0
														293	1460	10:34:17	0	0	0	0	0	0	0	0	0	0	0	0	0	0	0	0	0	0	0	0	0	0	0	0	0	0	0	0	0	0	0	0
														294	1465	10:34:22	0	0	0	0	0	0	0	0	0	0	0	0	0	0	0	0	0	0	0	0	0	0	0	0	0	0	0	0	0	0	0	0
														295	1470	10:34:27	0	0	0	0	0	0	0	0	0	0	0	0	0	0	0	0	0	0	0	0	0	0	0	0	0	0	0	0	0	0	0	0
														296	1475	10:34:32	0	0	0	0	0	0	0	0	0	0	0	0	0	0	0	0	0	0	0	0	0	0	0	0	0	0	0	0	0	0	0	0
														297	1480	10:34:37	0	0	0	0	0	0	0	0	0	0	0	0	0	0	0	0	0	0	0	0	0	0	0	0	0	0	0	0	0	0	0	0
														298	1485	10:34:42	0	0	0	0	0	0	0	0	0	0	0	0	0	0	0	0	0	0	0	0	0	0	0	0	0	0	0	0	0	0	0	0
														299	1490	10:34:47	0	0	0	0	0	0	0	0	0	0	0	0	0	0	0	0	0	0	0	0	0	0	0	0	0	0	0	0	0	0	0	0
														300	1495	10:34:52	0	0	0	0	0	0	0	0	0	0	0	0	0	0	0	0	0	0	0	0	0	0	0	0	0	0	0	0	0	0	0	0
														301	1500	10:34:57	0	0	0	0	0	0	0	0	0	0	0	0	0	0	0	0	0	0	0	0	0	0	0	0	0	0	0	0	0	0	0	0
														302	1505	10:35:02	0	0	0	0	0	0	0	0	0	0	0	0	0	0	0	0	0	0	0	0	0	0	0	0	0	0	0	0	0	0	0	0
														303	1510	10:35:07	0	0	0	0	0	0	0	0	0	0	0	0	0	0	0	0	0	0	0	0	0	0	0	0	0	0	0	0	0	0	0	0
														304	1515	10:35:12	0	0	0	0	0	0	0	0	0	0	0	0	0	0	0	0	0	0	0	0	0	0	0	0	0	0	0	0	0	0	0	0
														305	1520	10:35:17	0	0	0	0	0	0	0	0	0	0	0	0	0	0	0	0	0	0	0	0	0	0	0	0	0	0	0	0	0	0	0	0
														306	1525	10:35:22	0	0	0	0	0	0	0	0	0	0	0	0	0	0	0	0	0	0	0	0	0	0	0	0	0	0	0	0	0	0	0	0
														307	1530	10:35:27	0	0	0	0	0	0	0	0	0	0	0	0	0	0	0	0	0	0	0	0	0	0	0	0	0	0	0	0	0	0	0	0
														308	1535	10:35:32	0	0	0	0	0	0	0	0	0	0	0	0	0	0	0	0	0	0	0	0	0	0	0	0	0	0	0	0	0	0	0	0
														309	1540	10:35:37	0	0	0	0	0	0	0	0	0	0	0	0	0	0	0	0	0	0	0	0	0	0	0	0	0	0	0	0	0	0	0	0
														310	1545	10:35:42	0	0	0	0	0	0	0	0	0	0	0	0	0	0	0	0	0	0	0	0	0	0	0	0	0	0	0	0	0	0	0	0
														311	1550	10:35:47	0	0	0	0	0	0	0	0	0	0	0	0	0	0	0	0	0	0	0	0	0	0	0	0	0	0	0	0	0	0	0	0
														312	1555	10:35:52	0	0	0	0	0	0	0	0	0	0	0	0	0	0	0	0	0	0	0	0	0	0	0	0	0	0	0	0	0	0	0	0
														313	1560	10:35:57	0	0	0	0	0	0	0	0	0	0	0	0	0	0	0	0	0	0	0	0	0	0	0	0	0	0	0	0	0	0	0	0
														314	1565	10:36:02	0	0	0	0	0	0	0	0	0	0	0	0	0	0	0	0	0	0	0	0	0	0	0	0	0	0	0	0	0	0	0	0
														315	1570	10:36:07	0	0	0	0	0	0	0	0	0	0	0	0	0	0	0	0	0	0	0	0	0	0	0	0	0	0	0	0	0	0	0	0
														316	1575	10:36:12	0	0	0	0	0	0	0	0	0	0	0	0	0	0	0	0	0	0	0	0	0	0	0	0	0	0	0	0	0	0	0	0
														317	1580	10:36:17	0	0	0	0	0	0	0	0	0	0	0	0	0	0	0	0	0	0	0	0	0	0	0	0	0	0	0	0	0	0	0	0
														318	1585	10:36:22	0	0	0	0	0	0	0	0	0	0	0	0	0	0	0	0	0	0	0	0	0	0	0	0	0	0	0	0	0	0	0	0
														319	1590	10:36:27	0	0	0	0	0	0	0	0	0	0	0	0	0	0	0	0	0	0	0	0	0	0	0	0	0	0	0	0	0	0	0	0
														320	1595	10:36:32	0	0	0	0	0	0	0	0	0	0	0	0	0	0	0	0	0	0	0	0	0	0	0	0	0	0	0	0	0	0	0	0
														321	1600	10:36:37	0	0	0	0	0	0	0	0	0	0	0	0	0	0	0	0	0	0	0	0	0	0	0	0	0	0	0	0	0	0	0	0
														322	1605	10:36:42	0	0	0	0	0	0	0	0	0	0	0	0	0	0	0	0	0	0	0	0	0	0	0	0	0	0	0	0	0	0	0	0
														323	1610	10:36:47	0	0	0	0	0	0	0	0	0	0	0	0	0	0	0	0	0	0	0	0	0	0	0	0	0	0	0	0	0	0	0	0
														324	1615	10:36:52	0	0	0	0	0	0	0	0	0	0	0	0	0	0	0	0	0	0	0	0	0	0	0	0	0	0	0	0	0	0	0	0
														325	1620	10:36:57	0	0	0	0	0	0	0	0	0	0	0	0	0	0	0	0	0	0	0	0	0	0	0	0	0	0	0	0	0	0	0	0
														326	1625	10:37:02	0	0	0	0	0	0	0	0	0	0	0	0	0	0	0	0	0	0	0	0	0	0	0	0	0	0	0	0	0	0	0	0
														327	1630	10:37:07	0	0	0	0	0	0	0	0	0	0	0	0	0	0	0	0	0	0	0	0	0	0	0	0	0	0	0	0	0	0	0	0
														328	1635	10:37:12	0	0	0	0	0	0	0	0	0	0	0	0	0	0	0	0	0	0	0	0	0	0	0	0	0	0	0	0	0	0	0	0
														329	1640	10:37:17	0	0	0	0	0	0	0	0	0	0	0	0	0	0	0	0	0	0	0	0	0	0	0	0	0	0	0	0	0	0	0	0
														330	1645	10:37:22	0	0	0	0	0	0	0	0	0	0	0	0	0	0	0	0	0	0	0	0	0	0	0	0	0	0	0	0	0	0	0	0
														331	1650	10:37:27	0	0	0	0	0	0	0	0	0	0	0	0	0	0	0	0	0	0	0	0	0	0	0	0	0	0	0	0	0	0	0	0
														332	1655	10:37:32	0	0	0	0	0	0	0	0	0	0	0	0	0	0	0	0	0	0	0	0	0	0	0	0	0	0	0	0	0	0	0	0
														333	1660	10:37:37	0	0	0	0	0	0	0	0	0	0	0	0	0	0	0	0	0	0	0	0	0	0	0	0	0	0	0	0	0	0	0	0
														334	1665	10:37:42	0	0	0	0	0	0	0	0	0	0	0	0	0	0	0	0	0	0	0	0	0	0	0	0	0	0	0	0	0	0	0	0
														335	1670	10:37:47	0	0	0	0	0	0	0	0	0	0	0	0	0	0	0	0	0	0	0	0	0	0	0	0	0	0	0	0	0	0	0	0
														336	1675	10:37:52	0	0	0	0	0	0	0	0	0	0	0	0	0	0	0	0	0	0	0	0	0	0	0	0	0	0	0	0	0	0	0	0
														337	1680	10:37:57	0	0	0	0	0	0	0	0	0	0	0	0	0	0	0	0	0	0	0	0	0	0	0	0	0	0	0	0	0	0	0	0
														338	1685	10:38:02	0	0	0	0	0	0	0	0	0	0	0	0	0	0	0	0	0	0	0	0	0	0	0	0	0	0	0	0	0	0	0	0
														339	1690	10:38:07	0	0	0	0	0	0	0	0	0	0	0	0	0	0	0	0	0	0	0	0	0	0	0	0	0	0	0	0	0	0	0	0
														340	1695	10:38:12	0	0	0	0	0	0	0	0	0	0	0	0	0	0	0	0	0	0	0	0	0	0	0	0	0	0	0	0	0	0	0	0
														341	1700	10:38:17	0	0	0	0	0	0	0	0	0	0	0	0	0	0	0	0	0	0	0	0	0	0	0	0	0	0	0	0	0	0	0	0
														342	1705	10:38:22	0	0	0	0	0	0	0	0	0	0	0	0	0	0	0	0	0	0	0	0	0	0	0	0	0	0	0	0	0	0	0	0
														343	1710	10:38:27	0	0	0	0	0	0	0	0	0	0	0	0	0	0	0	0	0	0	0	0	0	0	0	0	0	0	0	0	0	0	0	0
														344	1715	10:38:32	0	0	0	0	0	0	0	0	0	0	0	0	0	0	0	0	0	0	0	0	0	0	0	0	0	0	0	0	0	0	0	0
														345	1720	10:38:37	0	0	0	0	0	0	0	0	0	0	0	0	0	0	0	0	0	0	0	0	0	0	0	0	0	0	0	0	0	0	0	0
														346	1725	10:38:42	0	0	0	0	0	0	0	0	0	0	0	0	0	0	0	0	0	0	0	0	0	0	0	0	0	0	0	0	0	0	0	0
														347	1730	10:38:47	0	0	0	0	0	0	0	0	0	0	0	0	0	0	0	0	0	0	0	0	0	0	0	0	0	0	0	0	0	0	0	0
														348	1735	10:38:52	0	0	0	0	0	0	0	0	0	0	0	0	0	0	0	0	0	0	0	0	0	0	0	0	0	0	0	0	0	0	0	0
														349	1740	10:38:57	0	0	0	0	0	0	0	0	0	0	0	0	0	0	0	0	0	0	0	0	0	0	0	0	0	0	0	0	0	0	0	0
														350	1745	10:39:02	0	0	0	0	0	0	0	0	0	0	0	0	0	0	0	0	0	0	0	0	0	0	0	0	0	0	0	0	0	0	0	0
														351	1750	10:39:07	0	0	0	0	0	0	0	0	0	0	0	0	0	0	0	0	0	0	0	0	0	0	0	0	0	0	0	0	0	0	0	0
														352	1755	10:39:12	0	0	0	0	0	0	0	0	0	0	0	0	0	0	0	0	0	0	0	0	0	0	0	0	0	0	0	0	0	0	0	0
														353	1760	10:39:17	0	0	0	0	0	0	0	0	0	0	0	0	0	0	0	0	0	0	0	0	0	0	0	0	0	0	0	0	0	0	0	0
														354	1765	10:39:22	0	0	0	0	0	0	0	0	0	0	0	0	0	0	0	0	0	0	0	0	0	0	0	0	0	0	0	0	0	0	0	0
														355	1770	10:39:27	0	0	0	0	0	0	0	0	0	0	0	0	0	0	0	0	0	0	0	0	0	0	0	0	0	0	0	0	0	0	0	0
														356	1775	10:39:32	0	0	0	0	0	0	0	0	0	0	0	0	0	0	0	0	0	0	0	0	0	0	0	0	0	0	0	0	0	0	0	0
														357	1780	10:39:37	0	0	0	0	0	0	0	0	0	0	0	0	0	0	0	0	0	0	0	0	0	0	0	0	0	0	0	0	0	0	0	0
														358	1785	10:39:42	0	0	0	0	0	0	0	0	0	0	0	0	0	0	0	0	0	0	0	0	0	0	0	0	0	0	0	0	0	0	0	0
														359	1790	10:39:47	0	0	0	0	0	0	0	0	0	0	0	0	0	0	0	0	0	0	0	0	0	0	0	0	0	0	0	0	0	0	0	0
														360	1795	10:39:52	0	0	0	0	0	0	0	0	0	0	0	0	0	0	0	0	0	0	0	0	0	0	0	0	0	0	0	0	0	0	0	0
														361	1800	10:39:57	0	0	0	0	0	0	0	0	0	0	0	0	0	0	0	0	0	0	0	0	0	0	0	0	0	0	0	0	0	0	0	0
														362	1805	10:40:02	0	0	0	0	0	0	0	0	0	0	0	0	0	0	0	0	0	0	0	0	0	0	0	0	0	0	0	0	0	0	0	0
														363	1810	10:40:07	0	0	0	0	0	0	0	0	0	0	0	0	0	0	0	0	0	0	0	0	0	0	0	0	0	0	0	0	0	0	0	0
														364	1815	10:40:12	0	0	0	0	0	0	0	0	0	0	0	0	0	0	0	0	0	0	0	0	0	0	0	0	0	0	0	0	0	0	0	0
														365	1820	10:40:17	0	0	0	0	0	0	0	0	0	0	0	0	0	0	0	0	0	0	0	0	0	0	0	0	0	0	0	0	0	0	0	0
														366	1825	10:40:22	0	0	0	0	0	0	0	0	0	0	0	0	0	0	0	0	0	0	0	0	0	0	0	0	0	0	0	0	0	0	0	0
														367	1830	10:40:27	0	0	0	0	0	0	0	0	0	0	0	0	0	0	0	0	0	0	0	0	0	0	0	0	0	0	0	0	0	0	0	0
														368	1835	10:40:32	0	0	0	0	0	0	0	0	0	0	0	0	0	0	0	0	0	0	0	0	0	0	0	0	0	0	0	0	0	0	0	0
														369	1840	10:40:37	0	0	0	0	0	0	0	0	0	0	0	0	0	0	0	0	0	0	0	0	0	0	0	0	0	0	0	0	0	0	0	0
														370	1845	10:40:42	0	0	0	0	0	0	0	0	0	0	0	0	0	0	0	0	0	0	0	0	0	0	0	0	0	0	0	0	0	0	0	0
														371	1850	10:40:47	0	0	0	0	0	0	0	0	0	0	0	0	0	0	0	0	0	0	0	0	0	0	0	0	0	0	0	0	0	0	0	0
														372	1855	10:40:52	0	0	0	0	0	0	0	0	0	0	0	0	0	0	0	0	0	0	0	0	0	0	0	0	0	0	0	0	0	0	0	0
														373	1860	10:40:57	0	0	0	0	0	0	0	0	0	0	0	0	0	0	0	0	0	0	0	0	0	0	0	0	0	0	0	0	0	0	0	0
														374	1865	10:41:02	0	0	0	0	0	0	0	0	0	0	0	0	0	0	0	0	0	0	0	0	0	0	0	0	0	0	0	0	0	0	0	0
														375	1870	10:41:07	0	0	0	0	0	0	0	0	0	0	0	0	0	0	0	0	0	0	0	0	0	0	0	0	0	0	0	0	0	0	0	0
														376	1875	10:41:12	0	0	0	0	0	0	0	0	0	0	0	0	0	0	0	0	0	0	0	0	0	0	0	0	0	0	0	0	0	0	0	0
														377	1880	10:41:17	0	0	0	0	0	0	0	0	0	0	0	0	0	0	0	0	0	0	0	0	0	0	0	0	0	0	0	0	0	0	0	0
														378	1885	10:41:22	0	0	0	0	0	0	0	0	0	0	0	0	0	0	0	0	0	0	0	0	0	0	0	0	0	0	0	0	0	0	0	0
														379	1890	10:41:27	0	0	0	0	0	0	0	0	0	0	0	0	0	0	0	0	0	0	0	0	0	0	0	0	0	0	0	0	0	0	0	0
														380	1895	10:41:32	0	0	0	0	0	0	0	0	0	0	0	0	0	0	0	0	0	0	0	0	0	0	0	0	0	0	0	0	0	0	0	0
														381	1900	10:41:37	0	0	0	0	0	0	0	0	0	0	0	0	0	0	0	0	0	0	0	0	0	0	0	0	0	0	0	0	0	0	0	0
														382	1905	10:41:42	0	0	0	0	0	0	0	0	0	0	0	0	0	0	0	0	0	0	0	0	0	0	0	0	0	0	0	0	0	0	0	0
														383	1910	10:41:47	0	0	0	0	0	0	0	0	0	0	0	0	0	0	0	0	0	0	0	0	0	0	0	0	0	0	0	0	0	0	0	0
														384	1915	10:41:52	0	0	0	0	0	0	0	0	0	0	0	0	0	0	0	0	0	0	0	0	0	0	0	0	0	0	0	0	0	0	0	0
														385	1920	10:41:57	0	0	0	0	0	0	0	0	0	0	0	0	0	0	0	0	0	0	0	0	0	0	0	0	0	0	0	0	0	0	0	0
														386	1925	10:42:02	0	0	0	0	0	0	0	0	0	0	0	0	0	0	0	0	0	0	0	0	0	0	0	0	0	0	0	0	0	0	0	0
														387	1930	10:42:07	0	0	0	0	0	0	0	0	0	0	0	0	0	0	0	0	0	0	0	0	0	0	0	0	0	0	0	0	0	0	0	0
														388	1935	10:42:12	0	0	0	0	0	0	0	0	0	0	0	0	0	0	0	0	0	0	0	0	0	0	0	0	0	0	0	0	0	0	0	0
														389	1940	10:42:17	0	0	0	0	0	0	0	0	0	0	0	0	0	0	0	0	0	0	0	0	0	0	0	0	0	0	0	0	0	0	0	0
														390	1945	10:42:22	0	0	0	0	0	0	0	0	0	0	0	0	0	0	0	0	0	0	0	0	0	0	0	0	0	0	0	0	0	0	0	0
														391	1950	10:42:27	0	0	0	0	0	0	0	0	0	0	0	0	0	0	0	0	0	0	0	0	0	0	0	0	0	0	0	0	0	0	0	0
														392	1955	10:42:32	0	0	0	0	0	0	0	0	0	0	0	0	0	0	0	0	0	0	0	0	0	0	0	0	0	0	0	0	0	0	0	0
														393	1960	10:42:37	0	0	0	0	0	0	0	0	0	0	0	0	0	0	0	0	0	0	0	0	0	0	0	0	0	0	0	0	0	0	0	0
														394	1965	10:42:42	0	0	0	0	0	0	0	0	0	0	0	0	0	0	0	0	0	0	0	0	0	0	0	0	0	0	0	0	0	0	0	0
														395	1970	10:42:47	0	0	0	0	0	0	0	0	0	0	0	0	0	0	0	0	0	0	0	0	0	0	0	0	0	0	0	0	0	0	0	0
														396	1975	10:42:52	0	0	0	0	0	0	0	0	0	0	0	0	0	0	0	0	0	0	0	0	0	0	0	0	0	0	0	0	0	0	0	0
														397	1980	10:42:57	0	0	0	0	0	0	0	0	0	0	0	0	0	0	0	0	0	0	0	0	0	0	0	0	0	0	0	0	0	0	0	0
														398	1985	10:43:02	0	0	0	0	0	0	0	0	0	0	0	0	0	0	0	0	0	0	0	0	0	0	0	0	0	0	0	0	0	0	0	0
														399	1990	10:43:07	0	0	0	0	0	0	0	0	0	0	0	0	0	0	0	0	0	0	0	0	0	0	0	0	0	0	0	0	0	0	0	0
														400	1995	10:43:12	0	0	0	0	0	0	0	0	0	0	0	0	0	0	0	0	0	0	0	0	0	0	0	0	0	0	0	0	0	0	0	0
														401	2000	10:43:17	0	0	0	0	0	0	0	0	0	0	0	0	0	0	0	0	0	0	0	0	0	0	0	0	0	0	0	0	0	0	0	0
														402	2005	10:43:22	0	0	0	0	0	0	0	0	0	0	0	0	0	0	0	0	0	0	0	0	0	0	0	0	0	0	0	0	0	0	0	0
														403	2010	10:43:27	0	0	0	0	0	0	0	0	0	0	0	0	0	0	0	0	0	0	0	0	0	0	0	0	0	0	0	0	0	0	0	0
														404	2015	10:43:32	0	0	0	0	0	0	0	0	0	0	0	0	0	0	0	0	0	0	0	0	0	0	0	0	0	0	0	0	0	0	0	0
														405	2020	10:43:37	0	0	0	0	0	0	0	0	0	0	0	0	0	0	0	0	0	0	0	0	0	0	0	0	0	0	0	0	0	0	0	0
														406	2025	10:43:42	0	0	0	0	0	0	0	0	0	0	0	0	0	0	0	0	0	0	0	0	0	0	0	0	0	0	0	0	0	0	0	0
														407	2030	10:43:47	0	0	0	0	0	0	0	0	0	0	0	0	0	0	0	0	0	0	0	0	0	0	0	0	0	0	0	0	0	0	0	0
														408	2035	10:43:52	0	0	0	0	0	0	0	0	0	0	0	0	0	0	0	0	0	0	0	0	0	0	0	0	0	0	0	0	0	0	0	0
														409	2040	10:43:57	0	0	0	0	0	0	0	0	0	0	0	0	0	0	0	0	0	0	0	0	0	0	0	0	0	0	0	0	0	0	0	0
														410	2045	10:44:02	0	0	0	0	0	0	0	0	0	0	0	0	0	0	0	0	0	0	0	0	0	0	0	0	0	0	0	0	0	0	0	0
														411	2050	10:44:07	0	0	0	0	0	0	0	0	0	0	0	0	0	0	0	0	0	0	0	0	0	0	0	0	0	0	0	0	0	0	0	0
														412	2055	10:44:12	0	0	0	0	0	0	0	0	0	0	0	0	0	0	0	0	0	0	0	0	0	0	0	0	0	0	0	0	0	0	0	0
														413	2060	10:44:17	0	0	0	0	0	0	0	0	0	0	0	0	0	0	0	0	0	0	0	0	0	0	0	0	0	0	0	0	0	0	0	0
														414	2065	10:44:22	0	0	0	0	0	0	0	0	0	0	0	0	0	0	0	0	0	0	0	0	0	0	0	0	0	0	0	0	0	0	0	0
														415	2070	10:44:27	0	0	0	0	0	0	0	0	0	0	0	0	0	0	0	0	0	0	0	0	0	0	0	0	0	0	0	0	0	0	0	0
														416	2075	10:44:32	0	0	0	0	0	0	0	0	0	0	0	0	0	0	0	0	0	0	0	0	0	0	0	0	0	0	0	0	0	0	0	0
														417	2080	10:44:37	0	0	0	0	0	0	0	0	0	0	0	0	0	0	0	0	0	0	0	0	0	0	0	0	0	0	0	0	0	0	0	0
														418	2085	10:44:42	0	0	0	0	0	0	0	0	0	0	0	0	0	0	0	0	0	0	0	0	0	0	0	0	0	0	0	0	0	0	0	0
														419	2090	10:44:47	0	0	0	0	0	0	0	0	0	0	0	0	0	0	0	0	0	0	0	0	0	0	0	0	0	0	0	0	0	0	0	0
														420	2095	10:44:52	0	0	0	0	0	0	0	0	0	0	0	0	0	0	0	0	0	0	0	0	0	0	0	0	0	0	0	0	0	0	0	0
														421	2100	10:44:57	0	0	0	0	0	0	0	0	0	0	0	0	0	0	0	0	0	0	0	0	0	0	0	0	0	0	0	0	0	0	0	0
														422	2105	10:45:02	0	0	0	0	0	0	0	0	0	0	0	0	0	0	0	0	0	0	0	0	0	0	0	0	0	0	0	0	0	0	0	0
														423	2110	10:45:07	0	0	0	0	0	0	0	0	0	0	0	0	0	0	0	0	0	0	0	0	0	0	0	0	0	0	0	0	0	0	0	0
														424	2115	10:45:12	0	0	0	0	0	0	0	0	0	0	0	0	0	0	0	0	0	0	0	0	0	0	0	0	0	0	0	0	0	0	0	0
														425	2120	10:45:17	0	0	0	0	0	0	0	0	0	0	0	0	0	0	0	0	0	0	0	0	0	0	0	0	0	0	0	0	0	0	0	0
														426	2125	10:45:22	0	0	0	0	0	0	0	0	0	0	0	0	0	0	0	0	0	0	0	0	0	0	0	0	0	0	0	0	0	0	0	0
														427	2130	10:45:27	0	0	0	0	0	0	0	0	0	0	0	0	0	0	0	0	0	0	0	0	0	0	0	0	0	0	0	0	0	0	0	0
														428	2135	10:45:32	0	0	0	0	0	0	0	0	0	0	0	0	0	0	0	0	0	0	0	0	0	0	0	0	0	0	0	0	0	0	0	0
														429	2140	10:45:37	0	0	0	0	0	0	0	0	0	0	0	0	0	0	0	0	0	0	0	0	0	0	0	0	0	0	0	0	0	0	0	0
														430	2145	10:45:42	0	0	0	0	0	0	0	0	0	0	0	0	0	0	0	0	0	0	0	0	0	0	0	0	0	0	0	0	0	0	0	0
														431	2150	10:45:47	0	0	0	0	0	0	0	0	0	0	0	0	0	0	0	0	0	0	0	0	0	0	0	0	0	0	0	0	0	0	0	0
														432	2155	10:45:52	0	0	0	0	0	0	0	0	0	0	0	0	0	0	0	0	0	0	0	0	0	0	0	0	0	0	0	0	0	0	0	0
														433	2160	10:45:57	0	0	0	0	0	0	0	0	0	0	0	0	0	0	0	0	0	0	0	0	0	0	0	0	0	0	0	0	0	0	0	0
														434	2165	10:46:02	0	0	0	0	0	0	0	0	0	0	0	0	0	0	0	0	0	0	0	0	0	0	0	0	0	0	0	0	0	0	0	0
														435	2170	10:46:07	0	0	0	0	0	0	0	0	0	0	0	0	0	0	0	0	0	0	0	0	0	0	0	0	0	0	0	0	0	0	0	0
														436	2175	10:46:12	0	0	0	0	0	0	0	0	0	0	0	0	0	0	0	0	0	0	0	0	0	0	0	0	0	0	0	0	0	0	0	0
														437	2180	10:46:17	0	0	0	0	0	0	0	0	0	0	0	0	0	0	0	0	0	0	0	0	0	0	0	0	0	0	0	0	0	0	0	0
														438	2185	10:46:22	0	0	0	0	0	0	0	0	0	0	0	0	0	0	0	0	0	0	0	0	0	0	0	0	0	0	0	0	0	0	0	0
														439	2190	10:46:27	0	0	0	0	0	0	0	0	0	0	0	0	0	0	0	0	0	0	0	0	0	0	0	0	0	0	0	0	0	0	0	0
														440	2195	10:46:32	0	0	0	0	0	0	0	0	0	0	0	0	0	0	0	0	0	0	0	0	0	0	0	0	0	0	0	0	0	0	0	0
														441	2200	10:46:37	0	0	0	0	0	0	0	0	0	0	0	0	0	0	0	0	0	0	0	0	0	0	0	0	0	0	0	0	0	0	0	0
														442	2205	10:46:42	0	0	0	0	0	0	0	0	0	0	0	0	0	0	0	0	0	0	0	0	0	0	0	0	0	0	0	0	0	0	0	0
														443	2210	10:46:47	0	0	0	0	0	0	0	0	0	0	0	0	0	0	0	0	0	0	0	0	0	0	0	0	0	0	0	0	0	0	0	0
														444	2215	10:46:52	0	0	0	0	0	0	0	0	0	0	0	0	0	0	0	0	0	0	0	0	0	0	0	0	0	0	0	0	0	0	0	0
														445	2220	10:46:57	0	0	0	0	0	0	0	0	0	0	0	0	0	0	0	0	0	0	0	0	0	0	0	0	0	0	0	0	0	0	0	0
														446	2225	10:47:02	0	0	0	0	0	0	0	0	0	0	0	0	0	0	0	0	0	0	0	0	0	0	0	0	0	0	0	0	0	0	0	0
														447	2230	10:47:07	0	0	0	0	0	0	0	0	0	0	0	0	0	0	0	0	0	0	0	0	0	0	0	0	0	0	0	0	0	0	0	0
														448	2235	10:47:12	0	0	0	0	0	0	0	0	0	0	0	0	0	0	0	0	0	0	0	0	0	0	0	0	0	0	0	0	0	0	0	0
														449	2240	10:47:17	0	0	0	0	0	0	0	0	0	0	0	0	0	0	0	0	0	0	0	0	0	0	0	0	0	0	0	0	0	0	0	0
														450	2245	10:47:22	0	0	0	0	0	0	0	0	0	0	0	0	0	0	0	0	0	0	0	0	0	0	0	0	0	0	0	0	0	0	0	0
														451	2250	10:47:27	0	0	0	0	0	0	0	0	0	0	0	0	0	0	0	0	0	0	0	0	0	0	0	0	0	0	0	0	0	0	0	0
														452	2255	10:47:32	0	0	0	0	0	0	0	0	0	0	0	0	0	0	0	0	0	0	0	0	0	0	0	0	0	0	0	0	0	0	0	0
														453	2260	10:47:37	0	0	0	0	0	0	0	0	0	0	0	0	0	0	0	0	0	0	0	0	0	0	0	0	0	0	0	0	0	0	0	0
														454	2265	10:47:42	0	0	0	0	0	0	0	0	0	0	0	0	0	0	0	0	0	0	0	0	0	0	0	0	0	0	0	0	0	0	0	0
														455	2270	10:47:47	0	0	0	0	0	0	0	0	0	0	0	0	0	0	0	0	0	0	0	0	0	0	0	0	0	0	0	0	0	0	0	0
														456	2275	10:47:52	0	0	0	0	0	0	0	0	0	0	0	0	0	0	0	0	0	0	0	0	0	0	0	0	0	0	0	0	0	0	0	0
														457	2280	10:47:57	0	0	0	0	0	0	0	0	0	0	0	0	0	0	0	0	0	0	0	0	0	0	0	0	0	0	0	0	0	0	0	0
														458	2285	10:48:02	0	0	0	0	0	0	0	0	0	0	0	0	0	0	0	0	0	0	0	0	0	0	0	0	0	0	0	0	0	0	0	0
														459	2290	10:48:07	0	0	0	0	0	0	0	0	0	0	0	0	0	0	0	0	0	0	0	0	0	0	0	0	0	0	0	0	0	0	0	0
														460	2295	10:48:12	0	0	0	0	0	0	0	0	0	0	0	0	0	0	0	0	0	0	0	0	0	0	0	0	0	0	0	0	0	0	0	0
														461	2300	10:48:17	0	0	0	0	0	0	0	0	0	0	0	0	0	0	0	0	0	0	0	0	0	0	0	0	0	0	0	0	0	0	0	0
														462	2305	10:48:22	0	0	0	0	0	0	0	0	0	0	0	0	0	0	0	0	0	0	0	0	0	0	0	0	0	0	0	0	0	0	0	0
														463	2310	10:48:27	0	0	0	0	0	0	0	0	0	0	0	0	0	0	0	0	0	0	0	0	0	0	0	0	0	0	0	0	0	0	0	0
														464	2315	10:48:32	0	0	0	0	0	0	0	0	0	0	0	0	0	0	0	0	0	0	0	0	0	0	0	0	0	0	0	0	0	0	0	0
														465	2320	10:48:37	0	0	0	0	0	0	0	0	0	0	0	0	0	0	0	0	0	0	0	0	0	0	0	0	0	0	0	0	0	0	0	0
														466	2325	10:48:42	0	0	0	0	0	0	0	0	0	0	0	0	0	0	0	0	0	0	0	0	0	0	0	0	0	0	0	0	0	0	0	0
														467	2330	10:48:47	0	0	0	0	0	0	0	0	0	0	0	0	0	0	0	0	0	0	0	0	0	0	0	0	0	0	0	0	0	0	0	0
														468	2335	10:48:52	0	0	0	0	0	0	0	0	0	0	0	0	0	0	0	0	0	0	0	0	0	0	0	0	0	0	0	0	0	0	0	0
														469	2340	10:48:57	0	0	0	0	0	0	0	0	0	0	0	0	0	0	0	0	0	0	0	0	0	0	0	0	0	0	0	0	0	0	0	0
														470	2345	10:49:02	0	0	0	0	0	0	0	0	0	0	0	0	0	0	0	0	0	0	0	0	0	0	0	0	0	0	0	0	0	0	0	0
														471	2350	10:49:07	0	0	0	0	0	0	0	0	0	0	0	0	0	0	0	0	0	0	0	0	0	0	0	0	0	0	0	0	0	0	0	0
														472	2355	10:49:12	0	0	0	0	0	0	0	0	0	0	0	0	0	0	0	0	0	0	0	0	0	0	0	0	0	0	0	0	0	0	0	0
														473	2360	10:49:17	0	0	0	0	0	0	0	0	0	0	0	0	0	0	0	0	0	0	0	0	0	0	0	0	0	0	0	0	0	0	0	0
														474	2365	10:49:22	0	0	0	0	0	0	0	0	0	0	0	0	0	0	0	0	0	0	0	0	0	0	0	0	0	0	0	0	0	0	0	0
														475	2370	10:49:27	0	0	0	0	0	0	0	0	0	0	0	0	0	0	0	0	0	0	0	0	0	0	0	0	0	0	0	0	0	0	0	0
														476	2375	10:49:32	0	0	0	0	0	0	0	0	0	0	0	0	0	0	0	0	0	0	0	0	0	0	0	0	0	0	0	0	0	0	0	0
														477	2380	10:49:37	0	0	0	0	0	0	0	0	0	0	0	0	0	0	0	0	0	0	0	0	0	0	0	0	0	0	0	0	0	0	0	0
														478	2385	10:49:42	0	0	0	0	0	0	0	0	0	0	0	0	0	0	0	0	0	0	0	0	0	0	0	0	0	0	0	0	0	0	0	0
														479	2390	10:49:47	0	0	0	0	0	0	0	0	0	0	0	0	0	0	0	0	0	0	0	0	0	0	0	0	0	0	0	0	0	0	0	0
														480	2395	10:49:52	0	0	0	0	0	0	0	0	0	0	0	0	0	0	0	0	0	0	0	0	0	0	0	0	0	0	0	0	0	0	0	0
														481	2400	10:49:57	0	0	0	0	0	0	0	0	0	0	0	0	0	0	0	0	0	0	0	0	0	0	0	0	0	0	0	0	0	0	0	0
														482	2405	10:50:02	0	0	0	0	0	0	0	0	0	0	0	0	0	0	0	0	0	0	0	0	0	0	0	0	0	0	0	0	0	0	0	0
														483	2410	10:50:07	0	0	0	0	0	0	184.974	1073.25	2058.97	3142.15	5482.02	9078.58	10914.1	10988.7	10298.9	8844.71	7137.58	5177.49	3620.86	2467.69	1627.09	1099.06	696.7	420.018	225.194	112.228	38.5229	4.07899	0	0	0	0
														484	2415	10:50:12	0	0	0	370.27	964.657	1762.38	4143	8106.53	12221.2	16487.1	25866.5	40359.4	47298.1	46682.7	42871.1	35863.4	28329.6	20269.6	13988.3	9485.73	6206.2	4149.73	2600.32	1557.96	838.393	441.606	190.32	84.5364	19.4392	0	0	0
														485	2420	10:50:17	0	0	0	402.008	1050.62	1877.44	4321.73	8383.48	12516.2	16719.8	26077.5	40589.1	47642.1	47236.5	43576.2	36661.3	29097.8	20885.6	14450.1	9791.07	6396.12	4265.2	2674.38	1623.66	892.364	480.501	216.883	101.508	30.3302	3.34987	0	0
														486	2425	10:50:22	137.202	0	160.881	641.601	1256.54	2005.71	4381.58	8384.16	12410.1	16459.5	25562	39717.4	46561.9	46095.5	42471.2	35689	28303	20313.2	14057.9	9537.03	6238.23	4161.44	2608.59	1579.65	865.124	465.004	209.563	98.8014	30.4785	4.59438	0	0
														487	2430	10:50:27	0	0	0	409.544	1100.89	1950.97	4426.27	8526.78	12621.9	16711.5	25899.8	40186.9	47110.1	46669.4	43028.8	36188.1	28719.5	20623.3	14283.3	9699.58	6355.41	4250.75	2674.63	1627.06	896.869	484.064	220.1	104.975	33.9152	6.9196	0	0
														488	2435	10:50:32	0	0	52.4234	667.81	1379.83	2188.48	4644.35	8747.46	12852.7	16960.1	26199.6	40571.2	47571.2	47199.4	43560	36653	29096.5	20890.5	14463	9813.87	6423.31	4291.29	2697.36	1641.53	905.416	489.035	222.795	106.699	35.1062	8.01789	0	0
														489	2440	10:50:37	0	0	31.3998	594.77	1284.55	2100.75	4491.3	8456.21	12471.6	16537.4	25585.1	39614.6	46462.6	46129.1	42603.4	35885.6	28510.5	20478.2	14185.8	9633.47	6314.53	4228.99	2662.79	1615.92	887.395	477.208	215.805	103.188	33.7128	7.37876	0	0
														490	2445	10:50:42	0	0	137.117	662.823	1303.6	2059.44	4460.64	8507.2	12568.5	16644.5	25846.2	40173.8	47134	46726.9	43131.8	36348.7	28891	20758.8	14390.1	9784.96	6428.26	4320	2728.41	1653.49	905.6	484.748	217.784	104.709	35.1701	9.16689	0	0
														491	2450	10:50:47	0	0	241.474	784.027	1431.72	2184.56	4625.04	8753.16	12865	16960.6	26249.8	40732.5	47700.9	47154.7	43370.4	36348.1	28775.5	20652.4	14310	9748.36	6417.54	4317.53	2731.73	1660.13	912.974	490.248	221.268	106.033	35.0109	8.20122	0	0
														492	2455	10:50:52	0	0	98.3774	653.726	1314.28	2080.03	4431.92	8369.93	12325.9	16300	25207.8	39049.4	45727.4	45241.7	41655.9	34969.9	27716	19894.2	13778.8	9369.79	6152.58	4127.17	2603.31	1581.02	868.728	466.445	210.221	100.057	32.273	6.86828	0	0
														493	2460	10:50:57	0	0	67.4237	443.515	1066.2	1935.49	4358.4	8334.94	12292.7	16231.7	25064.2	38790.1	45505.8	45211.1	41785.1	35227.9	28007.1	20122.5	13943.6	9470.16	6207.59	4155.85	2616.84	1590.57	875.638	472.054	214.583	103.225	34.5587	8.58274	0	0
														494	2465	10:51:02	0	0	120.405	665.194	1303.04	2033.94	4354.07	8263.44	12170.9	16076.4	24927.2	38723.1	45449.2	45105.4	41655.3	35098.9	27881.8	20004.1	13839.3	9387.68	6150.14	4126.7	2602.83	1578.51	865.445	463.64	208.401	99.7277	32.8618	7.80294	0	0
														495	2470	10:51:07	0	0	0	543.662	1218.78	2017.48	4404.08	8378.57	12370	16378.4	25329.8	39224.2	46020.9	45719.9	42280.9	35704.1	28401.4	20372.8	14087.6	9545.73	6243.6	4181.21	2632.18	1596.5	876.04	470.792	212.888	102.33	34.1386	8.31455	0	0
														496	2475	10:51:12	62.2819	30.5928	254.245	733.238	1351.17	2108.05	4440.64	8348.94	12215.8	16041.2	24795.4	38478.4	45111	44693.3	41145.9	34468.8	27248.9	19486.3	13459.3	9168.06	6048.8	4101.57	2611.43	1578.39	859.572	454.981	200.199	95.2265	30.7059	6.63745	0	0
														497	2480	10:51:17	0	0	0	537.139	1229.71	2017.89	4385.28	8331.88	12304.7	16303.7	25167.2	38895.2	45629.1	45368.9	41976.7	35452.5	28207.2	20240.8	13990.2	9455.24	6155.54	4091.09	2558.88	1558.92	862.241	468.844	216.224	104.38	35.1875	8.64606	0	0
														498	2485	10:51:22	0	0	145.219	660.712	1285.02	2018.14	4337.89	8244.28	12189.7	16174.1	24900	38367.3	45029.5	44886.6	41657.5	35342	28216.2	20280	14014.6	9420.03	6068.61	3960.31	2437.64	1500.61	847.006	476.836	233.13	115.888	42.4607	12.8471	0	0
														499	2490	10:51:27	0	0	183.108	730.043	1370.9	2105.68	4439.02	8370.92	12328.9	16313.1	25031	38482.6	45050.7	44735	41367.8	34949.1	27812.3	19957.5	13771.1	9252.95	5962.11	3898.55	2403.95	1478.31	832.234	465.727	225.12	110.414	38.7291	10.0655	0	0
														500	2495	10:51:32	0	0	34.535	591.999	1263.03	2047.64	4452.33	8477.12	12531.5	16615.3	25470.6	39097.4	45729.5	45366.8	41959.6	35507.8	28284.8	20290.6	14012.3	9449.9	6135.95	4070.44	2541.27	1548.44	857.522	468.505	218.155	106.474	37.1121	10.0711	0	0
														501	2500	10:51:37	0	0	116.933	607.818	1247.63	2036.37	4477.09	8569.78	12717.9	16921.5	25773.6	39274.1	45833.2	45450.8	42119	35837.7	28665.7	20602.9	14232.8	9555.48	6160.24	4047.1	2502.1	1525.23	846.027	464.496	217.631	105.432	35.7063	8.45243	0	0
														502	2505	10:51:42	0	0	99.4588	640.832	1293.08	2056.19	4406.67	8344.5	12310.2	16303.7	24996.8	38389.4	44908.4	44553.8	41218.2	34901.7	27807.3	19934.9	13761.9	9288.31	6040.3	4017.92	2512.34	1523.57	836.416	450.865	205.057	98.9894	33.433	8.38736	0	0
														503	2510	10:51:47	0	0	121.478	619.292	1243.16	1993.08	4305.64	8180.85	12082.7	16011.3	24670.4	38060.3	44557.3	44161.4	40799.3	34470.9	27417	19637.8	13557.5	9176.09	5998.81	4025.66	2537.27	1533.64	836.87	446.95	200.113	96.3563	32.2623	7.83037	0	0
														504	2515	10:51:52	0	0	63.4475	563.608	1220.65	2034.57	4418.83	8373.43	12297.5	16191	24889.7	38393.7	44977.2	44640.3	41266.3	34855.4	27703.6	19811.1	13651.5	9224.88	6022.92	4045.65	2549.51	1534.48	831.783	441.402	195.411	93.8088	31.1208	7.34705	0	0
														505	2520	10:51:57	0	0	20.0798	518.435	1178.41	2000.01	4441.3	8502.29	12566.9	16635.3	25682	39707.2	46473	45979.3	42351.1	35588.4	28174.7	20110.1	13836.7	9354.66	6116.04	4120.86	2604.84	1567.97	849.533	449.514	197.951	94.8422	31.2445	7.15776	0	0
														506	2525	10:52:02	0	0	90.3338	724.613	1413.66	2157.49	4500.89	8443.88	12441.3	16493	25472.8	39380.6	46077.2	45562.6	41909.2	35117.1	27744.3	19790.8	13613	9211.15	6026.21	4058.23	2565.31	1547.44	841.162	446.464	197.781	95.113	31.8435	7.97263	0	0
														507	2530	10:52:07	2836.02	2627.27	2576.51	2683.72	2566.18	2223.88	3268.13	5698.94	8176.24	10700	15727.5	23258.5	26971.3	26865.6	25105	21689.4	17548.4	12682	8751.25	5756.23	3634.73	2386.75	1481.29	918.352	521.369	290.343	140.965	73.2327	30.9367	14.0764	4.23025	1.39816
														508	2535	10:52:12	0	0	30.7849	122.243	105.519	0	0	0	0	0	0	0	77.1028	173.53	179.264	94.307	33.629	0	0	0	0	0	0	0	0	0	0	0	0	0	0	0
														509	2540	10:52:17	0	0	0	17.5495	0	0	0	0	0	0	0	0	51.2451	132.434	135.558	60.6171	1.09112	0	0	0	0	0	0	0	0	0	0	0	0	0	0	0
														510	2545	10:52:22	0	0	0	0	0	0	0	0	0	0	0	0	0	79.9868	85.2301	11.4922	0	0	0	0	0	0	0	0	0	0	0	0	0	0	0	0
														511	2550	10:52:27	0	0	0	0	0	0	0	0	0	0	0	0	0	37.9657	57.1333	0	0	0	0	0	0	0	0	0	0	0	0	0	0	0	0	0
														512	2555	10:52:32	0	0	0	0	0	0	0	0	0	0	0	0	0	70.7382	95.2398	44.7726	2.21538	0	0	0	0	0	0	0	0	0	0	0	0	0	0	0
														513	2560	10:52:37	0	0	0	0	0	0	0	0	0	0	0	0	0	75.1232	91.0238	15.4703	0	0	0	0	0	0	0	0	0	0	0	0	0	0	0	0
														514	2565	10:52:42	0	0	0	0	0	0	0	0	0	0	0	0	0	73.047	84.1907	20.7107	0	0	0	0	0	0	0	0	0	0	0	0	0	0	0	0
														515	2570	10:52:47	0	0	0	0	0	0	0	0	0	0	0	0	0	67.1622	76.7084	0	0	0	0	0	0	0	0	0	0	0	0	0	0	0	0	0
														516	2575	10:52:52	0	0	0	0	0	0	0	0	0	0	0	0	0	56.8927	64.3792	0	0	0	0	0	0	0	0	0	0	0	0	0	0	0	0	0
														517	2580	10:52:57	0	0	0	0	0	0	0	0	0	0	0	0	0	42.3269	61.6465	6.82811	0	0	0	0	0	0	0	0	0	0	0	0	0	0	0	0
														518	2585	10:53:02	0	0	0	0	0	0	0	0	0	0	0	0	0	74.5099	98.9375	26.263	0	0	0	0	0	0	0	0	0	0	0	0	0	0	0	0
														519	2590	10:53:07	0	0	0	0	0	0	0	0	0	0	0	0	0	29.4541	47.6991	0	0	0	0	0	0	0	0	0	0	0	0	0	0	0	0	0
														520	2595	10:53:12	0	0	0	0	0	0	0	0	0	0	0	0	0	65.0912	83.4926	21.1316	0	0	0	0	0	0	0	0	0	0	0	0	0	0	0	0
														521	2600	10:53:17	0	0	0	0	0	0	0	0	0	0	0	0	0	90.3324	101.645	32.509	0	0	0	0	0	0	0	0	0	0	0	0	0	0	0	0
														522	2605	10:53:22	0	0	0	0	0	0	0	0	0	0	0	0	0	82.8572	95.7585	34.5288	0	0	0	0	0	0	0	0	0	0	0	0	0	0	0	0
														523	2610	10:53:27	0	0	0	0	0	0	0	0	0	0	0	0	0	41.8637	65.3334	18.797	0	0	0	0	0	0	0	0	0	0	0	0	0	0	0	0
														524	2615	10:53:32	0	0	0	0	0	0	0	0	0	0	0	0	0	34.4012	44.4605	0	0	0	0	0	0	0	0	0	0	0	0	0	0	0	0	0
														525	2620	10:53:37	0	0	0	0	0	0	0	0	0	0	0	0	0	51.3792	67.0903	0	0	0	0	0	0	0	0	0	0	0	0	0	0	0	0	0
														526	2625	10:53:42	0	0	0	0	0	0	0	0	0	0	0	0	0	68.4023	84.8824	20.5714	0	0	0	0	0	0	0	0	0	0	0	0	0	0	0	0
														527	2630	10:53:47	0	0	0	0	0	0	0	0	0	0	0	0	0	25.0951	45.6053	0	0	0	0	0	0	0	0	0	0	0	0	0	0	0	0	0
														528	2635	10:53:52	0	0	0	0	0	0	0	0	0	0	0	0	0	28.319	57.8389	14.3278	0	0	0	0	0	0	0	0	0	0	0	0	0	0	0	0
														529	2640	10:53:57	0	0	0	0	0	0	0	0	0	0	0	0	0	18.4338	44.5156	0	0	0	0	0	0	0	0	0	0	0	0	0	0	0	0	0
														530	2645	10:54:02	0	0	0	0	0	0	0	0	0	0	0	0	0	12.7978	41.3345	0	0	0	0	0	0	0	0	0	0	0	0	0	0	0	0	0
														531	2650	10:54:07	0	0	0	0	0	0	0	0	0	0	0	0	0	27.6906	50.7787	0	0	0	0	0	0	0	0	0	0	0	0	0	0	0	0	0
														532	2655	10:54:12	0	0	0	0	0	0	0	0	0	0	0	0	0	16.4045	50.2924	0	0	0	0	0	0	0	0	0	0	0	0	0	0	0	0	0
														533	2660	10:54:17	0	0	0	0	0	0	0	0	0	0	0	0	0	16.2897	45.1618	0	0	0	0	0	0	0	0	0	0	0	0	0	0	0	0	0
														534	2665	10:54:22	0	0	0	0	0	0	0	0	0	0	0	0	0	43.5135	66.3316	24.6752	0	0	0	0	0	0	0	0	0	0	0	0	0	0	0	0
														535	2670	10:54:27	0	0	0	0	0	0	0	0	0	0	0	0	0	7.79299	32.4331	0	0	0	0	0	0	0	0	0	0	0	0	0	0	0	0	0
														536	2675	10:54:32	0	0	0	0	0	0	0	0	0	0	0	0	0	10.6521	31.1381	0	0	0	0	0	0	0	0	0	0	0	0	0	0	0	0	0
														537	2680	10:54:37	0	0	0	0	0	0	0	0	0	0	0	0	0	41.0436	70.1507	17.535	0	0	0	0	0	0	0	0	0	0	0	0	0	0	0	0
														538	2685	10:54:42	0	0	0	0	0	0	0	0	0	0	0	0	0	23.0997	42.9615	0	0	0	0	0	0	0	0	0	0	0	0	0	0	0	0	0
														539	2690	10:54:47	0	0	0	0	0	0	0	0	0	0	0	0	0	50.2868	66.9844	0	0	0	0	0	0	0	0	0	0	0	0	0	0	0	0	0
														540	2695	10:54:52	0	0	0	0	0	0	0	0	0	0	0	0	0	35.8313	55.0825	0	0	0	0	0	0	0	0	0	0	0	0	0	0	0	0	0
														541	2700	10:54:57	0	0	0	0	0	0	0	0	0	0	0	0	0	44.5922	58.0726	0	0	0	0	0	0	0	0	0	0	0	0	0	0	0	0	0
														542	2705	10:55:02	0	0	0	0	0	0	0	0	0	0	0	0	0	12.5926	36.8032	0	0	0	0	0	0	0	0	0	0	0	0	0	0	0	0	0
														543	2710	10:55:07	0	0	0	0	0	0	0	0	0	0	0	0	0	27.92	49.927	0	0	0	0	0	0	0	0	0	0	0	0	0	0	0	0	0
														544	2715	10:55:12	0	0	0	0	0	0	0	0	0	0	0	0	0	47.4361	72.7139	21.031	0	0	0	0	0	0	0	0	0	0	0	0	0	0	0	0
														545	2720	10:55:17	0	0	0	0	0	0	0	0	0	0	0	0	0	25.1391	38.5332	0	0	0	0	0	0	0	0	0	0	0	0	0	0	0	0	0
														546	2725	10:55:22	0	0	0	0	0	0	0	0	0	0	0	0	0	40.9737	63.4221	0	0	0	0	0	0	0	0	0	0	0	0	0	0	0	0	0
														547	2730	10:55:27	0	0	0	0	0	0	0	0	0	0	0	0	0	21.8793	31.2014	0	0	0	0	0	0	0	0	0	0	0	0	0	0	0	0	0
														548	2735	10:55:32	0	0	0	0	0	0	0	0	0	0	0	0	0	32.8644	63.419	23.9476	0	0	0	0	0	0	0	0	0	0	0	0	0	0	0	0
														549	2740	10:55:37	0	0	0	0	0	0	0	0	0	0	0	0	0	41.6603	72.2242	3.44531	0	0	0	0	0	0	0	0	0	0	0	0	0	0	0	0
														550	2745	10:55:42	0	0	0	0	0	0	0	0	0	0	0	0	0	10.1345	37.1271	0	0	0	0	0	0	0	0	0	0	0	0	0	0	0	0	0
														551	2750	10:55:47	0	0	0	0	0	0	0	0	0	0	0	0	0	36.0413	64.0668	0	0	0	0	0	0	0	0	0	0	0	0	0	0	0	0	0
														552	2755	10:55:52	0	0	0	0	0	0	0	0	0	0	0	0	0	35.429	63.7372	1.75114	0	0	0	0	0	0	0	0	0	0	0	0	0	0	0	0
														553	2760	10:55:57	0	0	0	0	0	0	0	0	0	0	0	0	0	26.6008	48.3226	0	0	0	0	0	0	0	0	0	0	0	0	0	0	0	0	0
														554	2765	10:56:02	0	0	0	0	0	0	0	0	0	0	0	0	0	27.4023	44.9373	0	0	0	0	0	0	0	0	0	0	0	0	0	0	0	0	0
														555	2770	10:56:07	0	0	0	0	0	0	0	0	0	0	0	0	0	25.3884	43.8414	0	0	0	0	0	0	0	0	0	0	0	0	0	0	0	0	0
														556	2775	10:56:12	0	0	0	0	0	0	0	0	0	0	0	0	0	35.3488	56.9488	0	0	0	0	0	0	0	0	0	0	0	0	0	0	0	0	0
														557	2780	10:56:17	0	0	0	0	0	0	0	0	0	0	0	0	0	18.2817	40.6703	0	0	0	0	0	0	0	0	0	0	0	0	0	0	0	0	0
														558	2785	10:56:22	0	0	0	0	0	0	0	0	0	0	0	0	0	18.8926	47.6056	0	0	0	0	0	0	0	0	0	0	0	0	0	0	0	0	0
														559	2790	10:56:27	0	0	0	0	0	0	0	0	0	0	0	0	0	40.8776	63.0966	6.77087	0	0	0	0	0	0	0	0	0	0	0	0	0	0	0	0
														560	2795	10:56:32	0	0	0	0	0	0	0	0	0	0	0	0	0	0.406236	20.0427	0	0	0	0	0	0	0	0	0	0	0	0	0	0	0	0	0
														561	2800	10:56:37	0	0	0	0	0	0	0	0	0	0	0	0	0	18.5628	54.2416	5.19904	0	0	0	0	0	0	0	0	0	0	0	0	0	0	0	0
														562	2805	10:56:42	0	0	0	0	0	0	0	0	0	0	0	0	0	39.4647	55.7937	0	0	0	0	0	0	0	0	0	0	0	0	0	0	0	0	0
														563	2810	10:56:47	0	0	0	0	0	0	0	0	0	0	0	0	0	27.6639	54.5414	0	0	0	0	0	0	0	0	0	0	0	0	0	0	0	0	0
														564	2815	10:56:52	0	0	0	0	0	0	0	0	0	0	0	0	0	41.885	71.891	12.6361	0	0	0	0	0	0	0	0	0	0	0	0	0	0	0	0
														565	2820	10:56:57	0	0	0	0	0	0	0	0	0	0	0	0	0	36.1274	55.4657	2.56903	0	0	0	0	0	0	0	0	0	0	0	0	0	0	0	0
														566	2825	10:57:02	0	0	0	0	0	0	0	0	0	0	0	0	0	77.7201	102.417	58.446	0	0	0	0	0	0	0	0	0	0	0	0	0	0	0	0
														567	2830	10:57:07	0	0	0	0	0	0	185.241	1087.89	2030.42	3012.84	5501.48	9496.33	11599.4	11810.8	11137.9	9580.69	7742.08	5622.06	3936.34	2684.92	1770.15	1192.02	755.037	459.193	249.75	126.706	46.0086	7.65658	0	0	0	0
														568	2835	10:57:12	0	0	0	208.97	914.182	1802.7	4372.94	8624.91	12977.8	17431.7	27469.5	43091.2	50452.2	49552.4	45187.4	37357.2	29184.2	20668.4	14115.3	9524.71	6200.97	4144.05	2598.12	1563.16	843.322	438.602	184.052	79.6702	16.1758	0	0	0
														569	2840	10:57:17	0	0	129.801	656.479	1365.54	2256.97	4909.79	9324	13798.9	18334.4	28501.2	44299.2	51726.8	50784.1	46271.4	38188.8	29802.5	21112.5	14430.5	9756.52	6374.24	4283.66	2696.45	1612.6	864.689	452.728	194.312	89.4423	24.9873	0.947037	0	0
														570	2845	10:57:22	0	0	37.3124	642.832	1358.7	2184.93	4776.65	9133.85	13528.9	17961.7	27991.7	43618.8	50990	50105.3	45713.4	37814.1	29572.2	20987.8	14368.2	9713.55	6338.21	4242.19	2663.15	1601.08	866.24	458.626	201.065	93.5563	27.3833	2.5461	0	0
														571	2850	10:57:27	0	0	162.6	696.901	1394.19	2254.48	4791.95	9006.61	13237.3	17484	27136.3	42194.2	49353.9	48615.2	44404.4	36721.6	28706.4	20358.6	13930.3	9421.25	6158.09	4140.78	2611.55	1570.4	849.368	448.457	196.017	92.0474	28.0773	4.10638	0	0
														572	2855	10:57:32	0	0	119.423	597.949	1300.85	2228.13	4904.66	9330.44	13743.1	18142.5	28105.2	43631	51015.3	50258	45944.1	38073.5	29813.6	21164.3	14492	9796.86	6396.34	4290.48	2701.42	1629.16	885.57	470.643	208.349	98.6893	31.127	5.66207	0	0
														573	2860	10:57:37	0	0	129.348	668.35	1374.6	2248.09	4887.91	9294.07	13683.7	18056.9	27966.1	43411.4	50686.3	49790.9	45435	37618.8	29439.7	20897.9	14312.4	9683.28	6329.88	4252.2	2679.94	1613.11	874.116	462.962	203.872	96.8441	30.9811	6.2827	0	0
														574	2865	10:57:42	0	0	115.813	679.161	1428.98	2365.27	5052.38	9490.3	13903.1	18290.7	28217.8	43684.3	51044.7	50298.8	45995.1	38133.4	29867.5	21197.1	14513.6	9816.86	6419.69	4322.03	2728.06	1637.78	883.628	465.599	203.376	96.9585	31.469	6.90765	0	0
														575	2870	10:57:47	0	0	83.9874	682.733	1403.26	2245.57	4835.41	9172.77	13486.2	17775.7	27596.7	42949	50224.1	49421.9	45146	37396.4	29277.9	20790.5	14243.9	9638.36	6300.24	4229.56	2663.78	1602.9	868.368	460.192	203.008	96.8169	31.4301	6.8479	0	0
														576	2875	10:57:52	0	0	200.595	808.719	1533.58	2375.17	4959.83	9287.57	13598.7	17893.3	27733.2	43118.5	50405.5	49594.1	45246.2	37361.9	29177.2	20692.2	14164.2	9593.47	6277.78	4217.16	2657.15	1597.73	865.394	460.126	204.111	97.3463	31.6296	6.96031	0	0
														577	2880	10:57:57	0	0	0	478.336	1261.85	2201.44	4923.9	9429.25	14011.4	18670.3	28571.2	43713.8	50718.9	49586.3	45254.6	37723.7	29677.4	21115.6	14472.7	9748.84	6334.47	4229.61	2655.15	1611.08	884.666	475.901	215.408	103.187	34.0626	8.03439	0	0
														578	2885	10:58:02	0	0	121.211	776.726	1540.24	2411.77	5096.88	9595.58	14296.1	19198.5	29122.4	44067.8	50871.6	49533.8	45177	37801.3	29814.8	21217.5	14544.9	9796.88	6370.89	4266.93	2681.78	1615.44	876.51	464.987	205.379	97.6851	31.4156	6.57044	0	0
														579	2890	10:58:07	0	0	163.408	792.118	1492.65	2265.01	4806.37	9116.74	13621.3	18320	27850.6	42213.3	48760.4	47492	43393.8	36465.7	28856.4	20565.8	14113.7	9500.06	6170.94	4126.3	2589.97	1561.93	849.218	451.827	200.686	95.7945	31.1511	6.75607	0	0
														580	2895	10:58:12	0	0	0	567.867	1253.76	2027.05	4539.45	8790.96	13214.6	17810.5	27253.7	41544.3	48091.2	46894.4	42881.8	36053.4	28553.1	20380.8	14014.2	9453.22	6144.04	4086.7	2552.91	1542.66	842.201	451.539	203.215	97.2286	31.7615	6.81346	0	0
														581	2900	10:58:17	0	0	90.8016	707.808	1391.53	2141.96	4662.26	8952.44	13490.1	18275.2	27781.1	42007.7	48424.3	47030.7	42907.5	36054.7	28557.7	20416.6	14063.8	9499.52	6177.39	4097.43	2550.29	1535.98	835.287	448.227	202.085	96.859	31.8073	6.92944	0	0
														582	2905	10:58:22	0	0	157.997	728.848	1413.58	2212.21	4772.29	9093.82	13608.3	18315.8	27824	42132.8	48671.4	47439.6	43364.8	36447.2	28878.4	20658.4	14238.7	9619.35	6257.49	4153.07	2586.45	1557.63	846.911	454.29	204.578	97.7756	31.7953	6.6373	0	0
														583	2910	10:58:27	0	0	65.5085	619.25	1305.68	2124.78	4643.48	8861.77	13300.8	17960.4	27407.3	41641.2	48114.2	46826.1	42644.8	35570.5	28034.2	20036	13816	9374.22	6128.91	4080.1	2547.97	1532.54	831.468	444.758	199.154	94.654	30.2338	5.89325	0	0
														584	2915	10:58:32	0	0	214.415	678.802	1314.23	2120.68	4622.29	8819.05	13194.9	17749.9	27079.4	41183.5	47590.4	46300	42159.6	35169.3	27719.2	19809.4	13659.9	9270.75	6065.13	4043.1	2528.22	1520.49	824.75	440.997	197.615	94.602	31.061	6.99164	0	0
														585	2920	10:58:37	0	0	173.812	719.642	1398.02	2208.95	4701.35	8875.22	13238.2	17790.2	27044	40999.7	47320.6	46006.8	41817.4	34752.5	27316.8	19510.4	13456.3	9154.3	6006.89	4014.06	2516.55	1514.39	821.953	439.255	196.436	93.4977	30.0745	6.16657	0	0
														586	2925	10:58:42	0	0	79.0086	648.82	1322.7	2100.66	4588.88	8787.37	13128.9	17613.5	26886.3	40947.3	47279	45881.4	41644.7	34568.7	27142.6	19366.4	13342.1	9069.73	5948.51	3978.46	2497.44	1505.44	818.93	437.9	196.036	93.3381	30.1877	6.58476	0	0
														587	2930	10:58:47	0	0	258.198	695.635	1309.11	2098.62	4526.36	8592.32	12847.4	17291.5	26353.3	40032.7	46259.5	45033.7	40983.6	34109.1	26836.8	19166.8	13219	8993.45	5906.02	3956.72	2484.85	1490.4	804.506	427.157	188.908	89.76	28.7204	5.78966	0	0
														588	2935	10:58:52	0	0	107.621	668.664	1323.99	2073.6	4510.01	8633.23	12923.9	17382	26648.6	40723.5	47145.3	45913.9	41808.7	34829.6	27426.5	19599.5	13520.5	9189.32	6024.3	4025.4	2522.92	1516.88	821.939	438.096	194.98	92.5917	29.585	5.96015	0	0
														589	2940	10:58:57	0	0	30.4255	658.683	1381.15	2197.84	4738.55	9003.3	13444.3	18061.7	27472.3	41676.2	48123	46812.6	42603	35494.2	27946.3	19959.2	13749.1	9316.08	6082.54	4048.51	2529.27	1524.81	830.246	445.57	200.719	95.6931	30.8863	6.29904	0	0
														590	2945	10:59:02	0	0	28.563	628.91	1336.43	2151.14	4639.35	8801.07	13124.4	17609.3	26828.3	40781.4	47119.4	45842.4	41692.5	34669.5	27251.7	19439.1	13383	9083.55	5944.05	3964.51	2480.91	1493.23	810.708	433.348	193.875	92.2886	29.7393	6.22719	0	0
														591	2950	10:59:07	2715.45	2674.77	2672.66	2709.1	2641.27	2469.16	4016.8	7284.19	10612.6	14002.1	20605.1	30421.6	34746	33578.2	30497.6	25504.4	20179	14521.4	10078.5	6850.39	4481.34	2971.4	1852.64	1125.05	621.277	341.317	161.912	83.0634	34.0792	14.9594	3.88693	0.861823
														592	2955	10:59:12	0	0	60.751	149.481	123.384	0	0	0	47.966	117.984	157.404	166.226	132.799	57.1235	10.2789	0	0	0	0	0	0.900915	0.420737	0	0	0	0	0	0	0	0	0	0
														593	2960	10:59:17	0	0	0	12.3384	0	0	0	0	0	25.5763	64.5601	88.9477	62.2319	0	0	0	0	0	0	0	0	0	0	0	0	0	0	0	0	0	0	0
														594	2965	10:59:22	0	0	0	0	0	0	0	0	0	12.6769	59.9078	84.1485	58.4241	0	0	0	0	0	0	0	0	0	0	0	0	0	0	0	0	0	0	0
														595	2970	10:59:27	0	0	0	0	0	0	0	0	0	41.3067	82.8622	92.2538	53.57	0	0	0	0	0	0	0	0	0	0	0	0	0	0	0	0	0	0	0
														596	2975	10:59:32	0	0	0	0	0	0	0	0	0	0	0	49.9328	41.1173	0	0	0	0	0	0	0	0	0	0	0	0	0	0	0	0	0	0	0
														597	2980	10:59:37	0	0	0	0	0	0	0	0	0	0	16.9961	22.69	0.624671	0	0	0	0	0	0	0	0	0	0	0	0	0	0	0	0	0	0	0
														598	2985	10:59:42	0	0	0	0	0	0	0	0	0	0	27.6598	17.2169	0	0	0	0	0	0	0	0	0	0	0	0	0	0	0	0	0	0	0	0
														599	2990	10:59:47	0	0	0	0	0	0	0	0	0	1.26266	29.4215	28.4127	0	0	0	0	0	0	0	0	0	0	0	0	0	0	0	0	0	0	0	0
														600	2995	10:59:52	0	0	0	0	0	0	0	0	0	0	14.2154	46.2284	24.6748	0	0	0	0	0	0	0	0	0	0	0	0	0	0	0	0	0	0	0
														601	3000	10:59:57	0	0	0	0	0	0	0	0	0	0	17.275	49.8432	38.5253	0	0	0	0	0	0	0	0	0	0	0	0	0	0	0	0	0	0	0
														602	3005	11:00:02	0	0	0	0	0	0	0	0	0	19.6646	63.1508	72.8863	45.7242	0	0	0	0	0	0	0	0	0	0	0	0	0	0	0	0	0	0	0
														603	3010	11:00:07	0	0	0	0	0	0	0	0	0	6.12023	31.855	35.966	9.58923	0	0	0	0	0	0	0	0	0	0	0	0	0	0	0	0	0	0	0
														604	3015	11:00:12	0	0	0	0	0	0	0	0	0	0	30.963	46.8908	27.1931	0	0	0	0	0	0	0	0	0	0	0	0	0	0	0	0	0	0	0
														605	3020	11:00:17	0	0	0	0	0	0	0	0	0	0	10.4321	30.3412	14.7408	0	0	0	0	0	0	0	0	0	0	0	0	0	0	0	0	0	0	0
														606	3025	11:00:22	0	0	0	0	0	0	0	0	0	0	10.8057	14.3676	0	0	0	0	0	0	0	0	0	0	0	0	0	0	0	0	0	0	0	0
														607	3030	11:00:27	0	0	0	0	0	0	0	0	0	0	0	0	0	0	0	0	0	0	0	0	0	0	0	0	0	0	0	0	0	0	0	0
														608	3035	11:00:32	0	0	0	0	0	0	0	0	0	0	25.116	34.1808	11.1487	0	0	0	0	0	0	0	0	0	0	0	0	0	0	0	0	0	0	0
														609	3040	11:00:37	0	0	0	0	0	0	0	0	0	0	0	42.933	35.3537	0	0	0	0	0	0	0	0	0	0	0	0	0	0	0	0	0	0	0
														610	3045	11:00:42	0	0	0	0	0	0	0	0	0	0	0	12.8009	0	0	0	0	0	0	0	0	0	0	0	0	0	0	0	0	0	0	0	0
														611	3050	11:00:47	0	0	0	0	0	0	0	0	0	0	27.617	29.6031	2.62629	0	0	0	0	0	0	0	0	0	0	0	0	0	0	0	0	0	0	0
														612	3055	11:00:52	0	0	0	0	0	0	0	0	0	0	31.5438	41.4927	15.0624	0	0	0	0	0	0	0	0	0	0	0	0	0	0	0	0	0	0	0
														613	3060	11:00:57	0	0	0	0	0	0	0	0	0	17.6114	52.7598	53.659	23.329	0	0	0	0	0	0	0	0	0	0	0	0	0	0	0	0	0	0	0
														614	3065	11:01:02	0	0	0	0	0	0	0	0	0	0	0	5.4019	0	0	0	0	0	0	0	0	0	0	0	0	0	0	0	0	0	0	0	0
														615	3070	11:01:07	0	0	0	0	0	0	0	0	0	0	0	3.09851	0	0	0	0	0	0	0	0	0	0	0	0	0	0	0	0	0	0	0	0
														616	3075	11:01:12	0	0	0	0	0	0	0	0	0	0	0	9.43976	0	0	0	0	0	0	0	0	0	0	0	0	0	0	0	0	0	0	0	0
														617	3080	11:01:17	0	0	0	0	0	0	0	0	0	0	28.7334	19.7092	0	0	0	0	0	0	0	0	0	0	0	0	0	0	0	0	0	0	0	0
														618	3085	11:01:22	0	0	0	0	0	0	0	0	0	0	7.87113	7.607	0	0	0	0	0	0	0	0	0	0	0	0	0	0	0	0	0	0	0	0
														619	3090	11:01:27	0	0	0	0	0	0	0	0	0	3.11553	31.8469	36.9748	8.37199	0	0	0	0	0	0	0	0	0	0	0	0	0	0	0	0	0	0	0
														620	3095	11:01:32	0	0	0	0	0	0	0	0	0	0.238837	32.6164	38.3441	9.11364	0	0	0	0	0	0	0	0	0	0	0	0	0	0	0	0	0	0	0
														621	3100	11:01:37	0	0	0	0	0	0	0	0	0	0	0	42.7465	33.3245	0	0	0	0	0	0	0	0	0	0	0	0	0	0	0	0	0	0	0
														622	3105	11:01:42	0	0	0	0	0	0	0	0	0	0	19.78	46.5919	30.1601	0	0	0	0	0	0	0	0	0	0	0	0	0	0	0	0	0	0	0
														623	3110	11:01:47	0	0	0	0	0	0	0	0	0	0	27.6265	34.9321	11.7378	0	0	0	0	0	0	0	0	0	0	0	0	0	0	0	0	0	0	0
														624	3115	11:01:52	0	0	0	0	0	0	0	0	0	0	11.475	19.8995	0	0	0	0	0	0	0	0	0	0	0	0	0	0	0	0	0	0	0	0
														625	3120	11:01:57	0	0	0	0	0	0	0	0	0	0	1.99975	40.1765	33.6667	0	0	0	0	0	0	0	0	0	0	0	0	0	0	0	0	0	0	0
														626	3125	11:02:02	0	0	0	0	0	0	0	0	0	0	0	14.9351	4.43924	0	0	0	0	0	0	0	0	0	0	0	0	0	0	0	0	0	0	0
														627	3130	11:02:07	0	0	0	0	0	0	0	0	0	0	0	12.643	0	0	0	0	0	0	0	0	0	0	0	0	0	0	0	0	0	0	0	0
														628	3135	11:02:12	0	0	0	0	0	0	0	0	0	0	14.7776	38.0777	20.2722	0	0	0	0	0	0	0	0	0	0	0	0	0	0	0	0	0	0	0
														629	3140	11:02:17	0	0	0	0	0	0	0	0	0	2.86244	27.26	9.63523	0	0	0	0	0	0	0	0	0	0	0	0	0	0	0	0	0	0	0	0
														630	3145	11:02:22	0	0	0	0	0	0	0	0	0	0	0	11.0969	9.89901	0	0	0	0	0	0	0	0	0	0	0	0	0	0	0	0	0	0	0
														631	3150	11:02:27	0	0	0	0	0	0	0	0	0	0	0	10.2673	0	0	0	0	0	0	0	0	0	0	0	0	0	0	0	0	0	0	0	0
														632	3155	11:02:32	0	0	0	0	0	0	0	0	0	0	0	24.7742	10.6871	0	0	0	0	0	0	0	0	0	0	0	0	0	0	0	0	0	0	0
														633	3160	11:02:37	0	0	0	0	0	0	0	0	0	0	0	14.1085	2.97798	0	0	0	0	0	0	0	0	0	0	0	0	0	0	0	0	0	0	0
														634	3165	11:02:42	0	0	0	0	0	0	0	0	0	6.97955	31.1112	19.7927	0	0	0	0	0	0	0	0	0	0	0	0	0	0	0	0	0	0	0	0
														635	3170	11:02:47	0	0	0	0	0	0	0	0	0	0	17.5446	14.501	0	0	0	0	0	0	0	0	0	0	0	0	0	0	0	0	0	0	0	0
														636	3175	11:02:52	0	0	0	0	0	0	0	0	0	0	5.36096	9.90085	0	0	0	0	0	0	0	0	0	0	0	0	0	0	0	0	0	0	0	0
														637	3180	11:02:57	0	0	0	0	0	0	0	0	0	0	4.41417	24.2125	10.9464	0	0	0	0	0	0	0	0	0	0	0	0	0	0	0	0	0	0	0
														638	3185	11:03:02	0	0	0	0	0	0	0	0	0	0	2.73011	32.3444	20.1134	0	0	0	0	0	0	0	0	0	0	0	0	0	0	0	0	0	0	0
														639	3190	11:03:07	0	0	0	0	0	0	0	0	0	0	19.7381	8.53302	0	0	0	0	0	0	0	0	0	0	0	0	0	0	0	0	0	0	0	0
														640	3195	11:03:12	0	0	0	0	0	0	0	0	0	0	10.1336	0	0	0	0	0	0	0	0	0	0	0	0	0	0	0	0	0	0	0	0	0
														641	3200	11:03:17	0	0	0	0	0	0	0	0	0	0	13.5686	36.7689	17.0642	0	0	0	0	0	0	0	0	0	0	0	0	0	0	0	0	0	0	0
														642	3205	11:03:22	0	0	0	0	0	0	0	0	0	0	0	22.1571	7.13434	0	0	0	0	0	0	0	0	0	0	0	0	0	0	0	0	0	0	0
														643	3210	11:03:27	0	0	0	0	0	0	0	0	0	0	0.293944	41.5697	32.0629	0	0	0	0	0	0	0	0	0	0	0	0	0	0	0	0	0	0	0
														644	3215	11:03:32	0	0	0	0	0	0	0	0	0	0	2.60843	0	0	0	0	0	0	0	0	0	0	0	0	0	0	0	0	0	0	0	0	0
														645	3220	11:03:37	0	0	0	0	0	0	0	0	0	9.5839	41.3416	40.096	15.7081	0	0	0	0	0	0	0	0	0	0	0	0	0	0	0	0	0	0	0
														646	3225	11:03:42	0	0	0	0	0	0	0	0	0	0	4.74544	29.3852	16.9771	0	0	0	0	0	0	0	0	0	0	0	0	0	0	0	0	0	0	0
														647	3230	11:03:47	0	0	0	0	0	0	0	0	0	0	0	14.0934	12.7567	0	0	0	0	0	0	0	0	0	0	0	0	0	0	0	0	0	0	0
														648	3235	11:03:52	0	0	0	0	0	0	0	0	0	0	2.07218	28.8063	17.5659	0	0	0	0	0	0	0	0	0	0	0	0	0	0	0	0	0	0	0
														649	3240	11:03:57	0	0	0	0	0	0	0	0	0	0	1.64068	7.07221	0	0	0	0	0	0	0	0	0	0	0	0	0	0	0	0	0	0	0	0
														650	3245	11:04:02	0	0	0	0	0	0	0	0	0	0	0	4.59679	2.78101	0	0	0	0	0	0	0	0	0	0	0	0	0	0	0	0	0	0	0
														651	3250	11:04:07	0	0	0	0	0	0	324.173	1407.53	2637.74	4014.81	6793.38	10973.5	13054.1	13035.4	12163.1	10437.2	8449.86	6201.22	4388.4	3011.4	1987.89	1317.86	815.567	481	251.341	126.59	45.3403	7.59151	0	0	0	0
														652	3255	11:04:12	0	0	31.1118	472.608	1128.88	1999.92	4607.59	8951.9	13497.7	18244.9	28191.4	43337	50282.1	49026.6	44545.2	36837.8	28802	20437.7	13997.7	9481.89	6197.5	4144.52	2594	1545.95	824.835	430.657	182.214	79.5051	16.5243	0	0	0
														653	3260	11:04:17	0	0	89.8318	630.131	1370.09	2309.71	5019.31	9498.88	14128.8	18909	28760.7	43684	50480	49148.7	44640	36954	28930.6	20570	14120	9580.53	6269.46	4186.8	2621.73	1574.24	851.167	452.516	199.703	92.7291	26.8371	2.02695	0	0
														654	3265	11:04:22	0	0	0	619.927	1408.94	2319.95	4976.03	9377.15	13912.6	18582.3	28410.5	43397	50291.3	49093.3	44668.1	37015.7	28992.2	20597.8	14128.6	9584.58	6279.18	4212.4	2649.98	1591.94	860.17	454.675	198.708	92.268	26.8695	2.51223	0	0
														655	3270	11:04:27	0	0	56.4268	719.745	1486.96	2358.07	5017.03	9463.86	14007.2	18646.9	28499.6	43565.3	50488.1	49268.1	44855.2	37249.3	29229.1	20794.5	14275.6	9672.31	6326.37	4237.78	2663.19	1602.62	869.042	462.47	205.181	97.1729	30.5721	5.3782	0	0
														656	3275	11:04:32	0	0	66.3107	692.375	1439.21	2306.83	4984.79	9473.1	14038.7	18681.6	28678.6	44029.6	51109.1	49917.1	45468.2	37762.1	29637.2	21093.4	14492.6	9834.7	6447.73	4331.68	2731.21	1646.34	894.556	475.875	211.398	101.128	33.2992	7.91329	0	0
														657	3280	11:04:37	0	0	51.7302	687.394	1460.87	2372.16	5097.12	9635.77	14243.3	18919.7	28897.1	44175.3	51154.2	49833.8	45321.3	37616.8	29507.7	20994	14417.7	9778.97	6412.6	4318.6	2727.6	1639.58	886.179	467.392	204.253	96.7637	30.819	6.41942	0	0
														658	3285	11:04:42	0	0	146.955	749.065	1482.83	2348.25	4945.38	9274.21	13687.7	18185.9	27742.6	42357.8	49081.1	47912.3	43652.6	36301.8	28517.1	20298.5	13943.6	9452.4	6197.02	4177.5	2641.45	1588.89	859.992	454.764	199.907	95.4213	31.0738	6.86425	0	0
														659	3290	11:04:47	112.214	118.507	372.253	873.453	1536.61	2361.71	4980.32	9392.43	13854.2	18365.7	28067.5	42959.7	49762.6	48476.2	44101.4	36638.1	28758.4	20462.2	14056.7	9541.85	6268.24	4235.85	2682.5	1608.2	865.293	453.774	196.424	93.2422	29.892	6.37303	0	0
														660	3295	11:04:52	0	0	89.226	753.264	1468.02	2233.49	4722.6	8935.33	13193.8	17497.9	26773.9	41021.7	47570.2	46419.3	42287	35173.4	27632.5	19664.2	13501	9142.8	5983.62	4023.43	2537.31	1525.24	824.799	435.995	191.385	90.9687	29.2421	6.20522	0	0
														661	3300	11:04:57	0	0	47.3605	630.078	1342.98	2186.06	4716.76	8935.09	13243.8	17643	26982	41260.8	47829	46686.4	42535	35374.9	27798.4	19805.4	13614.7	9226.24	6036.6	4045.71	2544.4	1532.66	832.072	442.637	196.405	93.3745	29.9111	6.01468	0	0
														662	3305	11:05:02	0	0	257.541	821.957	1506.74	2311.89	4844.41	9104.31	13436.9	17842.1	27209.1	41537.7	48127.7	46978.8	42802.6	35599	27975.3	19931.3	13689.3	9249.25	6021.3	4005.42	2499.45	1503.41	815.508	435.754	194.592	92.0224	28.7476	4.76782	0	0
														663	3310	11:05:07	0	0	83.1612	716.067	1428.5	2220.47	4749.66	9016.07	13386.1	17859.8	27216.3	41455.7	47976.1	46777.8	42647	35583.9	28031	19988.2	13735.9	9274.03	6034.05	4015.95	2509.73	1515.4	826.854	444.08	200.372	95.7303	30.9959	6.16916	0	0
														664	3315	11:05:12	0	0	145.879	794.298	1495.99	2250.96	4754.52	9006.67	13381.4	17878.8	27222.8	41413.5	47940.1	46802.6	42726	35710.1	28173.9	20117.2	13822.3	9289.14	5986.16	3913.38	2402.82	1454.46	798.434	434.729	200.238	94.9624	30.2527	6.10905	0	0
														665	3320	11:05:17	34.1182	39.9498	296.999	805.264	1476.64	2311.13	4877.08	9174.49	13587.4	18115.7	27461.8	41625.4	48127.2	46966.9	42845.3	35762.2	28186.8	20119.2	13819.9	9289	5987.18	3914.46	2400.41	1445.03	786.428	424.611	192.574	90.3158	27.5803	4.36744	0	0
														666	3325	11:05:22	0	0	197.419	821.231	1534.9	2338.42	4818.08	8973.88	13238.8	17612.9	26796.4	40789.3	47251.2	46182.1	42174.1	35227.2	27776.1	19821	13619.3	9171.27	5934.89	3910.23	2417.22	1455.86	793.173	429.166	196.106	93.9913	30.5687	5.83771	0	0
														667	3330	11:05:27	0	0	178.96	719.929	1388.04	2183.3	4635.72	8745.31	12991.8	17375.2	26471.3	40280.2	46685.3	45686.8	41773.7	34946.2	27580.1	19675.3	13504.6	9068.16	5844.44	3833.49	2364.54	1437.59	794.211	434.395	201.667	96.029	30.47	4.9904	0	0
														668	3335	11:05:32	0	0	86.6088	689.342	1410.87	2251.19	4752.87	8915.92	13196.8	17595.6	26733.4	40610.1	47051.6	46057.8	42121.8	35243.6	27810.4	19822.2	13601	9146.97	5902.84	3868.64	2395.88	1484.57	839.171	459.687	212.948	98.9532	29.2706	3.90018	0	0
														669	3340	11:05:37	0	0	22.2066	628.949	1378.67	2271.37	4813.96	9006.45	13322.6	17762.3	26922	40801.8	47280.2	46357.2	42452.5	35566	28081.4	19998.6	13710.3	9216.55	5948.83	3907.2	2426.92	1508.01	854.023	464.965	213.03	98.2149	28.3842	3.53741	0	0
														670	3345	11:05:42	0	0	274.907	791.164	1454.63	2265.32	4789.65	9027.64	13362.9	17795.5	27051.1	41129.7	47662.5	46649.3	42632.7	35612.5	28057.5	19967.6	13681.2	9198.44	5938.54	3901.52	2423.22	1503.64	850.498	463.793	212.862	97.7074	27.5534	2.40049	0	0
														671	3350	11:05:47	0	0	250.428	808.407	1488.2	2289.81	4768.06	8922.95	13206	17617.1	26746.4	40594	47011.9	46000.1	42024.9	35086.4	27631.9	19661.3	13472.5	9065.57	5862.18	3862.31	2402.5	1482.75	833.385	454.418	209.249	97.8784	29.6091	4.44119	0	0
														672	3355	11:05:52	12.5065	0	189.238	794.1	1459.15	2184.38	4554.52	8569.56	12683.5	16896.4	25723.4	39164.6	45421	44492.6	40690.3	34013.9	26811.4	19082.8	13076.6	8792.91	5676.28	3726.74	2314.47	1439.5	816.402	445.191	203.963	92.7194	25.1633	1.29488	0	0
														673	3360	11:05:57	0	0	0	524.259	1274.24	2146.59	4655.95	8802.32	13031.3	17342.9	26364.6	40096.4	46487.8	45538.8	41633.8	34772.8	27394.1	19497.5	13363.7	8992.71	5815.27	3831.39	2383.84	1472.62	828.059	450.147	205.743	94.8461	27.1058	2.52214	0	0
														674	3365	11:06:02	0	0	135.913	734.245	1446.6	2272.97	4772.86	8946.27	13224.1	17606.2	26768.7	40711.6	47193.1	46213.4	42230.9	35245.7	27745.4	19730	13513	9094.41	5883.76	3881.03	2417.94	1494.51	840.448	455.754	207.588	95.9501	27.8177	3.19099	0	0
														675	3370	11:06:07	2929.42	2816.4	2808.53	2905.81	2727.12	2272.47	3183.41	5459.94	7702.82	9912.05	14601.8	21772.2	25178.2	24819.8	22804.9	19133.2	15144	10837.2	7463.14	5021.73	3243.51	2128.51	1318.62	813.849	462.202	263.678	133.045	70.3025	29.9427	11.9654	1.47107	0
														676	3375	11:06:12	0	0	28.1283	116.511	93.6712	0	0	0	0	0	0	0	0	5.20921	3.52323	0	0	0	0	0	0	0	0	0	0	0	0	0	0	0	0	0
														677	3380	11:06:17	0	0	0	6.93874	0	0	0	0	0	0	0	0	0	0	0	0	0	0	0	0	0	0	0	0	0	0	0	0	0	0	0	0
														678	3385	11:06:22	0	0	0	0	0	0	0	0	0	0	0	0	0	0	0	0	0	0	0	0	0	0	0	0	0	0	0	0	0	0	0	0
														679	3390	11:06:27	0	0	0	0	0	0	0	0	0	0	0	0	0	0	0	0	0	0	0	0	0	0	0	0	0	0	0	0	0	0	0	0
														680	3395	11:06:32	0	0	0	0	0	0	0	0	0	0	0	0	0	0	0	0	0	0	0	0	0	0	0	0	0	0	0	0	0	0	0	0
														681	3400	11:06:37	0	0	0	0	0	0	0	0	0	0	0	0	0	0	0	0	0	0	0	0	0	0	0	0	0	0	0	0	0	0	0	0
														682	3405	11:06:42	0	0	0	0	0	0	0	0	0	0	0	0	0	0	0	0	0	0	0	0	0	0	0	0	0	0	0	0	0	0	0	0
														683	3410	11:06:47	0	0	0	0	0	0	0	0	0	0	0	0	0	0	0	0	0	0	0	0	0	0	0	0	0	0	0	0	0	0	0	0
														684	3415	11:06:52	0	0	0	0	0	0	0	0	0	0	0	0	0	0	0	0	0	0	0	0	0	0	0	0	0	0	0	0	0	0	0	0
														685	3420	11:06:57	0	0	0	0	0	0	0	0	0	0	0	0	0	0	0	0	0	0	0	0	0	0	0	0	0	0	0	0	0	0	0	0
														686	3425	11:07:02	0	0	0	0	0	0	0	0	0	0	0	0	0	0	0	0	0	0	0	0	0	0	0	0	0	0	0	0	0	0	0	0
														687	3430	11:07:07	0	0	0	0	0	0	0	0	0	0	0	0	0	0	0	0	0	0	0	0	0	0	0	0	0	0	0	0	0	0	0	0
														688	3435	11:07:12	0	0	0	0	0	0	0	0	0	0	0	0	0	0	0	0	0	0	0	0	0	0	0	0	0	0	0	0	0	0	0	0
														689	3440	11:07:17	0	0	0	0	0	0	0	0	0	0	0	0	0	0	0	0	0	0	0	0	0	0	0	0	0	0	0	0	0	0	0	0
														690	3445	11:07:22	0	0	0	0	0	0	0	0	0	0	0	0	0	0	0	0	0	0	0	0	0	0	0	0	0	0	0	0	0	0	0	0
														691	3450	11:07:27	0	0	0	0	0	0	0	0	0	0	0	0	0	13.6365	17.7554	0	0	0	0	0	0	0	0	0	0	0	0	0	0	0	0	0
														692	3455	11:07:32	0	0	0	0	0	0	0	0	0	0	0	0	0	0	0	0	0	0	0	0	0	0	0	0	0	0	0	0	0	0	0	0
														693	3460	11:07:37	0	0	0	0	0	0	0	0	0	0	0	0	0	46.2654	63.0755	32.243	7.18152	0	0	0	0	0	0	0	0	0	0	0	0	0	0	0
														694	3465	11:07:42	0	0	0	0	0	0	0	0	0	0	0	0	0	5.02838	2.89306	0	0	0	0	0	0	0	0	0	0	0	0	0	0	0	0	0
														695	3470	11:07:47	0	0	0	0	0	0	0	0	0	0	0	0	0	49.7726	53.6998	8.87676	0	0	0	0	0	0	0	0	0	0	0	0	0	0	0	0
														696	3475	11:07:52	0	0	0	0	0	0	0	0	0	0	0	0	0.168493	30.5811	14.2419	0	0	0	0	0	0	0	0	0	0	0	0	0	0	0	0	0
														697	3480	11:07:57	0	0	0	0	0	0	0	0	0	0	0	0	0	14.3197	14.1139	0	0	0	0	0	0	0	0	0	0	0	0	0	0	0	0	0
														698	3485	11:08:02	0	0	0	0	0	0	0	0	0	0	0	0	0	23.293	27.5152	0	0	0	0	0	0	0	0	0	0	0	0	0	0	0	0	0
														699	3490	11:08:07	0	0	0	0	0	0	0	0	0	0	0	0	0.152721	45.206	52.8352	23.0402	0	0	0	0	0	0	0	0	0	0	0	0	0	0	0	0
														700	3495	11:08:12	0	0	0	0	0	0	0	0	0	0	0	0	3.53403	42.8949	42.1068	1.16973	0	0	0	0	0	0	0	0	0	0	0	0	0	0	0	0
														701	3500	11:08:17	0	0	0	0	0	0	0	0	0	0	0	0	40.0033	68.4745	62.7288	22.7662	0	0	0	0	0	0	0	0	0	0	0	0	0	0	0	0
														702	3505	11:08:22	0	0	0	0	0	0	0	0	0	0	0	41.6893	80.5228	81.4378	67.8866	39.8692	8.83274	0	0	0	0	0	0	0	0	0	0	0	0	0	0	0
														703	3510	11:08:27	0	0	0	0	0	0	0	0	0	0	0	0	32.2607	48.844	44.5224	19.2959	0	0	0	0	0	0	0	0	0	0	0	0	0	0	0	0
														704	3515	11:08:32	0	0	0	0	0	0	0	0	0	0	0	0	60.2496	105.619	105.521	59.9558	23.0141	0	0	0	0	0	0	0	0	0	0	0	0	0	0	0
														705	3520	11:08:37	0	0	0	0	0	0	0	0	0	0	0	20.1778	80.1247	112.709	104.156	54.4646	13.82	0	0	0	0	0	0	0	0	0	0	0	0	0	0	0
														706	3525	11:08:42	0	0	0	0	0	0	0	0	0	0	0	0	37.9109	75.7562	69.8585	20.2178	0	0	0	0	0	0	0	0	0	0	0	0	0	0	0	0
														707	3530	11:08:47	0	0	0	0	0	0	0	0	0	0	0	0	33.6255	79.1898	81.4189	40.3128	11.6819	0	0	0	0	0	0	0	0	0	0	0	0	0	0	0
														708	3535	11:08:52	0	0	0	0	0	0	0	0	0	0	0	32.5701	96.4322	132.462	127.37	81.1544	40.7068	6.0269	0	0	0	0	0	0	0	0	0	0	0	0	0	0
														709	3540	11:08:57	0	0	0	0	0	0	0	0	0	0	0	0.878798	62.2633	109.1	107.345	56.9966	22.7448	4.58903	0	0	0	0	0	0	0	0	0	0	0	0	0	0
														710	3545	11:09:02	0	0	0	0	0	0	0	0	0	0	0	0	35.4528	92.2463	103.494	69.1972	38.4889	11.3697	0	0	0	0	0	0	0	0	0	0	0	0	0	0
														711	3550	11:09:07	0	0	0	0	0	0	0	0	0	0	0	17.3812	82.1127	123.932	120.708	72.4427	36.9461	14.2186	0	0	0	0	0	0	0	0	0	0	0	0	0	0
														712	3555	11:09:12	0	0	0	0	0	0	0	0	0	0	0	0	52.7113	106.926	102.206	38.551	0	0	0	0	0	0	0	0	0	0	0	0	0	0	0	0
														713	3560	11:09:17	0	0	0	0	0	0	0	0	0	0	0	18.1824	78.3509	127.397	116.714	46.3004	7.30693	0	0	0	0	0	0	0	0	0	0	0	0	0	0	0
														714	3565	11:09:22	0	0	0	0	0	0	0	0	0	0	0	84.209	145.158	155.55	123.854	50.07	0	0	0	0	0	0	0	0	0	0	0	0	0	0	0	0
														715	3570	11:09:27	0	0	0	0	0	0	0	0	0	0	0	53.1608	127.159	162.734	152.455	96.32	47.6129	6.3338	0	0	0	0	0	0	0	0	0	0	0	0	0	0
														716	3575	11:09:32	0	0	0	0	0	0	0	0	0	0	0	80.7638	154.586	188.862	191.473	162.418	115.035	49.3234	0	0	0	0	0	0	0	0	0	0	0	0	0	0
														717	3580	11:09:37	0	0	0	0	0	0	0	0	0	0	0	77.1494	148.674	176.103	155.972	88.2815	34.9581	0	0	0	0	0	0	0	0	0	0	0	0	0	0	0
														718	3585	11:09:42	0	0	0	0	0	0	0	0	0	0	0	83.2241	145.919	174.091	151.967	79.5483	29.1654	0.818445	0	0	0	0	0	0	0	0	0	0	0	0	0	0
														719	3590	11:09:47	0	0	0	0	0	0	0	0	0	0	0	79.7671	144.686	177.242	165.185	108.517	61.3829	23.7832	0	0	0	0	0	0	0	0	0	0	0	0	0	0
														720	3595	11:09:52	0	0	0	0	0	0	0	0	0	0	0	68.6414	131.241	166.367	157.332	104.135	61.8572	30.4982	0	0	0	0	0	0	0	0	0	0	0	0	0	0
														721	3600	11:09:57	0	0	0	0	0	0	0	0	0	0	0	80.7788	147.891	176.354	156.247	87.5685	35.5614	0.225239	0	0	0	0	0	0	0	0	0	0	0	0	0	0
														722	3605	11:10:02	0	0	0	0	0	0	0	0	0	0	0	98.1746	157.903	176.634	157.678	101.036	52.1957	11.1563	0	0	0	0	0	0	0	0	0	0	0	0	0	0
														723	3610	11:10:07	0	0	0	0	0	0	0	0	0	0	0	65.7915	132.66	165.513	153.115	95.4673	50.7854	19.0697	0	0	0	0	0	0	0	0	0	0	0	0	0	0
														724	3615	11:10:12	0	0	0	0	0	0	0	0	0	0	0	56.5887	117.543	161.209	148.491	79.3893	37.3902	22.4935	1.8604	0	0	0	0	0	0	0	0	0	0	0	0	0
														725	3620	11:10:17	0	0	0	0	0	0	0	0	0	0	33.2495	153.02	221.634	239.09	215.457	150.737	93.9536	45.1069	6.82566	0	0	0	0	0	0	0	0	0	0	0	0	0
														726	3625	11:10:22	0	0	0	11.6907	14.6308	0	0	0	0	0	51.1562	195.003	279.477	304.578	278.029	199.83	133.085	77.793	35.9444	7.53884	0	0	0	0	0	0	0	0	0	0	0	0
														727	3630	11:10:27	0	0	0	0	0	0	0	0	25.7161	32.1118	119.105	286.695	378.26	393.799	357.666	269.86	183.6	98.8874	37.0485	0	0	0	0	0	0	0	0	0	0	0	0	0
														728	3635	11:10:32	0	0	0	20.3205	4.477	0	0	0	0.140137	36.3064	153.128	350.604	471.578	516.05	476.488	352.892	246.847	158.353	87.0981	33.0839	1.56536	0	0	0	0	0	0	0	0	0	0	0
														729	3640	11:10:37	0	0	0	24.9613	10.4017	0	0	0	12.4054	68.2987	211.863	443.099	577.88	616.207	578.916	466.006	350.323	231.867	135.955	62.5864	16.5206	0	0	0	0	0	0	0	0	0	0	0
														730	3645	11:10:42	0	0	0	0	0	0	0	13.6206	82.3914	136.478	263.156	462.426	584.495	629.362	588.488	461.873	349.856	252.436	162.476	79.975	28.1683	7.05541	0	0	0	0	0	0	0	0	0	0
														731	3650	11:10:47	0	0	0	0	0	0	0	0	61.6323	130.11	290.976	544.231	702.402	765.487	712.974	544.864	394.837	262.895	161.791	91.5269	43.1988	16.807	0	0	0	0	0	0	0	0	0	0
														732	3655	11:10:52	0	0	0	0	0	0	0	0	63.446	157.178	334.3	594.812	747.672	792.881	730.793	561.409	414.383	289.717	188.227	109.913	56.3031	27.396	9.08912	1.38243	0	0	0	0	0	0	0	0
														733	3660	11:10:57	0	0	0	0	0	0	0	12.3567	78.539	152.758	314.118	562.618	712.743	764.493	710.222	549.93	415.842	307.959	213.205	131.58	71.9162	34.2152	12.3215	6.23515	1.9237	0	0	0	0	0	0	0
														734	3665	11:11:02	0	0	0	0	0	0	0	20.8261	107.065	170.858	333.342	594.516	754.418	813.047	763.81	606.707	458.617	319.542	199.309	97.918	35.9569	13.4257	1.10076	0	0	0	0	0	0	0	0	0
														735	3670	11:11:07	0	0	0	0	0	0	0	36.1961	102.017	122.918	277.08	564.504	743.844	815.1	772.464	615.934	459.216	302.308	185.653	109.251	58.0282	31.9859	13.5087	2.5967	0	0	0	0	0	0	0	0
														736	3675	11:11:12	0	0	0	0	0	0	0	0	70.7528	126.34	290.389	562.901	745.806	839.106	809.704	657.601	492.916	315.65	181.341	89.991	36.2907	20.2401	8.28702	0.431404	0	0	0	0	0	0	0	0
														737	3680	11:11:17	0	0	0	0	0	0	0	4.80949	71.3162	105.795	262.906	542.65	723.836	806.465	778.388	639.604	491.295	333.461	205.939	108.728	49.4653	28.1498	13.1675	4.51849	0	0	0	0	0	0	0	0
														738	3685	11:11:22	0	0	0	0	0	0	0	0	85.2508	184.317	347.983	576.251	709.617	748.082	693.31	545.303	418.799	313.799	215.372	123.518	64.9803	39.7579	20.9076	8.42953	0.185134	0	0	0	0	0	0	0
														739	3690	11:11:27	0	0	0	0	0	0	0	22.8065	106.878	172.591	337.305	601.021	771.576	848.969	793.363	604.757	437.118	290.446	178.105	100.094	51.2166	31.4715	16.9189	7.55882	1.30436	0	0	0	0	0	0	0
														740	3695	11:11:32	0	0	0	0	0	0	0	0	66.4733	153.94	327.54	587.273	749.494	814.203	773.563	627.574	475.845	318.377	193.644	101.646	46.511	28.2384	14.7639	6.08742	0.399461	0	0	0	0	0	0	0
														741	3700	11:11:37	0	0	0	0	0	0	0	0	63.7706	132.752	298.569	561.219	725.054	790.074	754.087	617.092	474.074	325.031	204.658	112.955	54.8401	30.313	12.6616	1.88602	0	0	0	0	0	0	0	0
														742	3705	11:11:42	0	0	0	0	0	0	0	0	70.6878	131.433	289.369	544.494	707.715	779.031	745.066	605.82	464.696	321.693	205.631	116.509	58.2428	30.8315	12.1955	2.33472	0	0	0	0	0	0	0	0
														743	3710	11:11:47	0	0	0	0	0	0	0	21.8098	98.4549	146.304	293.551	540.196	696.464	762.355	721.023	572.466	433.401	303.829	193.63	102.806	46.3054	24.1294	9.51458	2.46084	0	0	0	0	0	0	0	0
														744	3715	11:11:52	0	0	0	0	0	0	0	22.5075	86.7363	133.201	295.868	574.737	748.368	816.762	770.19	608.654	449.154	291.688	172.375	91.2155	43.6789	29.7656	18.3807	9.52401	3.28656	0	0	0	0	0	0	0
														745	3720	11:11:57	0	0	0	0	0	0	0	22.142	116.508	200.59	346.696	554.827	680.944	725.048	669.576	514.53	388.288	290.851	195.443	102.063	42.6997	17.3537	2.55775	0	0	0	0	0	0	0	0	0
														746	3725	11:12:02	0	0	0	0	0	0	0	4.71018	85.0391	166.015	321.574	551.716	692.422	743.693	700.035	561.449	432.939	314.506	207.493	111.901	52.3423	28.8167	12.6161	3.74056	0	0	0	0	0	0	0	0
														747	3730	11:12:07	0	0	0	0	0	0	0	0	59.8709	166.316	338.247	575.664	719.173	768.773	717.509	565.383	430.569	313.068	204.122	103.729	44.9756	27.8612	16.0893	9.65975	4.62992	0.999815	0	0	0	0	0	0
														748	3735	11:12:12	0	0	0	0	0	0	0	26.3139	96.2976	130.727	291.088	577.379	740.087	779.212	725.713	579.589	431.193	280.523	168.696	95.7134	48.6398	27.4756	12.1492	2.6607	0	0	0	0	0	0	0	0
														749	3740	11:12:17	0	0	0	0	0	0	0	0	59.2457	119.235	294.879	586.177	765.718	833.501	792.357	642.287	478.423	300.766	172.262	92.912	43.0392	22.6436	9.49146	3.5828	0	0	0	0	0	0	0	0
														750	3745	11:12:22	0	0	0	0	0	0	0	0.551658	73.4376	124.856	284.498	552.364	724.693	801.485	780.404	661.451	515.153	341.51	205.398	106.816	45.6866	22.0085	6.72804	0	0	0	0	0	0	0	0	0
														751	3750	11:12:27	0	0	0	0	0	0	0	0	57.0393	123.229	311.1	620.652	803.137	858.554	815.002	672.48	505.232	313.257	171.436	79.7684	28.3901	17.3008	9.05548	3.6541	0	0	0	0	0	0	0	0
														752	3755	11:12:32	0	0	0	0	0	0	0	2.56019	58.0138	89.9752	250.502	539.593	726.328	810.706	787.952	658.067	504.83	328.24	191.395	94.2936	35.2688	14.3204	0.778469	0	0	0	0	0	0	0	0	0
														753	3760	11:12:37	0	0	0	0	0	0	0	10.2469	63.5914	76.8101	245.944	570.993	762.941	821.79	774.275	620.396	452.346	270.122	144.093	74.2574	32.6542	19.2835	9.4424	3.13093	0	0	0	0	0	0	0	0
														754	3765	11:12:42	0	0	0	0	0	0	0	0	55.7099	87.0631	256.971	565.434	760.435	841.974	809.205	662.128	490.874	295.445	159.113	81.877	35.8679	21.0852	10.318	3.56642	0	0	0	0	0	0	0	0
														755	3770	11:12:47	0	0	0	0	0	0	0	31.0714	94.2189	116.03	274.394	569.31	736.848	777.009	732.043	601.952	452.432	283.483	162.837	90.493	45.2447	27.0921	14.7964	8.35736	3.61585	0.571826	0	0	0	0	0	0
														756	3775	11:12:52	0	0	0	0	0	0	0	15.069	76.0061	109.143	278.608	584.403	768.186	829.957	784.938	633.127	466.176	284.084	155.548	80.5702	35.2686	19.6437	8.15628	0.806205	0	0	0	0	0	0	0	0
														757	3780	11:12:57	0	0	0	0	0	0	0	58.5247	120.759	128.489	276.774	565.615	745.688	816.993	777.652	627.665	460.722	276.823	149.333	78.2539	34.1238	16.943	5.4666	0	0	0	0	0	0	0	0	0
														758	3785	11:13:02	0	0	0	0	0	0	0	3.21522	84.8374	142.946	321.689	621.067	782.83	806.978	756.861	632.478	476.486	288.885	155.797	77.2214	32.704	22.2449	13.2428	5.6979	0.748683	0	0	0	0	0	0	0
														759	3790	11:13:07	0	0	0	0	0	0	0	3.55212	83.299	152.532	329.979	615.639	791.972	858.977	811.552	649.697	480.133	302.858	172.986	90.5185	40.4063	22.6495	9.36379	0.54907	0	0	0	0	0	0	0	0
														760	3795	11:13:12	0	0	0	0	0	0	0	7.5103	94.1458	162.982	343.304	635.11	774.664	761.966	700.392	589.94	449.334	278.572	155.513	80.1566	34.4172	18.2953	6.63536	0	0	0	0	0	0	0	0	0
														761	3800	11:13:17	0	0	0	0	0	0	0	2.45514	62.4021	94.6363	269.274	586.315	754.593	774.107	723.667	603.275	453.407	274.063	147.279	73.0546	28.3008	13.0176	2.66894	0	0	0	0	0	0	0	0	0
														762	3805	11:13:22	0	0	0	0	0	0	0	59.0964	129.149	140.203	299.079	605.78	763.939	773.556	709.653	572.228	421.962	258.853	142.798	73.7965	32.3049	18.3228	7.59656	0.126148	0	0	0	0	0	0	0	0
														763	3810	11:13:27	0	0	0	0	0	0	0	42.3409	121.425	169.384	336.083	621.524	788.573	837.232	775.93	604.665	434.142	264.361	142.415	68.3031	26.315	16.4502	9.4316	5.25925	0.837595	0	0	0	0	0	0	0
														764	3815	11:13:32	0	0	0	0	0	0	0	13.7912	77.1631	104.533	256.41	532.792	705.193	773.613	739.612	603.192	448.233	274.737	143.801	55.4265	9.09595	4.80968	2.24133	1.3909	0.0116145	0	0	0	0	0	0	0
														765	3820	11:13:37	0	0	0	0	0	0	0	17.6374	90.9781	133.212	298.075	585.566	761.044	824.509	780.521	629.078	466.162	291.772	164.749	85.0949	39.4946	27.9485	17.1803	7.1899	0.172771	0	0	0	0	0	0	0
														766	3825	11:13:42	0	0	0	0	0	0	0	0	53.8105	94.4195	260.585	552.306	728.13	788.055	747.226	605.642	444.938	265.113	139.338	67.611	27.2251	18.1801	9.46467	1.0787	0	0	0	0	0	0	0	0
														767	3830	11:13:47	0	0	0	0	0	0	0	23.4162	93.0264	137.106	284.579	535.446	684.865	732.838	684.039	538.469	388.774	234.953	124.174	56.4379	18.8419	11.3865	4.99489	0	0	0	0	0	0	0	0	0
														768	3835	11:13:52	0	0	0	0	0	0	0	20.8353	86.7592	118.345	277.81	565.152	717.035	733.458	680.621	558.525	411.341	239.07	120.1	54.4307	20.6905	18.8796	13.2291	3.73898	0	0	0	0	0	0	0	0
														769	3840	11:13:57	0	0	0	0	0	0	0	25.7673	97.7475	131.184	277.305	536.108	687.378	731.116	691.419	568.287	422.852	255.115	135.082	62.7533	21.7668	12.1223	4.57186	0	0	0	0	0	0	0	0	0
														770	3845	11:14:02	0	0	0	0	0	0	0	22.0312	97.5467	154.189	311.797	570.373	716.767	750.978	689.777	533.162	380.588	232.053	125.831	61.9201	24.3693	13.1785	5.17632	0.36291	0	0	0	0	0	0	0	0
														771	3850	11:14:07	0	0	0	0	0	0	0	37.4666	114.715	167.998	322.152	577.177	732.686	788.678	739.565	585.346	425.827	261.007	143.023	71.8731	29.3486	15.449	5.12779	0	0	0	0	0	0	0	0	0
														772	3855	11:14:12	0	0	0	0	0	0	0	3.7951	87.3093	160.197	322.712	574.854	715.932	745.946	684.558	531.768	377.989	223.221	115.355	54.3889	20.3418	13.2137	6.86187	1.28626	0	0	0	0	0	0	0	0
														773	3860	11:14:17	0	0	0	0	0	0	0	0	87.4699	162.216	329.914	590.564	734.602	762.028	707.668	571.521	420.222	253.77	135.451	65.2636	25.2223	15.3267	7.41408	1.48439	0	0	0	0	0	0	0	0
														774	3865	11:14:22	0	0	0	0	0	0	0	6.43517	74.4815	112.447	272.336	554.148	707.283	731.739	672.327	529.045	383.767	236.491	129.913	64.0337	25.1024	13.1195	5.05648	0.913319	0	0	0	0	0	0	0	0
														775	3870	11:14:27	0	0	0	0	0	0	0	8.1026	85.2176	141.15	307.507	584.289	717.235	706.345	635.326	504.179	363.708	213.912	109.318	49.9257	16.5295	9.12966	3.46543	0	0	0	0	0	0	0	0	0
														776	3875	11:14:32	0	0	0	0	0	0	0	0	53.4895	111.031	268.978	527.33	672.052	703.143	645.23	498.313	353.292	210.166	107.119	44.1483	9.42898	2.96056	0	0	0	0	0	0	0	0	0	0
														777	3880	11:14:37	0	0	0	0	0	0	0	16.1578	105.504	176.543	348.926	622.653	755.55	747.616	665.648	509.647	352.133	193.107	87.0781	34.0463	5.94554	2.77573	0.429	0	0	0	0	0	0	0	0	0
														778	3885	11:14:42	0	0	0	0	0	0	0	0	60.6617	136.172	299.654	551.108	687.913	710.07	656.045	525.836	384.867	233.137	122.198	52.0481	12.7733	4.37338	0	0	0	0	0	0	0	0	0	0
														779	3890	11:14:47	0	0	0	0	0	0	0	0	49.3354	101.249	275.554	572.25	727.668	741.807	669.956	512.114	354.959	198.492	96.2235	48.1544	17.8221	5.22675	0	0	0	0	0	0	0	0	0	0
														780	3895	11:14:52	0	0	0	0	0	0	0	3.38287	83.4747	134.36	290.15	550.844	699.869	737.224	674.103	510.506	349.703	191.694	86.632	34.5178	7.79656	6.46819	3.33628	0	0	0	0	0	0	0	0	0
														781	3900	11:14:57	0	0	0	0	0	0	0	13.2444	81.9804	136.497	281.819	517.945	650.685	680.041	626.038	488.675	352.334	217.013	117.32	53.255	17.62	10.4149	3.91297	0	0	0	0	0	0	0	0	0
														782	3905	11:15:02	0	0	0	0	0	0	0	0	50.7505	110.644	270.311	529.75	672.227	697.742	644.813	513.44	367.819	207.951	94.9021	28.6733	0	2.59072	3.66642	1.12995	0	0	0	0	0	0	0	0
														783	3910	11:15:07	0	0	0	0	0	0	0	0	39.1839	125.824	291.891	537.384	678.071	713.952	653.065	495.412	341.676	191.859	83.366	16.1966	0	0	0	0	0	0	0	0	0	0	0	0
														784	3915	11:15:12	0	0	0	0	0	0	0	0	41.9581	89.6877	236.154	481.358	625.719	669.237	622.871	486.621	348.021	207.072	104.676	40.8328	8.50142	7.68143	5.19704	1.04825	0	0	0	0	0	0	0	0
														785	3920	11:15:17	0	0	0	0	0	0	0	0	83.9526	161.828	320.587	560.231	685.256	695.66	625.228	473.959	331.138	196.764	100.392	42.0213	10.3903	5.49937	1.69173	0	0	0	0	0	0	0	0	0
														786	3925	11:15:22	0	0	0	0	0	0	0	0	63.7916	140.979	307.318	562.807	710.405	750.111	693.095	539.356	382.197	221.617	106.529	36.9332	2.22811	2.41327	2.14706	1.42949	0.254639	0	0	0	0	0	0	0
														787	3930	11:15:27	0	0	0	0	0	0	0	0	33.0427	105.679	269.555	524.671	675.034	720.644	665.711	510.235	357.859	208.583	103.025	41.1865	8.54978	5.1151	1.96399	0	0	0	0	0	0	0	0	0
														788	3935	11:15:32	0	0	0	0	0	0	0	0	41.2159	87.8943	237.421	489.795	633.036	667.142	608.139	456.026	317.846	193.598	101.633	41.9492	6.93432	0	0	0	0	0	0	0	0	0	0	0
														789	3940	11:15:37	0	0	0	0	0	0	0	0	21.9238	88.2801	256.12	525.443	667.943	683.619	617.572	469.804	327.571	190.873	94.7532	39.2112	6.52737	0	0	0	0	0	0	0	0	0	0	0
														790	3945	11:15:42	0	0	0	0	0	0	0	0	43.2018	128.409	301.638	562.89	699.612	711.805	638.342	479.222	321.901	166.381	65.3367	18.7694	0	2.79794	3.22125	0	0	0	0	0	0	0	0	0
														791	3950	11:15:47	0	0	0	0	0	0	0	0	46.6986	126.184	284.018	520.2	646.93	664.205	598.594	450.094	309.257	176.082	81.2324	24.7069	0	0	0	0	0	0	0	0	0	0	0	0
														792	3955	11:15:52	0	0	0	0	0	0	0	0	24.9305	81.3785	237.172	492.312	632.533	657.837	588.608	424.847	279.702	153.172	67.6247	23.0595	1.18635	2.00531	0.369871	0	0	0	0	0	0	0	0	0
														793	3960	11:15:57	0	0	0	0	0	0	0	0	23.8679	119.434	285.789	522.932	655.217	682.642	619.018	464.343	320.088	186.252	85.3198	17.2901	0	0	0	0	0	0	0	0	0	0	0	0
														794	3965	11:16:02	0	0	0	0	0	0	0	0	47.5283	147.592	297.342	496.779	603.415	617.25	554.595	415.449	292.765	186.543	102.275	39.9625	6.56176	2.07334	0	0	0	0	0	0	0	0	0	0
														795	3970	11:16:07	0	0	0	0	0	0	0	0	336.686	857.697	1848.78	3309.93	4156.96	4389.87	4334.66	3991.32	3402.89	2569.37	1837.67	1207.79	768.579	520.026	333.017	207.554	117.737	63.5669	25.1767	2.56649	0	0	0	0
														796	3975	11:16:12	0	0	0	0	658.856	1750.8	4454.9	8771.16	13279.1	17978.6	27811.4	42777.5	49825.1	48954.1	44833.3	37462.5	29561.3	21129.7	14579.8	9911.7	6495.84	4332.24	2722.67	1667.13	920.07	481.475	202.907	84.3663	13.1708	0	0	0
														797	3980	11:16:17	0	0	90.3699	659.648	1435.47	2417.84	5197.93	9775.75	14451.7	19225.8	29197.3	44366.3	51462	50484.4	46203.8	38619.9	30481.3	21788	15036.6	10227.2	6715.37	4501.15	2836.81	1722.35	943.038	498.877	217.262	98.1916	25.3171	0	0	0
														798	3985	11:16:22	0	0	146.901	689.343	1426.41	2358.1	5072.89	9570.76	14202.4	18967.9	28817.3	43750.8	50662.4	49552.1	45304.9	37921	29969.6	21450.8	14826.4	10096.5	6639.68	4455.98	2813.86	1713.3	942.63	501.851	221.451	101.429	27.7393	0.382303	0	0
														799	3990	11:16:27	0	0	138.612	688.972	1414.91	2316.43	4955.92	9333.41	13722.2	18122.3	27506.5	41874.8	48650.7	47834.2	43924.9	36922.9	29279.4	20994.3	14527.9	9880.12	6481.4	4331.75	2725.89	1663.8	919.392	492.663	220.077	101.635	28.9289	1.95854	0	0
														800	3995	11:16:32	0	0	211.244	754.387	1413.78	2189.42	4558.81	8521.96	12557.1	16664.3	25366.7	38664.6	44993.2	44352.6	40809.1	34362.9	27276.6	19550.2	13519.4	9184.2	6016.45	4016.17	2528.88	1554.57	866.565	464.86	207.678	95.0195	26.2471	1.36074	0	0
														801	4000	11:16:37	0	0	121.966	608.306	1201.38	1901.19	4107.78	7821.15	11565.2	15340.1	23566.1	36243.3	42286.7	41696.2	38343	32227	25541.5	18286.4	12635.4	8588.24	5638.6	3786.43	2395.39	1465.46	810.217	429.642	188.043	85.4187	22.8076	0.209571	0	0
														802	4005	11:16:42	49.2922	148.632	437.241	915.12	1417.51	1944.43	3903.37	7294.35	10723.3	14190.1	21843.2	33682.4	39391	38969	35907.5	30206.7	23950.5	17138.9	11830.6	8025.64	5245.74	3490.91	2199.43	1371.31	775.373	411.635	179.018	77.5214	16.8388	0	0	0
														803	4010	11:16:47	0	0	40.641	456.636	963.294	1560.62	3401.02	6484.51	9610.08	12777.7	19827.7	30760	36119.4	35905.7	33190	27972.3	22208.6	15899	10977.1	7443.05	4864.06	3240.14	2043.66	1274.63	721.297	383.671	167.441	72.6047	15.7851	0	0	0
														804	4015	11:16:52	0	0	78.0624	503.355	983.958	1519.87	3255.29	6190.2	9173.29	12204.5	19029.6	29648.5	34852.4	34641.3	32009.4	26956.7	21391.1	15312.5	10571.9	7169.46	4684.23	3116.22	1966	1233.57	702.034	371.392	159.769	67.1654	12.1919	0	0	0
														805	4020	11:16:57	0	0	45.0162	454.394	891.111	1355.17	2894.65	5509.57	8182	10912	17023.5	26516.7	31218.3	31128.3	28875.8	24460.7	19487.2	13955.1	9627.87	6505.4	4230.85	2804.24	1764.89	1112.78	637.043	337.681	145.536	60.6096	10.314	0	0	0
														806	4025	11:17:02	0	48.2275	215.566	458.059	801.831	1246.88	2673.82	5082.64	7528.11	10010.2	15705.8	24615	29057.9	29034.6	26916.4	22703.4	18037.6	12919	8929.29	6068.53	3975.22	2649.36	1668.89	1033.8	579.753	306.747	132.305	56.4275	10.673	0	0	0
														807	4030	11:17:07	0	0	106.733	414.825	751.602	1117.06	2439.57	4719.14	6989.06	9249.33	14516.2	22789.8	27036.9	27257.5	25514.7	21808.4	17478.9	12526.2	8639.31	5818.17	3774.9	2509.5	1572.68	964.443	534.621	283.22	122.592	52.7378	10.01	0	0	0
														808	4035	11:17:12	0	0	123.435	380.15	688.236	1047.69	2289.15	4412.6	6581.43	8795.65	13827	21675.5	25677.7	25833.7	24183.1	20725.8	16638.7	11922	8209.69	5501.95	3552.89	2362.53	1481.53	909.901	504.482	265.273	113.01	47.6932	7.81105	0	0	0
														809	4040	11:17:17	0	0	46.0021	307.058	618.747	981.068	2146.76	4115.81	6148.33	8244.32	13070.1	20625.8	24511.4	24727.1	23159.4	19808.3	15881.1	11377.8	7840.54	5269.23	3415.96	2280.73	1435.1	879.089	485.48	254.277	107.703	45.7569	7.8209	0	0	0
														810	4045	11:17:22	0	0	83.7014	319.508	588.712	891.313	1956.07	3782.99	5667.82	7610.57	12055.9	19003.9	22600.9	22847.1	21459.2	18437.4	14813.4	10587.3	7262.75	4839.69	3113.34	2083.69	1307.44	784.593	422.118	220.01	92.6117	39.9232	6.93135	0	0	0
														811	4050	11:17:27	0	0	39.6019	274.768	530.645	807.233	1802.64	3516.86	5321.13	7215.43	11474.5	18098.5	21535.9	21786.8	20469.5	17584.1	14130.5	10108.8	6942.4	4631.2	2980.73	1990.99	1246.78	748.119	402.781	210.77	89.3406	38.4936	6.50753	0	0	0
														812	4055	11:17:32	0	0	65.3945	264.985	492.046	746.577	1671.85	3267.85	4928.17	6652.79	10541.9	16595.4	19799.7	20154.8	18993	16314.1	13104.6	9364.47	6422.21	4277.84	2750.93	1841.48	1154.98	691.442	370.773	192.981	80.7604	34.1124	4.72018	0	0	0
														813	4060	11:17:37	0	0	34.2065	251.474	476.988	710.748	1552.23	3001.44	4548.15	6192.37	9886.68	15631.1	18662.8	18981.9	17903.4	15427.4	12421.4	8885.36	6096.42	4054.58	2604.39	1745.84	1096.88	657.512	353.284	184.198	77.1404	32.1116	3.63247	0	0	0
														814	4065	11:17:42	0	0	0	193.107	394.001	597.747	1361.17	2684.27	4073.29	5528.23	8851.83	14044.1	16846.8	17260	16358.2	14141.4	11409.2	8161.71	5590.66	3696.07	2355.62	1569.31	979.938	587.5	315.98	165.378	69.5141	28.3874	2.25008	0	0	0
														815	4070	11:17:47	0	22.9987	134.949	285.217	425.4	555.499	1200.89	2361.57	3574.85	4840.72	7757.94	12326.5	14825.7	15255.5	14464.3	12452.2	10028.7	7193.85	4939.16	3264.64	2074.48	1368.66	845.857	506.055	272.051	143.844	61.373	24.638	1.1571	0	0	0
														816	4075	11:17:52	0	0	0	136.976	308.751	470.877	1145.94	2333.95	3567.08	4845.35	7833.46	12531.4	15065.2	15434.9	14631.4	12654.5	10213.3	7307.87	5011.62	3324.56	2124.9	1412.63	881.234	530.708	286.822	149.574	62.0382	24.2154	0.350671	0	0	0
														817	4080	11:17:57	0	0	62.8159	177.804	301.853	434.963	1037.33	2108.95	3218.64	4366.4	7044.89	11254.1	13585.8	14040.1	13356	11533.8	9318.06	6708.72	4618.37	3046.99	1925.19	1252.95	763.698	457.416	246.882	132.096	57.0674	21.7975	0	0	0	0
														818	4085	11:18:02	0	0	43.6589	173.034	281.724	369.731	896.585	1862.29	2864.69	3903.78	6303.2	10062.9	12144.5	12547.8	11951.1	10354.5	8381.42	6031.84	4147.44	2728.22	1718.77	1119.11	681.802	406.862	218.253	115.975	49.3192	18.2847	0	0	0	0
														819	4090	11:18:07	0	0	0	84.1438	196.958	292.762	765.699	1615.77	2500.64	3420.31	5566.79	8940.08	10864.9	11341.3	10848.3	9385.84	7602.73	5498.98	3798.71	2501.9	1574.78	1017.35	615.346	368.776	199.541	107.641	46.7262	16.796	0	0	0	0
														820	4095	11:18:12	0	0	0	70.5325	190.712	296.79	776.306	1629.26	2521.76	3453.8	5644.67	9094.35	11065	11556.7	11067.5	9597.52	7775.37	5601.04	3851.99	2528.22	1588.88	1033.95	630.82	379.475	205.775	109.72	46.6101	16.4454	0	0	0	0
														821	4100	11:18:17	0	0	1.25529	103.319	189.888	260.962	700.445	1508.34	2338.17	3189.96	5211.59	8403.09	10220.3	10663.3	10200.6	8832.12	7155.69	5171.32	3568.49	2347.21	1477.12	958.224	582.277	349.28	188.94	101.258	43.2543	14.9294	0	0	0	0
														822	4105	11:18:22	0	0	0	88.5248	179.378	247.473	677.463	1469.35	2276.59	3099.2	5061.21	8162.62	9980.88	10516	10096.3	8721.82	7063.64	5121.78	3544.31	2331.22	1462.22	937.321	562.216	336.904	182.601	99.3072	43.4758	15.1072	0	0	0	0
														823	4110	11:18:27	0	0	8.80941	109.187	187.645	244.182	606.59	1274.87	1970.18	2692.51	4406.06	7110.81	8694.39	9156.82	8791.41	7598.17	6163.76	4488.17	3108.81	2025.68	1251.72	786.929	462.473	278.353	152.455	84.7805	38.147	12.5548	0	0	0	0
														824	4115	11:18:32	0	0	0	24.0866	96.3509	154.681	509.901	1162.01	1823.57	2494.59	4099.21	6637.45	8192.77	8765.17	8476.37	7326.35	5944.12	4329.68	3001.5	1959.59	1212.77	761.034	445.272	265.485	143.628	79.7005	35.7435	11.7568	0	0	0	0
														825	4120	11:18:37	0	0	0	56.8526	119.38	165.861	482.943	1070.63	1667.56	2273.76	3743.5	6076.79	7554.49	8176.6	7930.9	6817.39	5513.45	4019.07	2792.68	1834.26	1144.15	722.35	424.87	251.707	134.737	73.9617	32.3643	9.94513	0	0	0	0
														826	4125	11:18:42	0	0	0	40.8503	91.1156	115.756	400.977	946.78	1529.13	2148.02	3505.08	5600.31	6943.45	7534.52	7344.97	6374.83	5185.33	3776.5	2614.79	1700.21	1048.16	658.642	385.843	229.761	123.666	67.5572	28.911	7.72728	0	0	0	0
														827	4130	11:18:47	0	0	0	30.3078	76.6607	95.6355	357.915	863.499	1374.33	1890.4	3124.17	5075.65	6336.63	6907.12	6732.91	5814	4714.76	3435.19	2376.87	1539.81	945.974	595.353	349.181	207.46	111.278	60.6359	25.6031	6.17941	0	0	0	0
														828	4135	11:18:52	0	0	0	54.319	88.1828	85.3802	319.845	791.576	1257.07	1716.33	2837.75	4621.33	5826.35	6452.81	6306.44	5387.24	4336.42	3153.96	2181.81	1419.95	875.512	548.486	319.391	188.227	99.9226	54.4787	22.5979	4.28005	0	0	0	0
														829	4140	11:18:57	0	0	0	0	39.163	53.8961	275.645	704.409	1151.36	1616.5	2678	4335.88	5504.34	6183.4	6080.44	5195.47	4179.23	3031.72	2093.21	1363.71	841.357	526.159	305.483	179.331	94.8391	52.0087	21.9303	4.604	0	0	0	0
														830	4145	11:19:02	0	0	0	20.8915	57.0556	65.8498	272.936	678.313	1087.31	1499.91	2490.61	4059.39	5175.32	5838.4	5751.91	4915.85	3953.14	2863.78	1973.38	1281.96	790.449	498.863	292.504	171.37	89.8123	47.8299	18.6495	2.27112	0	0	0	0
														831	4150	11:19:07	0	0	0	22.7235	50.6675	54.4557	255.908	655.025	1065.39	1486.99	2450.71	3956.54	5043.18	5710.62	5650.19	4861.89	3925.89	2842.18	1951.48	1253.77	764.897	484.864	286.637	170.215	90.96	48.8723	19.4559	2.7107	0	0	0	0
														832	4155	11:19:12	0	0	0	8.83107	39.6525	44.2291	219.101	564.269	917.558	1278.97	2153.43	3540.93	4581.95	5276.49	5231.24	4446.2	3543.83	2524.12	1712.98	1110.39	685.562	438.501	260.809	152.486	79.6731	42.3706	16.3623	1.64806	0	0	0	0
														833	4160	11:19:17	0	0	0	8.4211	41.4927	43.1432	209.98	542.003	889.846	1253.51	2091.63	3404.22	4344.11	4911.31	4874.26	4232.97	3422.5	2442.87	1644.42	1027.14	609.028	390.069	234.286	141.677	77.2295	40.9441	15.451	0.75004	0	0	0	0
														834	4165	11:19:22	0	0	0	13.373	43.7815	35.3091	177.015	468.899	785.781	1127.66	1892.54	3080.41	3988.16	4615.77	4599.87	3940.46	3140.11	2198.82	1463.23	933.328	569.709	372.375	227.162	134.069	70.5036	36.4646	12.7921	0	0	0	0	0
														835	4170	11:19:27	0	0	0	33.0581	48.8886	14.2522	133.522	406.697	693.988	995.392	1713.01	2846.83	3691.05	4245.66	4221.35	3618.14	2870.37	1978.03	1290.93	809.063	485.709	320.869	199.081	120.345	65.0505	33.1988	10.9448	0	0	0	0	0
														836	4175	11:19:32	0	0	0	0	0	0	103.932	355.721	607.263	858.559	1510.6	2563.39	3326.8	3800.82	3769.51	3232.86	2561.52	1755.49	1137.59	707.82	422.354	281.195	176.255	107.533	58.9275	30.4376	9.97936	0	0	0	0	0
														837	4180	11:19:37	0	0	0	0	3.1951	0	87.8785	328.174	583.712	854.492	1488.94	2487.04	3210.86	3660.4	3646.13	3168.06	2525.93	1719.76	1104.69	680.714	402.479	269.985	170.73	104.715	57.5125	29.1239	8.89138	0	0	0	0	0
														838	4185	11:19:42	0	0	0	0	8.83582	0	92.5667	323.542	576.763	852.228	1484.36	2473.16	3205.92	3682.65	3660.37	3139.08	2493.14	1722.54	1124.91	700.268	416.175	272.634	167.783	101.622	55.1811	28.4604	9.31338	0	0	0	0	0
														839	4190	11:19:47	0	0	0	0.497083	2.47706	0	54.4096	281.497	519.892	769.595	1350.62	2262.96	2929.85	3351.28	3344.64	2909.92	2322.18	1581.41	1013.51	618.481	362.441	245.393	157.278	98.0956	55.1924	28.5685	9.27962	0	0	0	0	0
														840	4195	11:19:52	0	0	0	0	0	0	48.8314	268.777	464.367	635.602	1185.39	2113.74	2803.96	3256.06	3242.31	2762.71	2166.46	1453.56	922.658	573.759	343.876	233.011	148.6	90.643	49.5752	25.3961	7.75156	0	0	0	0	0
														841	4200	11:19:57	0	0	0	0	0	0	16.9886	219.81	413.162	597.045	1125.92	1999.79	2646.96	3067.41	3041.56	2569.4	1997.58	1326.11	830.97	512.171	305.51	210.986	137.608	85.3776	47.2666	23.2753	6.01877	0	0	0	0	0
														842	4205	11:20:02	0	0	0	0	0	0	22.9056	198.826	384.513	579.967	1087.32	1906.58	2529.42	2955.83	2944.37	2495.05	1945.38	1295.36	812.797	497.68	293.888	201.42	130.287	80.4896	44.4103	22.049	5.76974	0	0	0	0	0
														843	4210	11:20:07	0	0	0	0	1.88008	0	32.3319	189.652	352.74	521.596	1007.91	1811.69	2389.3	2740.75	2699.59	2265.8	1753.81	1163.61	729.009	450.004	270.153	189.457	124.634	75.6838	40.6814	19.6268	4.35378	0	0	0	0	0
														844	4215	11:20:12	0	0	0	0	0	0	0	137.876	297.196	456.854	903.607	1637.45	2152.55	2448.91	2431.73	2101.02	1666.28	1127.5	713.816	425.225	242.16	164.622	106.502	67.7989	38.5554	18.7711	4.02945	0	0	0	0	0
														845	4220	11:20:17	0	0	0	0	0	0	0	120.596	266.043	427.26	847.762	1527.55	2006	2283.12	2253.27	1916.44	1496.27	992.763	615.847	365.527	208.9	145.966	96.7717	61.3183	34.588	16.5805	3.11606	0	0	0	0	0
														846	4225	11:20:22	0	0	0	0	0	0	0	90.6345	225.397	361.426	754.667	1405.12	1878.06	2173.48	2155.66	1824.58	1416.81	932.327	574.128	342.209	196.946	138.34	91.5465	56.566	30.8204	14.3098	1.90173	0	0	0	0	0
														847	4230	11:20:27	0	0	0	0	0	0	0	78.2549	202.679	327.578	691.205	1293.56	1724.47	1983.94	1975.04	1697.78	1338.81	898.15	560.588	326.127	180.79	124.579	81.1931	50.6326	27.5438	11.9267	0.197075	0	0	0	0	0
														848	4235	11:20:32	0	0	0	0	0	0	0	80.173	202.07	324.833	673.807	1248.99	1653.55	1887.48	1867.94	1594.95	1245.04	818.218	498.885	287.046	158.187	112.31	75.2687	47.0644	25.9684	11.9805	1.06985	0	0	0	0	0
														849	4240	11:20:37	0	0	0	0	0	0	0	39.7287	163.502	311.49	636.783	1139.38	1496.06	1706.82	1702.9	1484.29	1187.34	812.062	512.615	288.999	152.838	104.131	67.6574	43.4157	24.5721	11.1267	0.367762	0	0	0	0	0
														850	4245	11:20:42	0	0	0	0	0	0	0	22.6221	130.108	247.573	554.689	1051.46	1390.94	1573.12	1572.23	1388.25	1111.81	742.894	455.866	250.721	129.01	90.732	60.7352	39.0195	21.8946	9.36053	0	0	0	0	0	0
														851	4250	11:20:47	0	0	0	0	0	0	0	14.0492	111.643	225.97	525.171	1009.25	1363.8	1588.84	1593.64	1378.21	1082.95	707.843	425.421	235.682	124.154	90.8375	62.7579	39.9152	22.0261	9.09087	0	0	0	0	0	0
														852	4255	11:20:52	0	0	0	0	0	0	0	8.84962	106.42	229.704	508.949	944.156	1241.99	1402.46	1390.96	1207.49	957.707	641.605	393.851	214.444	109.848	80.0603	55.3232	35.6363	19.8226	7.88212	0	0	0	0	0	0
														853	4260	11:20:57	0	0	0	0	0	0	0	0	71.7255	166.827	422.639	839.163	1126.8	1285.55	1274.47	1093.56	857.077	565.019	339.299	179.916	89.2392	67.2692	47.2944	29.3148	15.3033	5.25986	0	0	0	0	0	0
														854	4265	11:21:02	0	0	0	0	0	0	0	0	67.2294	170.949	417.656	807.353	1068.19	1200.17	1201.38	1071.82	861.856	571.477	341.943	173.252	79.7563	61.4564	44.2086	28.013	15.0786	5.40563	0	0	0	0	0	0
														855	4270	11:21:07	0	0	0	0	0	0	0	0	53.8572	122.605	339.862	705.629	949.418	1071.23	1062.14	922.161	725.971	473.573	276.233	133.951	57.563	47.069	35.5725	23.0735	12.3202	3.31264	0	0	0	0	0	0
														856	4275	11:21:12	0	0	0	0	0	0	0	0	9.87548	129.983	367.49	722.396	956.436	1069.61	1074.87	972.211	790.202	528.841	316.141	152.101	63.3355	49.843	36.603	23.6156	12.8811	4.39953	0	0	0	0	0	0
														857	4280	11:21:17	0	0	0	0	0	0	0	0	37.8237	131.724	342.476	670.079	891.698	1007.33	1009.03	896.787	724.957	493.54	299.756	143.606	58.397	44.1307	31.3242	19.9773	10.6163	3.24109	0	0	0	0	0	0
														858	4285	11:21:22	0	0	0	0	0	0	0	0	0	78.0505	291.765	622.477	843.874	955.954	955.729	843.201	673.892	447.802	264.102	122.79	47.9631	39.6198	29.8339	18.6056	9.39187	2.19281	0	0	0	0	0	0
														859	4290	11:21:27	0	0	0	0	0	0	0	0	3.18716	67.0934	269.005	608.923	830.612	934.074	924.218	801.044	625.511	397.619	222.793	101.035	38.114	34.0316	26.899	16.7163	8.29099	1.62298	0	0	0	0	0	0
														860	4295	11:21:32	0	0	0	0	0	0	0	0	0	72.842	273.455	594.528	800.503	891.378	871.569	741.075	568.893	355.024	194.179	86.3575	30.8959	27.7939	21.9148	13.2585	6.04035	0.260258	0	0	0	0	0	0
														861	4300	11:21:37	0	0	0	0	0	0	0	0	0	20.2011	221.587	560.772	780.093	879.549	857.233	713.144	541.186	341.358	185.677	74.1424	17.3671	15.3506	12.5702	9.02592	4.9673	0.394397	0	0	0	0	0	0
														862	4305	11:21:42	0	0	0	0	0	0	0	0	0	33.2423	219.693	528.899	728.727	819.177	803.296	681.085	525.54	336.663	188.576	81.2791	26.0979	23.0322	17.9124	10.7386	4.68318	0	0	0	0	0	0	0
														863	4310	11:21:47	0	0	0	0	0	0	0	0	0	9.69822	184.1	478.757	672.86	766.409	751.399	627.833	477.143	299.332	161.397	63.3387	15.23	17.0708	15.1508	9.46984	4.31387	0	0	0	0	0	0	0
														864	4315	11:21:52	0	0	0	0	0	0	0	0	0	0	158.557	449.808	641.68	734.172	716.896	589.854	444.314	280.279	150.987	56.4407	9.43793	9.97908	8.66602	5.49875	2.13612	0	0	0	0	0	0	0
														865	4320	11:21:57	0	0	0	0	0	0	0	0	0	0	142.493	431.164	620.214	709.645	696.125	579.654	440.308	278.086	147.897	49.7399	2.19338	5.25734	6.05205	4.57749	2.07522	0	0	0	0	0	0	0
														866	4325	11:22:02	0	0	0	0	0	0	0	0	0	0	147.044	421.692	598.563	677.657	658.145	540.027	402.238	244.779	123.88	39.5408	1.47872	9.69387	11.8643	7.98996	3.59497	0	0	0	0	0	0	0
														867	4330	11:22:07	0	0	0	0	0	0	0	0	0	0	121.045	410.707	596.19	677.493	655.31	529.641	384.7	220.486	100.716	25.3902	0	2.30646	5.71972	2.82675	0	0	0	0	0	0	0	0
														868	4335	11:22:12	0	0	0	0	0	0	0	0	0	0	113.839	369.805	540.907	627.142	611.072	492.696	364.195	225.57	111.899	23.1814	0	0	0	0.938166	0.25593	0	0	0	0	0	0	0
														869	4340	11:22:17	0	0	0	0	0	0	0	0	0	0	100.942	358.408	525.528	602.303	583.798	470.013	341.07	196.969	85.2972	6.05556	0	0	0	1.3993	0.684669	0	0	0	0	0	0	0
														870	4345	11:22:22	0	0	0	0	0	0	0	0	0	0	73.2206	320.368	489.599	580.916	564.518	440.407	317.505	195.813	93.9867	12.0249	0	0	0	0	0	0	0	0	0	0	0	0
														871	4350	11:22:27	0	0	0	0	0	0	0	0	0	0	66.1238	344.377	519.074	590.214	561.69	433.5	300.914	163.932	62.9811	0	0	0	0	0	0	0	0	0	0	0	0	0
														872	4355	11:22:32	0	0	0	0	0	0	0	0	0	0	60.617	300.825	457.315	530.086	513.669	408.063	289.446	157.819	57.654	0	0	0	0	0	0	0	0	0	0	0	0	0
														873	4360	11:22:37	0	0	0	0	0	0	0	0	0	0	42.5352	277.848	430.625	500.866	484.304	380.94	268.062	145.671	52.731	0	0	0	0	0	0	0	0	0	0	0	0	0
														874	4365	11:22:42	0	0	0	0	0	0	0	0	0	0	31.4993	253.798	400.998	473.097	452.783	340.056	228.992	119.59	37.0445	0	0	0	0	0	0	0	0	0	0	0	0	0
														875	4370	11:22:47	0	0	0	0	0	0	0	0	0	0	0	218.218	379.287	471.38	468.525	370.723	262.092	142.632	48.2807	0	0	0	0	0	0	0	0	0	0	0	0	0
														876	4375	11:22:52	0	0	0	0	0	0	0	0	0	0	0	205.484	352.382	433.105	428.037	337.178	235.025	121.577	31.9402	0	0	0	0	0	0	0	0	0	0	0	0	0
														877	4380	11:22:57	0	0	0	0	0	0	0	0	0	0	0	213	360.216	438.783	430.385	335.025	230.101	115.613	28.5338	0	0	0	0	0	0	0	0	0	0	0	0	0
														878	4385	11:23:02	0	0	0	0	0	0	0	0	0	0	0	194.671	353.205	436.867	431.828	338.086	233.686	118.629	30.4137	0	0	0	0	0	0	0	0	0	0	0	0	0
														879	4390	11:23:07	0	0	0	0	0	0	0	0	0	0	5.7705	225.516	374.342	452.247	442.871	346.216	239.238	121.937	31.3443	0	0	0	0	0	0	0	0	0	0	0	0	0
														880	4395	11:23:12	0	0	0	0	0	0	0	0	0	0	13.6314	237.408	380.351	442.46	417.577	305.704	196.118	88.8183	10.1043	0	0	0	0	0	0	0	0	0	0	0	0	0
														881	4400	11:23:17	0	0	0	0	0	0	0	0	0	0	0	213.066	362.438	429.987	410.656	304.446	196.203	85.9292	5.7437	0	0	0	0	0	0	0	0	0	0	0	0	0
														882	4405	11:23:22	0	0	0	0	0	0	0	0	0	0	0	184.487	326.934	398.314	386.152	290.448	190.109	85.1352	6.55404	0	0	0	0	0	0	0	0	0	0	0	0	0
														883	4410	11:23:27	0	0	0	0	0	0	0	0	0	0	0	162.941	296.695	368.883	354.712	254.182	158.401	67.3678	0	0	0	0	0	0	0	0	0	0	0	0	0	0
														884	4415	11:23:32	0	0	0	0	0	0	0	0	0	0	0	141.046	284.565	373.278	374.064	286.923	191.65	88.2441	8.32436	0	0	0	0	0	0	0	0	0	0	0	0	0
														885	4420	11:23:37	0	0	0	0	0	0	0	0	0	0	0	126.972	272.272	353.987	353.61	271.138	177.606	73.012	0	0	0	0	0	0	0	0	0	0	0	0	0	0
														886	4425	11:23:42	0	0	0	0	0	0	0	0	0	0	0	184.393	321.837	393.098	376.737	272.754	169.246	66.2118	0	0	0	0	0	0	0	0	0	0	0	0	0	0
														887	4430	11:23:47	0	0	0	0	0	0	0	0	0	0	0	104.768	250.462	340.068	338.761	246.541	151.992	55.1138	0	0	0	0	0	0	0	0	0	0	0	0	0	0
														888	4435	11:23:52	0	0	0	0	0	0	0	0	0	0	0	150.183	281.13	345.366	336.334	254.033	158.906	50.9521	0	0	0	0	0	0	0	0	0	0	0	0	0	0
														889	4440	11:23:57	0	0	0	0	0	0	0	0	0	0	0	105.212	248.864	329.739	332.166	256.144	163.769	55.0415	0	0	0	0	0	0	0	0	0	0	0	0	0	0
														890	4445	11:24:02	0	0	0	0	0	0	0	0	0	0	0	131.441	272.819	343.54	333.487	242.658	146.135	43.9176	0	0	0	0	0	0	0	0	0	0	0	0	0	0
														891	4450	11:24:07	0	0	0	0	0	0	0	0	0	0	0	107.527	241.458	313.415	304.089	213.481	121.212	27.2845	0	0	0	0	0	0	0	0	0	0	0	0	0	0
														892	4455	11:24:12	0	0	0	0	0	0	0	0	0	0	0	128.856	263.83	338.949	333.105	246.299	152.877	52.8361	0	0	0	0	0	0	0	0	0	0	0	0	0	0
														893	4460	11:24:17	0	0	0	0	0	0	0	0	0	0	0	115.36	247.657	323.67	318.296	231.536	140.259	44.4645	0	0	0	0	0	0	0	0	0	0	0	0	0	0
														894	4465	11:24:22	0	0	0	0	0	0	0	0	0	0	0	97.3849	233.972	315.785	311.408	220.843	130.858	41.4548	0	0	0	0	0	0	0	0	0	0	0	0	0	0
														895	4470	11:24:27	0	0	0	0	0	0	0	0	0	0	0	91.3312	218.739	284.336	275.276	191.559	104.937	15.4093	0	0	0	0	0	0	0	0	0	0	0	0	0	0
														896	4475	11:24:32	0	0	0	0	0	0	0	0	0	0	0	68.5579	192.994	275.044	272.39	185.031	101.858	22.87	0	0	0	0	0	0	0	0	0	0	0	0	0	0
														897	4480	11:24:37	0	0	0	0	0	0	0	0	0	0	0	85.5765	216.957	289.134	282.519	197.112	107.514	13.723	0	0	0	0	0	0	0	0	0	0	0	0	0	0
														898	4485	11:24:42	0	0	0	0	0	0	0	0	0	0	0	56.4717	185.804	267.053	268.53	190.236	107.12	19.1801	0	0	0	0	0	0	0	0	0	0	0	0	0	0
														899	4490	11:24:47	0	0	0	0	0	0	0	0	0	0	0	93.8845	217.588	285.632	280.851	203.244	116.679	21.1572	0	0	0	0	0	0	0	0	0	0	0	0	0	0
														900	4495	11:24:52	0	0	0	0	0	0	0	0	0	0	0	79.3364	208.337	285.808	289.292	218.789	134.616	36.7735	0	0	0	0	0	0	0	0	0	0	0	0	0	0
														901	4500	11:24:57	0	0	0	0	0	0	0	0	0	0	0	67.2039	201.873	286.294	291.485	217.448	132.288	36.0073	0	0	0	0	0	0	0	0	0	0	0	0	0	0
														902	4505	11:25:02	0	0	0	0	0	0	0	0	0	0	0	77.0605	205.159	280.686	283.449	213.45	130.14	33.5185	0	0	0	0	0	0	0	0	0	0	0	0	0	0
														903	4510	11:25:07	0	0	0	0	0	0	0	0	0	0	0	69.9198	205.018	276.595	275.647	202.171	116.735	19.3377	0	0	0	0	0	0	0	0	0	0	0	0	0	0
														904	4515	11:25:12	0	0	0	0	0	0	0	0	0	0	0	64.6562	197.415	269.064	265.593	187.003	99.4135	2.8264	0	0	0	0	0	0	0	0	0	0	0	0	0	0
														905	4520	11:25:17	0	0	0	0	0	0	0	0	0	0	0	40.1964	163.261	241.42	247.089	180.269	102.895	14.968	0	0	0	0	0	0	0	0	0	0	0	0	0	0
														906	4525	11:25:22	0	0	0	0	0	0	0	0	0	0	0	75.6388	199.835	273.858	271.173	191.78	107.125	17.2083	0	0	0	0	0	0	0	0	0	0	0	0	0	0
														907	4530	11:25:27	0	0	0	0	0	0	0	0	0	0	0	25.1453	163.131	252.541	261.859	191.084	110.397	19.7967	0	0	0	0	0	0	0	0	0	0	0	0	0	0
														908	4535	11:25:32	0	0	0	0	0	0	0	0	0	0	0	13.4154	148.19	231.302	242.93	183.075	105.488	10.1699	0	0	0	0	0	0	0	0	0	0	0	0	0	0
														909	4540	11:25:37	0	0	0	0	0	0	0	0	0	0	0	33.2699	162.798	238.447	240.093	167.738	90.4349	8.18411	0	0	0	0	0	0	0	0	0	0	0	0	0	0
														910	4545	11:25:42	0	0	0	0	0	0	0	0	0	0	0	38.6833	173.596	250.525	255.478	188.455	106.578	9.84773	0	0	0	0	0	0	0	0	0	0	0	0	0	0
														911	4550	11:25:47	0	0	0	0	0	0	0	0	0	0	0	51.2206	168.788	242.779	244.345	173.486	97.0798	15.1262	0	0	0	0	0	0	0	0	0	0	0	0	0	0
														912	4555	11:25:52	0	0	0	0	0	0	0	0	0	0	0	26.4663	149.866	230.412	238.171	173.141	98.2805	13.5884	0	0	0	0	0	0	0	0	0	0	0	0	0	0
														913	4560	11:25:57	0	0	0	0	0	0	0	0	0	0	0	74.802	196.524	259.225	247.398	161.041	75.1322	0	0	0	0	0	0	0	0	0	0	0	0	0	0	0
														914	4565	11:26:02	0	0	0	0	0	0	0	0	0	0	0	47.2169	170.045	245.25	241.38	158.436	76.9775	0	0	0	0	0	0	0	0	0	0	0	0	0	0	0
														915	4570	11:26:07	0	0	0	0	0	0	0	0	0	0	0	47.7015	157.852	220.117	215.918	145.255	69.4412	0	0	0	0	0	0	0	0	0	0	0	0	0	0	0
														916	4575	11:26:12	0	0	0	0	0	0	0	0	0	0	0	22.3626	144.965	231.592	244.358	183.264	108.993	21.5463	0	0	0	0	0	0	0	0	0	0	0	0	0	0
														917	4580	11:26:17	0	0	0	0	0	0	0	0	0	0	0	0	108.985	186.896	199.427	146.578	76.8142	0	0	0	0	0	0	0	0	0	0	0	0	0	0	0
														918	4585	11:26:22	0	0	0	0	0	0	0	0	0	0	0	10.6619	126.599	195.815	203.936	150.963	79.7891	0	0	0	0	0	0	0	0	0	0	0	0	0	0	0
														919	4590	11:26:27	0	0	0	0	0	0	0	0	0	0	0	0	118.596	204.424	214.317	148.276	72.5904	0	0	0	0	0	0	0	0	0	0	0	0	0	0	0
														920	4595	11:26:32	0	0	0	0	0	0	0	0	0	0	0	0	109.682	197.087	210.485	149.876	79.3796	0	0	0	0	0	0	0	0	0	0	0	0	0	0	0
														921	4600	11:26:37	0	0	0	0	0	0	0	0	0	0	0	6.97198	131.06	211.865	225.823	172.933	100.211	7.65702	0	0	0	0	0	0	0	0	0	0	0	0	0	0
														922	4605	11:26:42	0	0	0	0	0	0	0	0	0	0	0	0	123.792	207.553	214.79	145.502	72.8405	0	0	0	0	0	0	0	0	0	0	0	0	0	0	0
														923	4610	11:26:47	0	0	0	0	0	0	0	0	0	0	0	0	116.69	201.971	211.666	145.776	71.327	0	0	0	0	0	0	0	0	0	0	0	0	0	0	0
														924	4615	11:26:52	0	0	0	0	0	0	0	0	0	0	0	0	111.122	181.642	191.546	140.832	70.2586	0	0	0	0	0	0	0	0	0	0	0	0	0	0	0
														925	4620	11:26:57	0	0	0	0	0	0	0	0	0	0	0	3.6703	121.699	198.356	198.71	122.763	47.9162	0	0	0	0	0	0	0	0	0	0	0	0	0	0	0
														926	4625	11:27:02	0	0	0	0	0	0	0	0	0	0	0	2.50526	127.952	203.162	208.237	143.177	66.8382	0	0	0	0	0	0	0	0	0	0	0	0	0	0	0
														927	4630	11:27:07	0	0	0	0	0	0	0	0	0	0	0	0	114.469	204.224	214.489	145.264	70.4256	0	0	0	0	0	0	0	0	0	0	0	0	0	0	0
														928	4635	11:27:12	0	0	0	0	0	0	0	0	0	0	0	0	106.514	188.597	192.395	117.908	43.47	0	0	0	0	0	0	0	0	0	0	0	0	0	0	0
														929	4640	11:27:17	0	0	0	0	0	0	0	0	0	0	0	0	109.026	191.539	205.513	150.949	80.5357	0	0	0	0	0	0	0	0	0	0	0	0	0	0	0
														930	4645	11:27:22	0	0	0	0	0	0	0	0	0	0	0	4.40043	112.897	186.046	194.066	136.955	67.6796	0	0	0	0	0	0	0	0	0	0	0	0	0	0	0
														931	4650	11:27:27	0	0	0	0	0	0	0	0	0	0	0	0	98.0048	178.791	187.305	123.546	56.2491	0	0	0	0	0	0	0	0	0	0	0	0	0	0	0
														932	4655	11:27:32	0	0	0	0	0	0	0	0	0	0	0	0	85.554	171.663	181.212	114.201	43.9727	0	0	0	0	0	0	0	0	0	0	0	0	0	0	0
														933	4660	11:27:37	0	0	0	0	0	0	0	0	0	0	0	0	91.5023	173.222	188.316	136.783	68.21	0	0	0	0	0	0	0	0	0	0	0	0	0	0	0
														934	4665	11:27:42	0	0	0	0	0	0	0	0	0	0	0	0	91.9466	185.387	204.052	147.94	77.2034	0	0	0	0	0	0	0	0	0	0	0	0	0	0	0
														935	4670	11:27:47	0	0	0	0	0	0	0	0	0	0	0	0	100.766	177.616	188.323	132.885	64.6562	0	0	0	0	0	0	0	3.8887	0	0	0	0	0	0	0
														936	4675	11:27:52	0	0	0	0	0	0	0	0	0	0	0	0	81.5517	171.279	190.637	139.626	73.4416	0	0	0	0	0	0	0	0	0	0	0	0	0	0	0
														937	4680	11:27:57	0	0	0	0	0	0	0	0	0	0	0	0	73.0382	154.715	173.028	127.978	65.6306	0	0	0	0	0	0	0	0	0	0	0	0	0	0	0
														938	4685	11:28:02	0	0	0	0	0	0	0	0	0	0	0	0	53.5416	137.082	153.713	103.434	43.2107	0	0	0	0	0	0	0	0	0	0	0	0	0	0	0

## Sheet: T4_0626_75-lpm_cl_m
	Experiment 3
	2020-06-26
	ABCD test 4
	75 LPM exhaust, arm holes closed, drape is messy around the enclosure
																Concentration [#/cm≥]
		Duration	Start	Stop	FMPS	Exhaust	Aero	Notes	Start no	Stop no						Channel Size [nm]:	6.04	6.98	8.06	9.31	10.8	12.4	14.3	16.5	19.1	22.1	25.5	29.4	34	39.2	45.3	52.3	60.4	69.8	80.6	93.1	107.5	124.1	143.3	165.5	191.1	220.7	254.8	294.3	339.8	392.4	453.2	523.3
	1	20 min	10:15:00	10:35:00	Chamber	ON	OFF	Background	1	240			d_p	no	time	time_str	var1_4	var2_4	var3_4	var4_4	var5_4	var6_4	var7_4	var8_4	var9_4	var10_4	var11_4	var12_4	var13_4	var14_4	var15_4	var16_4	var17_4	var18_4	var19_4	var20_4	var21_4	var22_4	var23_4	var24_4	var25_4	var26_4	var27_4	var28_4	var29_4	var30_4	var31_4	var32_4
	2	20 min	10:35:00	10:55:00	Chamber	ON	ON	Chamber with aero gen 1	241	480			6.04	1	0	10:15:04	0	0	0	0	0	22.4384	22.7189	0	0	0	0	0	0	0	0	0	0	0	0	0	0	0	0	0	0	0	0	0	0	0	0	0
	3	2 min	10:55:00	10:57:00	ABCD	ON	ON	ABCD with aero gen 1	481	504			6.98	2	5	10:15:09	0	0	0	0	0	4.70634	10.1575	0	0	0	0	0	0	0	0	0	0	0	0	0	0	0	0	0	0	0	0	0	0	0	0	0
	4	5 min	10:57:00	11:02:00	Chamber	ON	ON	Chamber with aero gen 2	505	564			8.06	3	10	10:15:14	0	0	0	0	0	0	1.93773	0	0	0	0	0	0	0	0	0	0	0	0	0	0	0	0	0	0	0	0	0	0	0	0	0
	5	2 min	11:02:00	11:04:00	ABCD	ON	ON	ABCD with aero gen 2	565	588			9.31	4	15	10:15:19	0	0	0	0	0	0	0	0	0	0	0	0	0	0	0	0	0	0	0	0	0	0	0	0	0	0	0	0	0	0	0	0
	6	5 min	11:04:00	11:09:00	Chamber	ON	ON	Chamber with aero gen 3	589	648			10.8	5	20	10:15:24	0	0	0	0	0	0	4.21027	0	0	0	0	0	0	0	0	0	0	0	0	0	0	0	0	0	0	0	0	0	0	0	0	0
	7	2 min	11:09:00	11:11:00	ABCD	ON	ON	ABCD with aero gen 3	649	672			12.4	6	25	10:15:29	0	0	0	0	0	20.4407	14.8983	0	0	0	0	0	0	0	0	0	0	0	0	0	0	0	0	0	0	0	0	0	0	0	0	0
	8	10 min	11:11:00	11:21:00	Chamber	ON	ON	Chamber with aero gen 4 (cough)	673	792			14.3	7	30	10:15:34	0	0	0	0	0	17.9723	21.8457	0	0	0	0	0	0	0	0	0	0	0	0	0	0	0	0	0	0	0	0	0	0	0	0	0
	9	til done	11:21:00	11:50:00	ABCD	ON	OFF	ABCD decay to background	793				16.5	8	35	10:15:39	0	0	0	0	0	0	0	0	0	0	0	0	0	0	0	0	0	0	0	0	0	0	0	0	0	0	0	0	0	0	0	0
													19.1	9	40	10:15:44	0	0	0	0	0	1.67384	7.15708	0	0	0	0	0	0	0	0	0	0	0	0	0	0	0	0	0	0	0	0	0	0	0	0	0
					Start no	Stop no							22.1	10	45	10:15:49	0	0	0	0	0	10.7956	13.5611	0	0	0	0	0	0	0	0	0	0	0	0	0	0	0	0	0	0	0	0	0	0	0	0	0
		During 8	11:12:00	Burst (3-s)	684	685							25.5	11	50	10:15:54	0	0	0	0	0	4.18504	2.22377	0	0	0	0	0	0	0	0	0	0	0	0	0	0	0	0	0	0	0	0	0	0	0	0	0
			11:13:00	Burst (3-s)	696	697							29.4	12	55	10:15:59	0	0	0	0	0	0	4.86223	0	0	0	0	0	0	0	0	0	0	0	0	0	0	0	0	0	0	0	0	0	0	0	0	0
			11:14:00	Burst (3-s)	708	709							34	13	60	10:16:04	0	0	0	0	0	2.7272	4.19695	0	0	0	0	0	0	0	0	0	0	0	0	0	0	0	0	0	0	0	0	0	0	0	0	0
			11:15:00	Burst (30-s)	720	726							39.2	14	65	10:16:09	0	0	0	0	0	29.5462	24.3189	0	0	0	0	0	0	0	0	0	0	0	0	0	0	0	0	0	0	0	0	0	0	0	0	0
													45.3	15	70	10:16:14	0	0	0	0	0	0	0	0	0	0	0	0	0	0	0	0	0	0	0	0	0	0	0	0	0	0	0	0	0	0	0	0
													52.3	16	75	10:16:19	0	0	0	0	0	19.7824	20.9727	0	0	0	0	0	0	0	0	0	0	0	0	0	0	0	0	0	0	0	0	0	0	0	0	0
													60.4	17	80	10:16:24	0	0	0	0	0	8.29334	3.4024	0	0	0	0	0	0	0	0	0	0	0	0	0	0	0	0	0	0	0	0	0	0	0	0	0
													69.8	18	85	10:16:29	0	0	0	0	0	0	0	0	0	0	0	0	0	0	0	0	0	0	0	0	0	0	0	0	0	0	0	0	0	0	0	0
													80.6	19	90	10:16:34	0	0	0	0	0	9.17966	15.8249	0	0	0	0	0	0	0	5.69598	0	0	0	0	0	0	0	0	0	0	0	0	0	0	0	0	0
													93.1	20	95	10:16:39	0	0	0	0	0	16.6663	13.0136	0	0	0	0	0	0	0	0	0	0	0	0	0	0	0	0	0	0	0	0	0	0	0	0	0
													107.5	21	100	10:16:44	0	0	0	0	0	0	0	0	0	0	0	0	0	0	0	0	0	0	0	0	0	0	0	0	0	0	0	0	0	0	0	0
													124.1	22	105	10:16:49	0	0	0	0	0	17.7525	32.8727	25.3894	0	0	0	0	0	0	0	0	0	0	0	0	0	0	0	0	0	0	0	0	0	0	0	0
													143.3	23	110	10:16:54	0	0	0	0	0	12.7556	13.9674	0	0	0	0	0	0	0	0	0	0	0	0	0	0	0	0	0	0	0	0	0	0	0	0	0
													165.5	24	115	10:16:59	0	0	0	0	0	0	0	0	0	0	0	0	0	0	0	0	0	0	0	0	0	0	0	0	0	0	0	0	0	0	0	0
													191.1	25	120	10:17:04	0	0	0	0	0	38.5228	34.7095	0	0	0	0	0	0	0	0	0	0	0	0	0	0	0	0	0	0	0	0	0	0	0	0	0
													220.7	26	125	10:17:09	0	0	0	0	0	5.31637	6.17144	0	0	0	0	0	0	0	0	0	0	0	0	0	0	0	0	0	0	0	0	0	0	0	0	0
													254.8	27	130	10:17:14	0	0	0	0	0	15.0302	14.9747	0	0	0	0	0	0	0	0	0	0	0	0	0	0	0	0	0	0	0	0	0	0	0	0	0
													294.3	28	135	10:17:19	0	0	0	0	0	0	0	0	0	0	0	0	0	0	0	0	0	0	0	0	0	0	0	0	0	0	0	0	0	0	0	0
													339.8	29	140	10:17:24	0	0	0	0	0	0	0	0	0	0	0	0	0	0	0	0	0	0	0	0	0	0	0	0	0	0	0	0	0	0	0	0
													392.4	30	145	10:17:29	0	0	0	0	0	0	0	0	0	0	0	0	0	0	0	0	0	0	0	0	0	0	0	0	0	0	0	0	0	0	0	0
													453.2	31	150	10:17:34	0	0	0	0	0	0	0	0	0	0	0	0	0	0	0	0	0	0	0	0	0	0	0	0	0	0	0	0	0	0	0	0
													523.3	32	155	10:17:39	0	0	0	0	0	1.57075	2.98499	0	0	0	0	0	0	0	0	0	0	0	0	0	0	0	0	0	0	0	0	0	0	0	0	0
														33	160	10:17:44	0	0	0	0	0	0	6.78747	0	0	0	0	0	0	0	0	0	0	0	0	0	0	0	0	0	0	0	0	0	0	0	0	0
														34	165	10:17:49	0	0	0	0	0	9.93297	8.2262	0	0	0	0	0	0	0	0	3.05385	0	0	0	0	0	0	0	0	0	0	0	0	0	0	0	0
														35	170	10:17:54	0	0	0	0	0	13.2975	14.6286	0	0	0	0	0	0	0	0	0	0	0	0	0	0	0	0	0	0	0	0	0	0	0	0	0
														36	175	10:17:59	0	0	0	0	0	20.6619	23.5032	0	0	0	0	0	0	0	0	0	0	0	0	0	0	0	0	0	0	0	0	0	0	0	0	0
														37	180	10:18:04	0	0	0	0	0	19.4106	18.5272	0	0	0	0	0	0	0	0	0	0	0	0	0	0	0	0	0	0	0	0	0	0	0	0	0
														38	185	10:18:09	0	0	0	0	0	0	2.1765	0	0	0	0	0	0	0	0	0	0	0	0	0	0	0	0	0	0	0	0	0	0	0	0	0
														39	190	10:18:14	0	0	0	0	0	19.2448	17.6765	0	0	0	0	0	0	0	0	0	0	0	0	0	0	0	0	0	0	0	0	0	0	0	0	0
														40	195	10:18:19	0	0	0	0	0	12.0963	2.00017	0	0	0	0	0	0	0	0	0	0	0	0	0	0	0	0	0	0	0	0	0	0	0	0	0
														41	200	10:18:24	0	0	0	0	0	12.5273	10.5947	0	0	0	0	0	0	0	0	18.3237	16.84	0	0	0	0	0	0	0	0	0	0	0	0	0	0	0
														42	205	10:18:29	0	0	0	0	0	11.1007	6.02415	0	0	0	0	0	0	0	0	0	0	0	0	0	0	0	0	0	0	0	0	0	0	0	0	0
														43	210	10:18:34	0	0	0	0	0	5.13851	0	0	0	0	0	0	0	0	0	0	0	0	0	0	0	0	0	0	0	0	0	0	0	0	0	0
														44	215	10:18:39	0	0	0	0	0	7.31974	7.78438	0	0	0	0	0	0	0	0	0	0	0	0	0	0	0	0	0	0	0	0	0	0	0	0	0
														45	220	10:18:44	0	0	0	0	0	1.04055	2.5628	0	0	0	0	0	0	0	0	0	0	0	0	0	0	0	0	0	0	0	0	0	0	0	0	0
														46	225	10:18:49	0	0	0	0	0	0	0	0	0	0	0	0	0	5.79679	9.75181	3.28859	0	0	0	0	0	0	0	0	0	0	0	0	0	0	0	0
														47	230	10:18:54	0	0	0	0	0	0	0	0	0	0	0	0	0	0	0	0	0	0	0	0	0	0	0	0	0	0	0	0	0	0	0	0
														48	235	10:18:59	0	0	0	0	0	0	0	0	0	0	0	0	6.22667	7.44554	17.3389	35.9067	22.3615	0	0	0	0	0	0	0	0	0	0	0	0	0	0	0
														49	240	10:19:04	0	0	0	0	0	0	0	0	0	0	0	0	0	0	0	2.21062	0	0	0	0	0	0	0	0	0	0	0	0	0	0	0	0
														51	250	10:19:09	0	0	0	0	0	12.9304	11.2197	0	0	0	0	0	0	0	0	0	0	0	0	0	0	0	0	0	0	0	0	0	0	0	0	0
														52	255	10:19:14	0	0	0	0	0.569601	37.4214	38.941	5.1284	0	0	0	0	0	0	0	0	0	0	0	0	0	0	0	0	0	0	0	0	0	0	0	0
														53	260	10:19:19	0	0	0	0	0	24.6391	23.603	0	0	0	0	0	0	0	0	0	0	0	0	0	0	0	0	0	0	0	0	0	0	0	0	0
														54	265	10:19:24	0	0	0	0	0	16.0159	6.51459	0	0	0	0	0	0	9.39949	14.0902	6.40192	0	0	0	0	0	0	0	0	0	0	0	0	0	0	0	0
														55	270	10:19:29	0	0	0	0	0	17.7521	6.0919	0	0	0	0	0	0	0	0.0325951	14.7052	7.13951	0	0	0	0	0	0	0	0	0	0	0	0	0	0	0
														56	275	10:19:34	0	0	0	0	0	13.5545	14.0279	0	0	0	0	0	0	0	0	0	0	0	0	0	0	0	0	0	0	0	0	0	0	0	0	0
														57	280	10:19:39	0	0	0	0	0	7.48551	12.8058	0	0	0	0	0	0	0	1.81532	0	0	0	0	0	0	0	0	0	0	0	0	0	0	0	0	0
														58	285	10:19:44	0	0	0	0	0	0	0	0	0	0	0	0	0	0	0	0	0	0	0	0	0	0	0	0	0	0	0	0	0	0	0	0
														59	290	10:19:49	0	0	0	0	0	0	0	0	0	0	0	0	0	0	0	0	0	0	0	0	0	0	0	0	0	0	0	0	0	0	0	0
														60	295	10:19:54	0	0	0	0	0	5.13985	5.53581	0	0	0	0	0	0	0	0	2.55403	0	0	0	0	0	0	0	0	0	0	0	0	0	0	0	0
														61	300	10:19:59	0	0	0	0	0	7.74473	0.869681	0	0	0	0	0	0	0	0	0	0	0	0	0	0	0	0	0	0	0	0	0	0	0	0	0
														62	305	10:20:04	0	0	0	0	0	0	0	0	0	0	0	0	0	0	0	0	0	0	0	0	0	0	0	0	0	0	0	0	0	0	0	0
														63	310	10:20:09	0	0	0	0	0	5.09901	3.19447	0	0	0	0	0	5.29549	11.6837	11.5267	4.82459	0	0	0	0	0	0	0	0	0	0	0	0	0	0	0	0
														64	315	10:20:14	0	0	0	0	0	0	0	0	0	0	0	0	0	0	0	0	0	0	0	0	0	0	0	0	0	0	0	0	0	0	0	0
														65	320	10:20:19	0	0	0	0	0	0	0	0	0	0	0	0	0	0	4.50522	13.2408	2.59465	0	0	0	0	0	0	0	0	0	0	0	0	0	0	0
														66	325	10:20:24	0	0	0	0	0	0	0	0	0	0	0	0	0	0	0	0	0	0	0	0	0	0	0	0	0	0	0	0	0	0	0	0
														67	330	10:20:29	0	0	0	0	0	0	0	0	0	0	0	0	0	0	0	0	0	0	0	0	0	0	0	0	0	0	0	0	0	0	0	0
														68	335	10:20:34	0	0	0	0	0	21.7293	18.4033	0	0	0	0	0	0	2.31635	5.42213	0	0	0	0	0	0	0	0	0	0	0	0	0	0	0	0	0
														69	340	10:20:39	0	0	0	0	0	13.3019	4.46605	0	0	0	0	0	0	0	0	0	0	0	0	0	0	0	0	0	0	0	0	0	0	0	0	0
														70	345	10:20:44	0	0	0	0	0	0	0	0	0	0	0	0	0	0	0	0	0	0	0	0	0	0	0	0	0	0	0	0	0	0	0	0
														71	350	10:20:49	0	0	0	0	0	0	0	0	0	0	0	0	0	0	0	0	0	0	0	0	0	0	0	0	0	0	0	0	0	0	0	0
														72	355	10:20:54	0	0	0	0	0	0	0	0	0	0	0	0	0	0	0	0	0	0	0	0	0	0	0	0	0	0	0	0	0	0	0	0
														73	360	10:20:59	0	0	0	0	0	13.1183	10.6468	0	0	0	0	0	0	0	0	0	0	0	0	0	0	0	0	0	0	0	0	0	0	0	0	0
														74	365	10:21:04	0	0	0	0	0	10.0776	3.32209	0	0	0	0	0	0	0	0	0	0	0	0	0	0	0	0	0	0	0	0	0	0	0	0	0
														75	370	10:21:09	0	0	0	0	0	11.1055	6.39375	0	0	0	0	0	0	0	0.797456	0	0	0	0	0	0	0	0	0	0	0	0	0	0	0	0	0
														76	375	10:21:14	0	0	0	0	0	0	0	0	0	0	0	0	0	0	0	0	0	0	0	0	0	0	0	0	0	0	0	0	0	0	0	0
														77	380	10:21:19	0	0	0	0	0	4.57175	8.96697	0	0	0	0	0	0	0	0	0	0	0	0	0	0	0	0	0	0	0	0	0	0	0	0	0
														78	385	10:21:24	0	0	0	0	0	10.2781	7.68149	0	0	0	0	0	0	0	0	0	0	0	0	0	0	0	0	0	0	0	0	0	0	0	0	0
														79	390	10:21:29	0	0	0	0	0	6.7049	6.8395	0	0	0	0	0	0	0	0.463285	8.04109	0.729711	0	0	0	0	0	0	0	0	0	0	0	0	0	0	0
														80	395	10:21:34	0	0	0	0	0	7.49173	1.42659	0	0	0	0	0	0	0	0	0	0	0	0	0	0	0	0	0	0	0	0	0	0	0	0	0
														81	400	10:21:39	0	0	0	0	0	12.566	13.1665	0	0	0	0	0	0	0	0	0	0	0	0	0	0	0	0	0	0	0	0	0	0	0	0	0
														82	405	10:21:44	0	0	0	0	0	0	0	0	0	0	0	0	0	0	0	0	0	0	0	0	0	0	0	0	0	0	0	0	0	0	0	0
														83	410	10:21:49	0	0	0	0	3.39629	23.6102	12.2064	0	0	0	0	0	0	4.88311	1.60189	0	0	0	0	0	0	0	0	0	0	0	0	0	0	0	0	0
														84	415	10:21:54	0	0	0	0	0	1.08222	5.59123	0	0	0	0	0	0	0	3.21528	5.07036	0	0	0	0	0	0	0	0	0	0	0	0	0	0	0	0
														85	420	10:21:59	0	0	0	0	0	8.84298	15.6156	0	0	0	0	0	0	0	0	0	0	0	0	0	0	0	0	0	0	0	0	0	0	0	0	0
														86	425	10:22:04	0	0	0	0	0	6.84045	1.04033	0	0	0	0	0	0	0	0	0	0	0	0	0	0	0	0	0	0	0	0	0	0	0	0	0
														87	430	10:22:09	0	0	0	0	0	0	0.567954	0	0	0	0	0	0	0	0	0	0	0	0	0	0	0	0	0	0	0	0	0	0	0	0	0
														88	435	10:22:14	0	0	0	0	0	0	0	0	0	0	0	0	0	0	0	0	0	0	0	0	0	0	0	0	0	0	0	0	0	0	0	0
														89	440	10:22:19	0	0	0	0	0	19.5913	17.7097	0	0	0	0	0	0	0	0	0	0	0	0	0	0	0	0	0	0	0	0	0	0	0	0	0
														90	445	10:22:24	0	0	0	2.5532	28.8519	33.0512	12.5674	0	0	0	0	0	13.1843	16.3008	13.4673	4.68393	0	0	0	0	0	0	0	0	0	0	0	0	0	0	0	0
														91	450	10:22:29	0	0	0	0	0	11.0024	3.46026	0	0	0	0	0	0	5.85602	64.4135	120.283	122.715	71.7107	17.5991	0	0	0	0	0	0	0	0	0	0	0	0	0
														92	455	10:22:34	0	0	0	0	0	18.1369	22.7197	0	0	0	0	0	0	0	0	0	0	0	0	0	0	0	0	0	0	0	0	0	0	0	0	0
														93	460	10:22:39	0	0	0	0	0	2.79207	0.836766	0	0	0	0	0	0	0	0	0	0	0	0	0	0	0	0	0	0	0	0	0	0	0	0	0
														94	465	10:22:44	0	0	0	0	0	12.6765	1.36772	0	0	0	0	0	0	0	0	0	0	0	0	0	0	0	0	0	0	0	0	0	0	0	0	0
														95	470	10:22:49	0	0	0	0	0	0	0	0	0	0	0	0	0	0	0	3.43523	0	0	0	0	0	0	0	0	0	0	0	0	0	0	0	0
														96	475	10:22:54	0	0	0	0	0	5.17845	13.2977	0	0	0	0	0	0	0	0	0	0	0	0	0	0	0	0	0	0	0	0	0	0	0	0	0
														97	480	10:22:59	0	0	0	0	0	29.2753	26.085	0	0	0	0	0	0	0	0	0	0	0	0	0	0	0	0	0	0	0	0	0	0	0	0	0
														98	485	10:23:04	0	0	0	0	0	15.9862	8.03317	0	0	0	0	0	0	0	0	0	0	0	0	0	0	0	0	0	0	0	0	0	0	0	0	0
														99	490	10:23:09	0	0	0	0	0	0	0	0	0	0	0	0	0	0	0	0	0	0	0	0	0	0	0	0	0	0	0	0	0	0	0	0
														100	495	10:23:14	0	0	0	0	0.881073	27.108	25.9269	0	0	0	0	0	0	2.7298	2.74195	0	0	0	0	0	0	0	0	0	0	0	0	0	0	0	0	0
														101	500	10:23:19	0	0	0	0	0	0	0	0	0	0	0	0	0	0	0	0	0	0	0	0	0	0	0	0	0	0	0	0	0	0	0	0
														102	505	10:23:24	0	0	0	0	0	0	0	0	0	0	0	0	0	0	0	0	0	0	0	0	0	0	0	0	0	0	0	0	0	0	0	0
														103	510	10:23:29	0	0	0	0	0	2.51274	0	0	0	0	0	0	0	0	0	0	0	0	0	0	0	0	0	0	0	0	0	0	0	0	0	0
														104	515	10:23:34	0	0	0	0	0	5.66522	0	0	0	0	0	0	0	0	0	0	0	0	0	0	0	0	0	0	0	0	0	0	0	0	0	0
														105	520	10:23:39	0	0	0	0	0	6.07386	0	0	0	0	0	0	0	0	0	0	0	0	0	0	0	0	0	0	0	0	0	0	0	0	0	0
														106	525	10:23:44	0	0	0	0	0	0	0	0	0	0	0	0	0	0	0	0	0	0	0	0	0	0	0	0	0	0	0	0	0	0	0	0
														107	530	10:23:49	0	0	0	0	0	21.3661	15.3472	0	0	0	0	0	0	0	0	0	0	0	0	0	0	0	0	0	0	0	0	0	0	0	0	0
														108	535	10:23:54	0	0	0	0	0	18.3443	15.147	0	0	0	0	0	0	0	0	0	0	0	0	0	0	0	0	0	0	0	0	0	0	0	0	0
														109	540	10:23:59	0	0	0	0	0	0	0	0	0	0	0	0	0	0	0	0	0	0	0	0	0	0	0	0	0	0	0	0	0	0	0	0
														110	545	10:24:04	0	0	0	0	0	0	0	0	0	0	0	0	0	0	0	0	0	0	0	0	0	0	0	0	0	0	0	0	0	0	0	0
														111	550	10:24:09	0	0	0	0	0	10.0689	13.2187	0	0	0	0	0	0	0	0	0	0	0	0	0	0	0	0	0	0	0	0	0	0	0	0	0
														112	555	10:24:14	0	0	0	0	0	6.44701	15.3764	8.74096	0	0	0	0	0	0	0	0	0	0	0	0	0	0	0	0	0	0	0	0	0	0	0	0
														113	560	10:24:19	0	0	0	0	0	11.285	6.94126	0	0	0	0	0	0	0.4728	3.14096	0	0	0	0	0	0	0	0	0	0	0	0	0	0	0	0	0
														114	565	10:24:24	0	0	0	0	0	0	0	0	0	0	0	0	0	0	0	0	0	0	0	0	0	0	0	0	0	0	0	0	0	0	0	0
														115	570	10:24:29	0	0	0	0	0	3.72242	7.22102	0	0	0	0	0	0	0	0	0	0	0	0	0	0	0	0	0	0	0	0	0	0	0	0	0
														116	575	10:24:34	0	0	0	0	0	0	0	0	0	0	0	0	0	0	0	0	0	0	0	0	0	0	0	0	0	0	0	0	0	0	0	0
														117	580	10:24:39	0	0	0	0	0	7.60802	8.8918	0	0	0	0	0	0	0	0	0	0	0	0	0	0	0	0	0	0	0	0	0	0	0	0	0
														118	585	10:24:44	0	0	0	0	0	0	0	0	0	0	0	0	0	0	0	0	0	0	0	0	0	0	0	0	0	0	0	0	0	0	0	0
														119	590	10:24:49	0	0	0	0	0	0	0	0	0	0	0	0	0	0	0	0	0	0	0	0	0	0	0	0	0	0	0	0	0	0	0	0
														120	595	10:24:54	0	0	0	0	0	9.04802	10.5945	0	0	0	0	0	0	0	0	0	0	0	0	0	0	0	0	0	0	0	0	0	0	0	0	0
														121	600	10:24:59	0	0	0	0	0	11.3267	8.98947	0	0	0	0	0	0	0	0	0	0	0	0	0	0	0	0	0	0	0	0	0	0	0	0	0
														122	605	10:25:04	0	0	0	0	0	7.19399	5.30014	0	0	0	0	0	0	0	0	0	0	0	0	0	0	0	0	0	0	0	0	0	0	0	0	0
														123	610	10:25:09	0	0	0	0	0	6.56251	6.39025	0	0	0	0	0	0	0	0	0	0	0	0	0	0	0	0	0	0	0	0	0	0	0	0	0
														124	615	10:25:14	0	0	0	0	0	18.4797	8.14912	0	0	0	0	0	0	0	0	0	0	0	0	0	0	0	0	0	0	0	0	0	0	0	0	0
														125	620	10:25:19	0	0	0	0	0	0	0	0	0	0	0	0	0	0	0	0	0	0	0	0	0	0	0	0	0	0	0	0	0	0	0	0
														126	625	10:25:24	0	0	0	0	0	6.8129	0	0	0	0	0	0	0	11.8137	27.996	33.7479	21.5014	0	0	0	0	0	0	0	0	0	0	0	0	0	0	0
														127	630	10:25:29	0	0	0	0	0	0.648245	0	0	0	0	0	0	0	0	0	0	0	0	0	0	0	0	0	0	0	0	0	0	0	0	0	0
														128	635	10:25:34	0	0	0	0	0	3.41352	9.84271	0	0	0	0	0	0	7.04214	5.32411	0	0	0	0	0	0	0	0	0	0	0	0	0	0	0	0	0
														129	640	10:25:39	0	0	0	0	0	15.2563	9.71862	0	0	0	0	0	0	0	0	0	0	0	0	0	0	0	0	0	0	0	0	0	0	0	0	0
														130	645	10:25:44	0	0	0	0	0.392848	11.9524	1.71998	0	0	0	0	0	0	0	3.98627	1.59089	0	0	0	0	0	0	0	0	0	0	0	0	0	0	0	0
														131	650	10:25:49	0	0	0	0	0	11.6317	1.01674	0	0	0	0	0	0	0	0	0	0	0	0	0	0	0	0	0	0	0	0	0	0	0	0	0
														132	655	10:25:54	0	0	0	0	0	0	0	0	0	0	0	0	0	0	0	0	0	0	0	0	0	0	0	0	0	0	0	0	0	0	0	0
														133	660	10:25:59	0	0	0	0	0	2.951	2.48985	0	0	0	0	0	0	0	0	0	0	0	0	0	0	0	0	0	0	0	0	0	0	0	0	0
														134	665	10:26:04	0	0	0	0	0	0	0	0	0	0	0	0	0	0	0	0	0	0	0	0	0	0	0	0	0	0	0	0	0	0	0	0
														135	670	10:26:09	0	0	0	0	0	10.5411	2.90145	0	0	0	0	0	0	0	1.19778	0	0	0	0	0	0	0	0	0	0	0	0	0	0	0	0	0
														136	675	10:26:14	0	0	0	0	0	25.7605	29.1234	0	0	0	0	0	0	0	0	0	0	0	0	0	0	0	0	0	0	0	0	0	0	0	0	0
														137	680	10:26:19	0	0	0	0	0	6.52125	0.682154	0	0	0	0	0	0	0	0	0	0	0	0	0	0	0	0	0	0	0	0	0	0	0	0	0
														138	685	10:26:24	0	0	0	0	0	0	0	0	0	0	0	0	0	0	0	0	0	0	0	0	0	0	0	0	0	0	0	0	0	0	0	0
														139	690	10:26:29	0	0	0	0	0	2.31032	0	0	0	0	0	0	0	0	0	0	0	0	0	0	0	0	0	0	0	0	0	0	0	0	0	0
														140	695	10:26:34	0	0	0	0	0	22.926	9.57636	0	0	0	0	0	0	0	0	0	0	0	0	0	0	0	0	0	0	0	0	0	0	0	0	0
														141	700	10:26:39	0	0	0	0	0	10.8059	4.73254	0	0	0	0	0	0	0	0	0	0	0	0	0	0	0	0	0	0	0	0	0	0	0	0	0
														142	705	10:26:44	0	0	0	0	0	0	0	0	0	0	0	0	0	0	0	0	0	0	0	0	0	0	0	0	0	0	0	0	0	0	0	0
														143	710	10:26:49	0	0	0	0	0	0	0.702235	0	0	0	0	0	0	0	0	0	0	0	0	0	0	0	0	0	0	0	0	0	0	0	0	0
														144	715	10:26:54	0	0	0	0	0	0	0	0	0	0	0	0	0	3.51895	10.8088	0	0	0	0	0	0	0	0	0	0	0	0	0	0	0	0	0
														145	720	10:26:59	0	0	0	0	0	6.36474	0	0	0	0	0	0	0	0	0	0	0	0	0	0	0	0	0	0	0	0	0	0	0	0	0	0
														146	725	10:27:04	0	0	0	0	0	0.406106	0	0	0	0	0	0	0	0	0	0	0	0	0	0	0	0	0	0	0	0	0	0	0	0	0	0
														147	730	10:27:09	0	0	0	0	16.9629	19.4953	7.12001	0	0	0	0	0	0	0	0	0	0	0	0	0	0	0	0	0	0	0	0	0	0	0	0	0
														148	735	10:27:14	0	0	0	0	0	0	0	0	0	0	0	0	0	0	0	0	0	0	0	0	0	0	0	0	0	0	0	0	0	0	0	0
														149	740	10:27:19	0	0	0	0	0	0	0	0	0	0	0	0	0	0	8.93272	12.8169	2.79907	0	0	0	0	0	0	0	0	0	0	0	0	0	0	0
														150	745	10:27:24	0	0	0	0	0	0	5.18543	0	0	0	0	0	0	0	0	0	0	0	0	0	0	0	0	0	0	0	0	0	0	0	0	0
														151	750	10:27:29	0	0	0	0	0	0	0	0	0	0	0	0	0	0	0	0	0	0	0	0	0	0	0	0	0	0	0	0	0	0	0	0
														152	755	10:27:34	0	0	0	0	0	0	0	0	0	0	0	0	0	0	0	0	0	0	0	0	0	0	0	0	0	0	0	0	0	0	0	0
														153	760	10:27:39	0	0	0	0	0	0	0	0	0	0	0	0	0	0	0	0	0	0	0	0	0	0	0	0	0	0	0	0	0	0	0	0
														154	765	10:27:44	0	0	0	0	0	9.67788	3.90351	0	0	0	0	0	0	0	0.982562	0	0	0	0	0	0	0	0	0	0	0	0	0	0	0	0	0
														155	770	10:27:49	0	0	0	0	0	0	0	0	0	0	0	0	0	0	0	0	0	0	0	0	0	0	0	0	0	0	0	0	0	0	0	0
														156	775	10:27:54	0	0	0	0	0	2.30714	0	0	0	0	0	0	0	0	0	1.98713	0	0	0	0	0	0	0	0	0	0	0	0	0	0	0	0
														157	780	10:27:59	0	0	0	0	0	2.87341	7.09781	0	0	0	0	0	0	0	0	0	0	0	0	0	0	0	0	0	0	0	0	0	0	0	0	0
														158	785	10:28:04	0	0	0	0	0	0	0	0	0	0	0	0	0	0	0	0	0	0	0	0	0	0	0	0	0	0	0	0	0	0	0	0
														159	790	10:28:09	0	0	0	0	0	11.5026	5.57442	0	0	0	0	0	0	0	0	0	0	0	0	0	0	0	0	0	0	0	0	0	0	0	0	0
														160	795	10:28:14	0	0	0	0	0	1.48476	3.80904	0	0	0	0	0	0	0	0	0	0	0	0	0	0	0	0	0	0	0	0	0	0	0	0	0
														161	800	10:28:19	0	0	0	0	1.8022	19.4085	9.47041	0	0	0	0	0	0	0	0	0	0	0	0	0	0	0	0	0	0	0	0	0	0	0	0	0
														162	805	10:28:24	0	0	0	0	0.492299	22.1813	17.2732	0	0	0	0	0	0	5.74778	8.27339	0.54695	0	0	0	0	0	0	0	0	0	0	0	0	0	0	0	0
														163	810	10:28:29	0	0	0	0	0	10.6993	10.7508	0	0	0	0	0	0	0	0	0	0	0	0	0	0	0	0	0	0	0	0	0	0	0	0	0
														164	815	10:28:34	0	0	0	0	0	5.09479	1.90327	0	0	0	0	0	0	0	0	0	0	0	0	0	0	0	0	0	0	0	0	0	0	0	0	0
														165	820	10:28:39	0	0	0	0	0	0	0	0	0	0	0	0	0	0	0	2.84681	0	0	0	0	0	0	0	0	0	0	0	0	0	0	0	0
														166	825	10:28:44	0	0	0	0	0	9.19428	1.52582	0	0	0	0	0	0	0	1.73755	7.28084	0	0	0	0	0	0	0	0	0	0	0	0	0	0	0	0
														167	830	10:28:49	0	0	0	0	0	17.0108	8.73922	0	0	0	0	0	0	6.05957	10.6255	0	0	0	0	0	0	0	0	0	0	0	0	0	0	0	0	0
														168	835	10:28:54	0	0	0	0	0	3.2354	0	0	0	0	0	0	0	0	0	0	0	0	0	0	0	0	0	0	0	0	0	0	0	0	0	0
														169	840	10:28:59	0	0	0	0	0	0	0	0	0	0	0	0	0	0	0	0	0	0	0	0	0	0	0	0	0	0	0	0	0	0	0	0
														170	845	10:29:04	0	0	0	0	0	0	0	0	0	0	0	0	0	0	0	0	0	0	0	0	0	0	0	0	0	0	0	0	0	0	0	0
														171	850	10:29:09	0	0	0	0	0	0	0	0	0	0	0	0	0	0	0	0	0	0	0	0	0	0	0	0	0	0	0	0	0	0	0	0
														172	855	10:29:14	0	0	0	0	0	6.37459	0	0	0	0	0	0	0	0	0	0	0	0	0	0	0	0	0	0	0	0	0	0	0	0	0	0
														173	860	10:29:19	0	0	0	0	0	4.86836	0	0	0	0	0	0	0	0	0	0	0	0	0	0	0	0	0	0	0	0	0	0	0	0	0	0
														174	865	10:29:24	0	0	0	0	0	0	0	0	0	0	0	0	0	0	0	0	0	0	0	0	0	0	0	0	0	0	0	0	0	0	0	0
														175	870	10:29:29	0	0	0	0	0	0	0	0	0	0	0	0	0	0	0	0	0	0	0	0	0	0	0	0	0	0	0	0	0	0	0	0
														176	875	10:29:34	0	0	0	0	15.4199	25.5436	17.5467	0	0	0	0	0	0	0	0.438313	0	0	0	0	0	0	0	0	0	0	0	0	0	0	0	0	0
														177	880	10:29:39	0	0	0	0	0	11.0637	5.12762	0	0	0	0	0	0	0	0	0	0	0	0	0	0	0	0	0	0	0	0	0	0	0	0	0
														178	885	10:29:44	0	0	0	0	0	9.57442	0.741561	0	0	0	0	0	0	0	0	0.413154	0	0	0	0	0	0	0	0	0	0	0	0	0	0	0	0
														179	890	10:29:49	0	0	0	0	0	0	0	0	0	0	0	0	0	0	0	9.39863	0	0	0	0	0	0	0	0	0	0	0	0	0	0	0	0
														180	895	10:29:54	0	0	0	0	0	1.41426	0	0	0	0	0	0	0	1.88981	5.85146	0	0	0	0	0	0	0	0	0	0	0	0	0	0	0	0	0
														181	900	10:29:59	0	0	0	0	0	16.4157	6.74973	0	0	0	0	0	0	0	0	0	0	0	0	0	0	0	0	0	0	0	0	0	0	0	0	0
														182	905	10:30:04	0	0	0	0	0	0	0	0	0	0	0	0	0	0	0	0	0	0	0	0	0	0	0	0	0	0	0	0	0	0	0	0
														183	910	10:30:09	0	0	0	0	0	1.57832	0	0	0	0	0	0	0	0	0	0	0	0	0	0	0	0	0	0	0	0	0	0	0	0	0	0
														184	915	10:30:14	0	0	0	0	0	15.2928	6.68649	0	0	0	0	0	0	0	0	0	0	0	0	0	0	0	0	0	0	0	0	0	0	0	0	0
														185	920	10:30:19	0	0	0	0	0	0	0	0	0	0	0	0	0	0	0	0	0	0	0	0	0	0	0	0	0	0	0	0	0	0	0	0
														186	925	10:30:24	0	0	0	0	0	0	0	0	0	0	0	0	0	0	5.13675	0	0	0	0	0	0	0	0	0	0	0	0	0	0	0	0	0
														187	930	10:30:29	0	0	0	0	0	0	0	0	0	0	0	0	0	0	0	0	0	0	0	0	0	0	0	0	0	0	0	0	0	0	0	0
														188	935	10:30:34	0	0	0	0	0	4.91745	0	0	0	0	0	0	0	0	0	0	0	0	0	0	0	0	0	0	0	0	0	0	0	0	0	0
														189	940	10:30:39	0	0	0	0	0	12.6849	5.68423	0	0	0	0	0	0	0	0	0	0	0	0	0	0	0	0	0	0	0	0	0	0	0	0	0
														190	945	10:30:44	0	0	0	0	0	4.79528	0	0	0	0	0	0	0	0	0	0	0	0	0	0	0	0	0	0	0	0	0	0	0	0	0	0
														191	950	10:30:49	0	0	0	0	0	0	0	0	0	0	0	0	0	0	0	0	0	0	0	0	0	0	0	0	0	0	0	0	0	0	0	0
														192	955	10:30:54	0	0	0	0	0	5.49058	5.15923	0	0	0	0	0	0	0	0	0	0	0	0	0	0	0	0	0	0	0	0	0	0	0	0	0
														193	960	10:30:59	0	0	0	0	0	10.9604	3.97988	0	0	0	0	0	0	0	0	0	0	0	0	0	0	0	0	0	0	0	0	0	0	0	0	0
														194	965	10:31:04	0	0	0	0	13.9976	18.3024	5.87803	0	0	0	0	0	0	3.66529	3.92686	0	0	0	0	0	0	0	0	0	0	0	0	0	0	0	0	0
														195	970	10:31:09	0	0	0	0	0	0	0	0	0	0	0	0	0	0	0	0	0	0	0	0	0	0	0	0	0	0	0	0	0	0	0	0
														196	975	10:31:14	0	0	0	0	0	7.38832	0	0	0	0	0	0	0	0	0	0	0	0	0	0	0	0	0	0	0	0	0	0	0	0	0	0
														197	980	10:31:19	0	0	0	0	0	2.18658	0	0	0	0	0	0	0	0	0	0	0	0	0	0	0	0	0	0	0	0	0	0	0	0	0	0
														198	985	10:31:24	0	0	0	0	0	0	0	0	0	0	0	0	0	0	0	0	0	0	0	0	0	0	0	0	0	0	0	0	0	0	0	0
														199	990	10:31:29	0	0	0	0	0	0	0	0	0	0	0	0	0	0	0	1.20826	0	0	0	0	0	0	0	0	0	0	0	0	0	0	0	0
														200	995	10:31:34	0	0	0	0	0	0.654088	0	0	0	0	0	0	0	0	0	0	0	0	0	0	0	0	0	0	0	0	0	0	0	0	0	0
														201	1000	10:31:39	0	0	0	0	0	0.267695	0	0	0	0	0	0	0	0	3.96574	2.92688	0	0	0	0	0	0	0	0	0	0	0	0	0	0	0	0
														202	1005	10:31:44	0	0	0	0	0	0	0	0	0	0	0	0	0	0	3.10492	0	0	0	0	0	0	0	0	0	0	0	0	0	0	0	0	0
														203	1010	10:31:49	0	0	0	0	5.13411	29.9587	26.8476	0	0	0	0	0	0	0	0	0	0	0	0	0	0	0	0	0	0	0	0	0	0	0	0	0
														204	1015	10:31:54	0	0	0	0	6.84187	21.2974	13.1512	0	0	0	0	0	0	5.81071	3.1503	0	0	0	0	0	0	0	0	0	0	0	0	0	0	0	0	0
														205	1020	10:31:59	0	0	0	0	0	2.07628	0	0	0	0	0	0	0	0	0	0	0	0	0	0	0	0	0	0	0	0	0	0	0	0	0	0
														206	1025	10:32:04	0	0	0	0	0	5.3644	0	0	0	0	0	0	0	0	7.44698	0	0	0	0	0	0	0	0	0	0	0	0	0	0	0	0	0
														207	1030	10:32:09	0	0	0	0	0	0	0	0	0	0	0	0	0	0	0	0	0	0	0	0	0	0	0	0	0	0	0	0	0	0	0	0
														208	1035	10:32:14	0	0	0	0	0	12.0306	8.90412	0	0	0	0	0	0	0	0	0	0	0	0	0	0	0	0	0	0	0	0	0	0	0	0	0
														209	1040	10:32:19	0	0	0	0	0	1.42716	0	0	0	0	0	0	0	0	0	0	0	0	0	0	0	0	0	0	0	0	0	0	0	0	0	0
														210	1045	10:32:24	0	0	0	0	0	0	0	0	0	0	0	0	0	0	0	0	0	0	0	0	0	0	0	0	0	0	0	0	0	0	0	0
														211	1050	10:32:29	0	0	0	0	0	3.31581	0	0	0	0	0	0	0	0	0	0	0	0	0	0	0	0	0	0	0	0	0	0	0	0	0	0
														212	1055	10:32:34	0	0	0	0	0	9.09666	0	0	0	0	0	0	0	0	0	0	0	0	0	0	0	0	0	0	0	0	0	0	0	0	0	0
														213	1060	10:32:39	0	0	0	0	0	0.770947	0	0	0	0	0	0	0	0	0	0	0	0	0	0	0	0	0	0	0	0	0	0	0	0	0	0
														214	1065	10:32:44	0	0	0	0	0	6.25535	0	0	0	0	0	0	0	0	0	0	0	0	0	0	0	0	0	0	0	0	0	0	0	0	0	0
														215	1070	10:32:49	0	0	0	0	18.5912	15.2339	0	0	0	0	0	0	0	0	0	0	0	0	0	0	0	0	0	0	0	0	0	0	0	0	0	0
														216	1075	10:32:54	0	0	0	0	0	3.57739	0.934619	0	0	0	0	0	0	0	0	0	0	0	0	0	0	0	0	0	0	0	0	0	0	0	0	0
														217	1080	10:32:59	0	0	0	0	0	0	0	0	0	0	0	0	0	0	0	0	0	0	0	0	0	0	0	0	0	0	0	0	0	0	0	0
														218	1085	10:33:04	0	0	0	0	0	9.18481	2.00686	0	0	0	0	0	0	0	0	0	0	0	0	0	0	0	0	0	0	0	0	0	0	0	0	0
														219	1090	10:33:09	0	0	0	0	0	0	0	0	0	0	0	0	0	0	0	0	0	0	0	0	0	0	0	0	0	0	0	0	0	0	0	0
														220	1095	10:33:14	0	0	0	0	2.16409	0.018696	0	0	0	0	0	0	0	0	0	0	0	0	0	0	0	0	0	0	0	0	0	0	0	0	0	0
														221	1100	10:33:19	0	0	0	0	0	0	0	0	0	0	0	0	0	0	0	0	0	0	0	0	0	0	0	0	0	0	0	0	0	0	0	0
														222	1105	10:33:24	0	0	0	0	0	0	0	0	0	0	0	0	0	0	0	0	0	0	0	0	0	0	0	0	0	0	0	0	0	0	0	0
														223	1110	10:33:29	0	0	0	0	0	1.46202	0	0	0	0	0	0	0	0	0	0	0	0	0	0	0	0	0	0	0	0	0	0	0	0	0	0
														224	1115	10:33:34	0	0	0	0	0	0	0	0	0	0	0	0	0	0	8.40228	2.44675	0	0	0	0	0	0	0	0	0	0	0	0	0	0	0	0
														225	1120	10:33:39	0	0	0	0	0	0	0	0	0	0	0	0	0	0	0	0	0	0	0	0	0	0	0	0	0	0	0	0	0	0	0	0
														226	1125	10:33:44	0	0	0	0	0	4.77016	0	0	0	0	0	0	0	0	0	0	0	0	0	0	0	0	0	0	0	0	0	0	0	0	0	0
														227	1130	10:33:49	0	0	0	0	11.0257	21.4591	10.9024	0	0	0	0	0	0	0	0	0	0	0	0	0	0	0	0	0	0	0	0	0	0	0	0	0
														228	1135	10:33:54	0	0	0	0	9.92359	14.367	0.214121	0	0	0	0	0	0	0	0	0	0	0	0	0	0	0	0	0	0	0	0	0	0	0	0	0
														229	1140	10:33:59	0	0	0	0	3.48196	29.784	23.1567	0	0	0	0	0	0	7.1503	5.43165	0	0	0	0	0	0	0	0	0	0	0	0	0	0	0	0	0
														230	1145	10:34:04	0	0	0	0	0	0.540809	0	0	0	0	0	0	0	0	0	0	0	0	0	0	0	0	0	0	0	0	0	0	0	0	0	0
														231	1150	10:34:09	0	0	0	0	0	8.00709	0	0	0	0	0	0	0	0	0	0	0	0	0	0	0	0	0	0	0	0	0	0	0	0	0	0
														232	1155	10:34:14	0	0	0	0	0	0.853851	0	0	0	0	0	0	0	0	0	0.918932	0	0	0	0	0	0	0	0	0	0	0	0	0	0	0	0
														233	1160	10:34:19	0	0	0	0	0	0	0	0	0	0	0	0	0	0	0	0	0	0	0	0	0	0	0	0	0	0	0	0	0	0	0	0
														234	1165	10:34:24	0	0	0	0	0	0	0	0	0	0	0	0	0	0	0	0	0	0	0	0	0	0	0	0	0	0	0	0	0	0	0	0
														235	1170	10:34:29	0	0	0	0	0	0.0565901	0	0	0	0	0	0	0	0	0	0	0	0	0	0	0	0	0	0	0	0	0	0	0	0	0	0
														236	1175	10:34:34	0	0	0	0	0	0	0	0	0	0	0	0	0	0	0	0	0	0	0	0	0	0	0	0	0	0	0	0	0	0	0	0
														237	1180	10:34:39	0	0	0	0	0	0	0	0	0	0	0	0	0	0	0	0	0	0	0	0	0	0	0	0	0	0	0	0	0	0	0	0
														238	1185	10:34:44	0	0	0	0	0	8.17309	0	0	0	0	0	0	0	0	0	0	0	0	0	0	0	0	0	0	0	0	0	0	0	0	0	0
														239	1190	10:34:49	0	0	0	0	0	2.82443	0	0	0	0	0	0	0	0	0	0	0	0	0	0	0	0	0	0	0	0	0	0	0	0	0	0
														240	1195	10:34:54	0	0	0	0	0	0	0	0	0	0	0	0	0	0	0	0	0	0	0	0	0	0	0	0	0	0	0	0	0	0	0	0
														241	1200	10:34:59	0	0	0	0	0	1.75634	1.06126	0	0	0	0	0	0	0	0	0	0	0	0	0	0	0	0	0	0	0	0	0	0	0	0	0
														242	1205	10:35:04	0	0	0	0	11.5833	26.1295	18.009	0	0	0	0	0	0	2.40768	9.60994	0.835437	0	0	0	0	0	0	0	0	0	0	0	0	0	0	0	0
														243	1210	10:35:09	0	0	0	0	0	8.80492	0	0	0	0	0	0	0	0	0	0	0	0	0	0	0	0	0	0	0	0	0	0	0	0	0	0
														244	1215	10:35:14	0	0	0	0	0	0	0	0	0	0	0	0	0	0	0	0	0	0	0	0	0	0	0	0	0	0	0	0	0	0	0	0
														245	1220	10:35:19	0	0	0	0	3.04384	4.60777	0	0	0	0	0	0	0	0	0.28035	0	0	0	0	0	0	0	0	0	0	0	0	0	0	0	0	0
														246	1225	10:35:24	0	0	0	0	9.11349	11.5282	1.33049	0	0	0	0	0	0	0	6.64413	10.4276	0.585954	0	0	0	0	0	0	0	0	0	0	0	0	0	0	0
														247	1230	10:35:29	0	0	0	0	7.0322	15.0345	3.95177	0	0	0	0	0	0	0	0	0	0	0	0	0	0	0	0	0	0	0	0	0	0	0	0	0
														248	1235	10:35:34	0	0	0	0	0	0	0	0	0	0	0	0	0	0	0	0	0	0	0	0	0	0	0	0	0	0	0	0	0	0	0	0
														249	1240	10:35:39	0	0	0	0	0	8.77864	0	0	0	0	0	0	0	0	1.1713	5.45393	0	0	0	0	0	0	0	0	0	0	0	0	0	0	0	0
														250	1245	10:35:44	0	0	0	0	0	7.36135	0	0	0	0	0	0	0	0	2.19557	0.641993	0	0	0	0	0	0	0	0	0	0	0	0	0	0	0	0
														251	1250	10:35:49	0	0	0	0	6.08112	11.7509	4.39963	0	0	0	0	0	0	18.3047	24.3665	15.0824	0	0	0	0	0	0	0	0	0	0	0	0	0	0	0	0
														252	1255	10:35:54	0	0	0	0	0	8.70627	0	0	0	0	0	0	2.90812	27.4573	34.1737	23.0572	2.35833	0	0	0	0	0	0	0	0	0	0	0	0	0	0	0
														253	1260	10:35:59	0	0	0	0	2.90073	10.585	0	0	0	0	0	0	11.6998	30.2628	32.6294	18.7996	0	0	0	0	0	0	0	0	0	0	0	0	0	0	0	0
														254	1265	10:36:04	0	0	0	0	0	10.5294	0.846372	0	0	0	0	0	0.212246	22.5295	28.5118	18.1593	0	0	0	0	0	0	0	0	0	0	0	0	0	0	0	0
														255	1270	10:36:09	0	0	0	0	0	7.46786	0	0	0	0	0	0	0	2.56912	7.75208	0	0	0	0	0	0	0	0	0	0	0	0	0	0	0	0	0
														256	1275	10:36:14	0	0	0	0	0	7.94339	2.79514	0	0	0	0	0	17.7974	36.9039	40.7116	29.2205	7.32668	0	0	0	0	0	0	0	0	0	0	0	0	0	0	0
														257	1280	10:36:19	0	0	0	0	1.21559	10.7235	8.34112	0	0	0	0	14.8033	58.7977	79.9945	81.287	62.6751	36.9644	4.15505	0	0	0	0	0	0	0	0	0	0	0	0	0	0
														258	1285	10:36:24	0	0	0	0	0	17.4306	8.97796	0	0	0	0	23.669	64.1237	72.5947	73.3893	66.5074	39.5867	0	0	0	0	0	0	0	0	0	0	0	0	0	0	0
														259	1290	10:36:29	0	0	0	17.2411	48.7673	56.9479	45.3488	13.9699	0	0	0	44.7254	79.1267	102.974	100.998	73.1985	43.3884	11.5679	0	0	0	0	0	0	0	0	0	0	0	0	0	0
														260	1295	10:36:34	0	0	0	0	0	19.2436	25.92	10.1609	0	0	0	28.0226	73.1141	104.642	105.288	75.0532	46.2437	18.8598	0	0	0	0	0	0	0	0	0	0	0	0	0	0
														261	1300	10:36:39	0	0	0	0	0	10.8828	11.538	0	0	0	0	18.2153	72.0798	103.444	119.996	121.738	94.5232	38.3523	0	0	0	0	0	0	0	0	0	0	0	0	0	0
														262	1305	10:36:44	0	0	0	0	0	9.63608	5.13324	0	0	0	0	33.2163	93.9312	137.236	142.772	110.541	76.9656	42.0475	11.2445	0	0	0	0	0	0	0	0	0	0	0	0	0
														263	1310	10:36:49	0	0	0	0	0	13.0987	17.0229	9.36651	0	0	0	85.5304	144.148	171.434	177.978	163.778	127.043	67.7719	23.3047	0	0	0	0	0	0	0	0	0	0	0	0	0
														264	1315	10:36:54	0	0	0	35.394	65.6707	49.617	42.2866	43.6794	30.2387	1.9646	30.1093	114.673	161.768	171.395	154.694	111.665	73.4838	40.1517	18.3487	8.07501	0	0	0	0	0	0	0	0	0	0	0	0
														265	1320	10:36:59	0	0	0	0	15.4366	28.6448	29.9972	19.4939	4.28921	0	19.2019	108.746	170.596	204.753	197.482	148.782	103.736	62.3423	29.2064	4.32825	0	0	0	0	0	0	0	0	0	0	0	0
														266	1325	10:37:04	0	0	0	7.44103	36.3767	44.8171	42.6976	30.0182	12.1546	0	26.4897	124.303	188.556	219.249	211.454	165.171	116.775	66.2645	27.2027	0	0	0	0	0	0	0	0	0	0	0	0	0
														267	1330	10:37:09	0	0	0	3.11624	35.2365	36.1766	27.5717	9.42195	0	0	51.7235	168.672	232.815	244.152	229.517	188.908	138.184	77.3437	35.0631	11.3418	0	0	0	0	0	0	0	0	0	0	0	0
														268	1335	10:37:14	0	0	0	0	16.2993	29.1882	37.3504	40.7861	35.6524	21.9495	69.8986	179.5	248.343	276.43	267.327	221.036	165.009	99.2461	47.7425	10.4981	0	0	0	0	0	0	0	0	0	0	0	0
														269	1340	10:37:19	0	0	0	0	0	5.70182	16.6965	26.6809	34.6921	40.7303	86.6687	172.507	229.725	258.321	256.103	223.071	177.161	118.375	67.2246	23.7116	0	0	0	0	0	0	0	0	0	0	0	0
														270	1345	10:37:24	0	0	0	0	24.6892	33.2477	35.7626	32.2339	21.3731	3.17996	62.6402	199.754	279.08	300.619	288.238	241.938	179.115	99.7688	44.0837	12.0595	0	0	0	0	0	0	0	0	0	0	0	0
														271	1350	10:37:29	0	0	0	0	28.9958	49.8469	61.9054	65.1712	71.6534	81.3518	132.903	226.308	290.172	324.495	316.871	267.299	210.083	145.221	88.3964	39.6084	11.798	4.96521	0	0	0	0	0	0	0	0	0	0
														272	1355	10:37:34	0	0	0	0	6.72277	36.6027	54.0109	58.9476	58.4565	52.5375	122.435	268.148	350.966	370.887	355.612	305.14	235.626	147.069	82.5197	41.9778	18.7923	12.9629	7.22482	1.57798	0	0	0	0	0	0	0	0
														273	1360	10:37:39	0	0	0	2.19063	35.6879	53.736	68.7669	80.7804	85.6151	83.2709	148.034	279.904	362.2	394.922	375.941	305.256	228.486	145.632	81.9888	37.5565	11.3704	3.43059	0	0	0	0	0	0	0	0	0	0
														274	1365	10:37:44	0	0	0	0	24.9706	43.846	64.3962	86.6212	97.1819	96.0781	151.095	262.232	335.818	371.854	359.353	298.315	235.33	170.398	112.138	60.5505	27.4512	12.84	2.94778	0	0	0	0	0	0	0	0	0
														275	1370	10:37:49	0	0	0	0	29.8939	47.8104	64.0626	78.6505	91.2017	101.716	173.812	307.489	387.475	413.77	391.095	319.448	244.129	165.138	101.32	52.6743	21.0951	6.58205	0	0	0	0	0	0	0	0	0	0
														276	1375	10:37:54	0	0	0	3.72134	42.231	61.7377	73.9971	79.0092	90.6431	108.899	186.632	323.844	409.569	443.809	424.932	352.939	275.672	193.131	122.525	63.8555	26.5281	10.5433	1.87473	0.522543	0	0	0	0	0	0	0	0
														277	1380	10:37:59	0	0	0	0	13.9849	45.4914	66.4549	76.8754	79.5602	74.5094	160.63	337.921	442.475	474.293	459.268	397.4	310.455	198.431	114.583	58.9115	26.8286	18.3347	10.9525	4.68223	0	0	0	0	0	0	0	0
														278	1385	10:38:04	0	0	0	0	21.7311	42.6214	66.9588	94.7434	111.15	116.178	196.078	350.848	444.534	477.136	450.796	365.515	283.437	204.562	136.081	77.994	37.6745	15.1225	1.96895	0	0	0	0	0	0	0	0	0
														279	1390	10:38:09	0	0	0	1.49715	45.0006	69.715	93.3723	115.972	133.92	147.214	231.701	387.381	486.428	528.84	506.482	419.352	325.689	225.491	142.63	77.1063	35.6478	18.2544	7.59609	3.67292	0	0	0	0	0	0	0	0
														280	1395	10:38:14	0	0	0	10.1063	44.9958	65.0539	89.2192	117.492	146.248	175.488	263.309	409.709	495.623	521.052	479.631	371.36	282.478	212.984	149.667	92.5251	51.4009	26.2941	10.3629	3.60734	0	0	0	0	0	0	0	0
														281	1400	10:38:19	0	0	0	9.3222	42.7554	61.8977	90.6347	128.966	148.937	150.546	238.508	412.824	511.455	534.401	507.31	430.18	334.34	219.79	132.055	71.1354	34.0327	20.7471	11.1436	5.22221	0.533281	0	0	0	0	0	0	0
														282	1405	10:38:24	0	0	0	0	8.72217	41.5832	76.6967	114.063	137.285	146.365	242.383	425.341	524.175	538.887	508.43	432.805	332.509	207.541	117.811	63.3186	29.8738	17.4767	7.18261	0	0	0	0	0	0	0	0	0
														283	1410	10:38:29	0	0	0	0	20.4062	51.0412	75.2653	93.0785	116.989	146.997	257.819	449.456	552.731	567.642	538.421	465.068	366.193	241.797	147.848	84.3453	44.3606	27.8936	15.0336	5.78054	0	0	0	0	0	0	0	0
														284	1415	10:38:34	0	0	0	0	25.473	52.4502	78.0537	102.283	128.107	155.523	260.19	442.108	549.374	581.987	558.75	479.664	377.556	252.429	154.617	84.1218	42.1129	28.5908	17.1675	7.84305	0.935889	0	0	0	0	0	0	0
														285	1420	10:38:39	0	0	0	5.72578	46.5119	72.2071	102.354	136.953	166.275	190.321	294.517	478.864	589.138	625.339	597.966	507.02	399.838	276.423	175.538	97.1848	48.8544	30.5468	17.4484	9.55917	3.14512	0	0	0	0	0	0	0
														286	1425	10:38:44	0	0	0	0	20.084	46.1635	79.5529	120.252	158.82	195.257	310.086	503.307	624.185	672.719	653.408	566.252	452.198	311.248	199.818	117.911	64.1449	38.5213	20.4031	9.7902	2.13358	0	0	0	0	0	0	0
														287	1430	10:38:49	0	0	0	0	20.7332	42.6047	76.4449	122.254	153.375	169.808	277.767	477.253	597.292	637.883	611.754	518.904	412.661	293.023	198.042	127.718	76.8679	45.4915	22.1034	6.70352	0	0	0	0	0	0	0	0
														288	1435	10:38:54	0	0	0	0	40.7386	68.5519	100.911	137.816	161.564	172.153	307.637	568.016	706.229	722.273	669.588	548.172	417.988	279.037	179.075	118.103	73.6957	45.8535	24.5502	9.78595	0.627595	0	0	0	0	0	0	0
														289	1440	10:38:59	0	0	0	0	23.4228	55.3079	93.8468	139.039	163.903	168.439	285.938	516.403	661.595	721.514	703.552	607.709	477.506	312.945	191.205	112.288	62.5118	41.8755	24.5456	10.522	1.07508	0	0	0	0	0	0	0
														290	1445	10:39:04	0	0	0	0	38.1879	69.8429	107.751	151.913	174.928	176.796	306.191	563.113	706.956	737.721	702.111	600.127	471.158	315.206	199.569	124.246	73.273	46.6491	25.4862	9.78432	0.194791	0	0	0	0	0	0	0
														291	1450	10:39:09	0	0	0	6.02824	49.8654	78.3313	109.159	142.35	168.341	187.133	323.982	578.889	734.692	791.389	754.051	622.675	477.186	317.582	197.493	116.918	63.3017	36.6443	19.083	10.6177	4.51357	0.770629	0	0	0	0	0	0
														292	1455	10:39:14	0	0	0	0.319556	42.3719	67.629	104.03	151.575	193.584	230.056	350.229	554.102	676.733	718.123	695.617	609.217	490.552	339.622	217.5	124.184	65.2037	40.5575	22.398	10.7252	2.47544	0	0	0	0	0	0	0
														293	1460	10:39:19	0	0	0	1.64442	49.2555	86.8557	120.516	150.237	169.109	177.132	310.674	569.733	727.12	782.834	749.448	626.964	483.287	318.418	196.197	116.624	67.0771	47.5571	30.9748	17.3301	7.09437	0.267585	0	0	0	0	0	0
														294	1465	10:39:24	0	0	0	0	32.0294	63.6227	104.712	155.297	192.391	215.994	352.82	602.87	747.477	786.642	760.957	670.422	539.118	367.046	232.662	135.968	73.8893	46.4273	26.1382	13.022	4.1129	0	0	0	0	0	0	0
														295	1470	10:39:29	0	0	0	3.03642	46.191	77.1035	120.141	175.302	228.442	279.559	417.793	643.145	787.629	851.245	823.089	703.162	563.25	403.355	269.08	160.425	86.6799	47.845	23.5024	13.652	6.17913	1.08377	0	0	0	0	0	0
														296	1475	10:39:34	0	0	0	14.3731	62.0269	90.7246	133.174	189.376	224.832	239.543	400.085	706.459	877.729	913.896	846.094	674.323	505.288	338.989	220.553	149.98	95.3097	56.5425	28.9731	12.6016	2.92844	0	0	0	0	0	0	0
														297	1480	10:39:39	0	0	0	0	37.2428	70.4254	116.197	174.558	229.443	280.852	426.005	664.903	815.805	878.711	846.072	717.888	571.67	407.418	272.142	165.842	93.9301	56.4074	29.7607	13.9898	3.94887	0	0	0	0	0	0	0
														298	1485	10:39:44	0	0	0	0	40.1985	76.0647	119.909	171.733	215.151	250.163	390.568	636.367	797.003	872.476	852.89	738.244	596.216	426.804	283.203	165.411	87.0248	48.0429	23.8908	14.5685	7.53034	2.77629	0	0	0	0	0	0
														299	1490	10:39:49	0	0	0	0	37.4562	69.1617	114.218	172.626	214.534	239.942	387.221	656.369	819.033	875.212	846.278	732.23	579.565	388.283	244.171	147.232	84.5068	55.9968	32.675	14.5415	2.52173	0	0	0	0	0	0	0
														300	1495	10:39:54	0	0	0	0	37.6995	66.7341	117.364	189.588	238.232	263.295	412.078	684.581	845.599	895.132	855.813	727.641	572.59	390.661	253.616	161.453	98.4111	64.4908	38.5679	20.6424	8.05534	0.806637	0	0	0	0	0	0
														301	1500	10:39:59	0	0	0	24.6709	67.3322	88.8621	127.135	182.15	238.672	296.7	451.5	703.071	856.622	912.152	875.801	747.568	593.418	413.348	270.142	163.799	93.4325	59.043	34.0301	18.3936	7.76196	2.13527	0	0	0	0	0	0
														302	1505	10:40:04	0	0	0	0	24.9479	62.5693	111.187	170.801	221.266	262.58	428.484	718.978	884.573	925.269	881.711	753.898	597.029	411.104	268.339	168.736	100.594	63.911	36.9066	19.5803	7.99311	2.14504	0	0	0	0	0	0
														303	1510	10:40:09	0	0	0	0	29.6423	67.6881	118.869	183.184	224.093	241.596	416.027	747.386	930.374	964.99	916.83	785.895	620.418	420.399	273.224	178.891	112.152	73.0059	42.7677	21.4371	7.87389	2.07804	0	0	0	0	0	0
														304	1515	10:40:14	0	0	0	2.31263	50.3077	94.3516	148.699	213.35	271.729	323.837	478.982	737.165	901.971	973.402	940.786	804.125	643.691	459.482	307.989	189.209	107.874	63.9823	34.0752	18.1525	7.20978	1.24716	0	0	0	0	0	0
														305	1520	10:40:19	0	0	0	0.442289	43.5864	69.0139	124.09	208.814	280.998	340.642	520.248	819.818	989.756	1030.06	974.246	822.303	644.645	441.273	284.347	173.867	100.996	65.7328	40.0045	23.811	11.6706	3.58334	0	0	0	0	0	0
														306	1525	10:40:24	0	0	0	0	43.5057	92.0229	144.648	201.382	245.165	275.998	456.047	785.314	974.439	1023.42	973.78	825.511	651.588	452.009	300.808	197.984	123.111	76.1902	42.0784	20.7759	7.13854	1.16641	0	0	0	0	0	0
														307	1530	10:40:29	0	0	0	18.3257	66.2437	96.51	149.64	225.634	281.114	316.082	471.307	746.789	922.187	997.502	966.501	829.182	664.006	470.971	313.236	190.801	109.467	69.236	40.6703	23.7704	11.4143	3.602	0	0	0	0	0	0
														308	1535	10:40:34	0	0	0	0	49.0276	88.0043	139.403	203.223	266.492	329.211	526.647	858.798	1051.75	1105.5	1045.81	872.676	677.087	459.043	296.511	189.49	116.611	77.8734	47.3622	25.0772	10.2184	2.7857	0	0	0	0	0	0
														309	1540	10:40:39	0	0	0	5.91947	57.3233	95.2568	146.64	211.473	274.042	334.347	520.242	831.726	1017.74	1078.28	1038.42	898.159	716.008	491.965	319.315	198.059	116.527	74.7193	44.6596	26.3476	12.9849	4.57149	0	0	0	0	0	0
														310	1545	10:40:44	0	0	0	2.1129	42.1822	66.0395	121.372	208.18	276.824	327.305	501.284	798.76	980.465	1046.4	1005.99	859.223	688.84	494.835	333.826	205.814	118.63	72.2752	41.0253	24.8805	13.0998	5.68324	0	0	0	0	0	0
														311	1550	10:40:49	0	0	0	21.6222	56.7732	89.7358	148.084	231.819	293.604	333.441	535.645	900.217	1096.84	1125.51	1049.66	869.279	672.644	459.751	304.946	208.227	136.227	88.9459	51.7821	24.7357	8.18595	2.13292	0	0	0	0	0	0
														312	1555	10:40:54	0	0	0	0	47.8177	99.6063	157.71	222.13	288.731	357.513	544.403	849.401	1032.04	1092.31	1047.21	896.733	722.043	523.144	358.577	228.342	137.904	87.264	50.378	27.246	11.3506	2.69186	0	0	0	0	0	0
														313	1560	10:40:59	0	0	0	6.27445	53.4932	94.9168	162.385	255.897	320.99	357.664	537.12	859.357	1062.84	1147.58	1109.61	948.946	755.877	530.409	353.483	225.099	134.843	82.7163	45.9816	24.6391	10.4036	3.27508	0	0	0	0	0	0
														314	1565	10:41:04	0	0	0	0	42.8032	85.2745	142.516	214.529	277.995	332.914	521.67	844.263	1033.64	1089.81	1049.69	913.274	735.149	515.313	341.882	214.856	128.95	84.1636	50.8086	28.8851	13.3641	4.24548	0	0	0	0	0	0
														315	1570	10:41:09	0	0	0	5.01255	60.9338	100.886	156.822	228.743	291.556	345.262	558.1	930.072	1120.85	1130.45	1057.89	903.177	717.898	502.05	337.746	224.986	143.003	91.7971	53.6398	28.5313	12.0592	4.22326	0	0	0	0	0	0
														316	1575	10:41:14	0	0	0	21.808	68.7706	101.218	162.366	252.215	322.628	373.606	570.29	912.679	1124.77	1206.55	1156.93	975.906	775.094	554.493	375.863	239.204	143.31	88.1816	49.2111	26.399	11.5085	4.53985	0	0	0	0	0	0
														317	1580	10:41:19	0	0	0	0	19.8552	76.6701	146.418	229.1	290.863	331.709	549.796	945.125	1164.61	1208.26	1136.48	949.291	740.259	509.388	340.196	232.683	153.357	102.218	62.1833	33.2542	14.5667	6.12062	0	0	0	0	0	0
														318	1585	10:41:24	0	0	0	0	37.6134	83.3361	147.104	228.916	303.546	370.992	585.541	947.193	1171.52	1258.53	1220.39	1057.1	848.703	595.201	399.236	260.808	164.359	109.889	68.0317	38.7856	18.0285	5.7605	0	0	0	0	0	0
														319	1590	10:41:29	0	0	0	10.9487	64.0985	102.425	167.477	259.257	337.221	401.369	615.826	980.591	1192.03	1250.15	1190.51	1013.11	806.801	571.588	386.971	252.951	159.151	105.569	64.0199	34.5025	14.5709	4.22488	0	0	0	0	0	0
														320	1595	10:41:34	0	0	0	0	42.8523	86.1604	158.438	259.686	348.175	423.904	646.349	1015.51	1234.16	1302.3	1238.25	1042.02	821.376	576.336	387.585	255.124	160.752	104.467	62.4107	34.5829	15.2082	4.2865	0	0	0	0	0	0
														321	1600	10:41:39	0	0	0	19.8429	73.248	111.583	170.548	250.144	331.446	414.455	630.418	979.334	1202.74	1300.63	1265.74	1098.05	877.889	605.242	394.108	244.487	145.01	95.6798	58.7475	34.2137	16.5332	5.70576	0	0	0	0	0	0
														322	1605	10:41:44	0	0	0	5.40637	57.1886	98.6769	168.583	266.906	345.905	405.579	625.162	1004.66	1233.82	1312.65	1256.53	1065.47	840.207	580.729	382.75	246.27	152.337	100.953	61.4762	33.906	15.1373	5.17008	0	0	0	0	0	0
														323	1610	10:41:49	0	0	0	26.7443	86.5505	136.605	204.647	290.679	353.141	392.033	613.932	1018.84	1260.33	1338.41	1267.26	1046.88	808.014	550.672	361.126	239.374	154.737	107.214	69.0303	40.1857	19.9317	8.26828	0	0	0	0	0	0
														324	1615	10:41:54	0	0	0	21.3736	82.4565	130.344	192.854	269.985	347.502	425.407	656.202	1039.89	1259.5	1315.04	1246.62	1054.25	837.313	595.815	407.795	273.256	174.425	111.301	64.0144	32.5639	12.6097	4.15189	0	0	0	0	0	0
														325	1620	10:41:59	0	0	0	11.9257	61.6055	101.338	173.557	278.261	357.13	410.164	645.502	1063.15	1292.68	1334.12	1260.54	1071.95	851.684	599.741	406.68	272.5	173.893	110.86	64.1781	33.8478	14.1398	5.05402	0	0	0	0	0	0
														326	1625	10:42:04	0	0	0	0	30.6963	88.272	165.226	261.559	351.4	434.747	657.476	1019.59	1240.81	1321.14	1281.67	1122.4	911.944	650.307	437.011	272.056	160.754	103.106	61.3096	35.3661	17.1428	6.63961	0	0	0	0	0	0
														327	1630	10:42:09	0	0	0	0	45.9181	91.6492	168.447	276.313	358.625	415.386	636.736	1022.68	1254.8	1333.09	1290.58	1127.27	910.417	640.035	427.498	272.804	167.128	110.471	68.3457	40.7524	20.8235	8.55874	0	0	0	0	0	0
														328	1635	10:42:14	0	0	0	18.7397	73.397	112.086	185.323	293.107	371.883	421.652	649.502	1055.43	1315.53	1429.8	1374.18	1148.69	896.416	617.37	404.878	258.94	158.794	104.44	64.3632	38.5633	20.227	9.35421	0.536663	0	0	0	0	0
														329	1640	10:42:19	0	0	0	0	41.7841	82.6164	157.987	267.897	359.007	431.317	668.109	1069.38	1315.8	1407.35	1355.04	1158.86	922.756	646.741	431.504	277.046	169.918	110.121	66.2855	38.4126	18.6695	7.05638	0	0	0	0	0	0
														330	1645	10:42:24	0	0	0	0	30.2085	85.59	159.785	252.793	329.083	388.653	635.397	1069.31	1339.62	1446.3	1380.38	1141.85	891.259	628.62	429.455	293.765	191.959	124.037	73.863	41.4382	19.778	8.88237	0.0575912	0	0	0	0	0
														331	1650	10:42:29	0	0	0	0	33.2886	80.7354	158.472	266.498	353.523	419.546	662.149	1081.33	1312.67	1356.17	1283.41	1094.37	874.277	623.119	430.237	295.632	194.357	126.413	75.2099	40.7487	17.7629	6.25255	0	0	0	0	0	0
														332	1655	10:42:34	0	0	0	1.09716	54.9298	104.7	175.467	267.231	350.815	426.219	680.643	1114.09	1395.92	1526.14	1462.78	1205.84	942.096	671.557	455.519	293.983	178.158	108.044	59.9085	33.7515	16.3728	7.77228	0.175804	0	0	0	0	0
														333	1660	10:42:39	0	0	0	0.84728	59.6186	120.668	198.326	292.591	365.57	417.264	655.875	1081.4	1333.49	1412.12	1344.61	1130.95	885.655	608.722	404.008	271.514	177.204	121.077	75.9733	41.8912	18.9058	7.01715	0	0	0	0	0	0
														334	1665	10:42:44	0	0	0	3.61985	50.7174	83.5432	157.79	273.457	354.417	400.671	662.607	1140.22	1415.34	1487.97	1408.45	1176.8	921.606	642.868	437.451	305.357	204.543	135.01	80.9008	42.2166	17.5954	7.03699	0	0	0	0	0	0
														335	1670	10:42:49	0	0	0	20.8671	78.4149	121.701	189.642	282.237	374.102	465.236	718.354	1133.46	1399.44	1516.31	1465.44	1246.83	993.864	706.536	477.635	307.161	188.416	121.401	72.9228	42.9807	21.9591	9.85804	0.341554	0	0	0	0	0
														336	1675	10:42:54	0	0	0	34.5004	86.2234	119.122	197.912	322.595	418.908	486.852	727.538	1140.97	1397.74	1497.87	1438.98	1221.06	967.445	678.12	453.732	294.279	182.199	117.492	70.5806	41.4662	20.6051	7.99721	0	0	0	0	0	0
														337	1680	10:42:59	0	0	0	14.3312	72.3641	115.643	196.632	315.33	418.287	505.502	733.125	1101.16	1349.11	1476.98	1451.58	1272.9	1039.87	752.481	513.84	323.946	194.49	125.473	75.2262	43.7513	21.5973	8.76432	0	0	0	0	0	0
														338	1685	10:43:04	0	0	0	41.7112	94.9041	120.687	190.763	305.132	392.756	453.635	714.194	1174.43	1457.64	1563.82	1483.21	1215.82	945.051	670.908	463.382	322.473	214.268	138.769	82.0461	44.1002	19.6584	8.72083	0	0	0	0	0	0
														339	1690	10:43:09	0	0	0	4.67679	57.1775	103.001	182.2	294.775	390.151	468.328	720.187	1145.73	1416.47	1532.41	1480.77	1261.57	1005.41	712.3	483.231	318.208	200.637	130.519	77.8988	42.7769	18.9731	6.48736	0	0	0	0	0	0
														340	1695	10:43:14	0	0	0	15.5384	66.9768	108.571	193.138	320.677	411.285	464.962	719.347	1174.44	1457.86	1569.61	1506.01	1267.07	997.749	698.036	468.06	307.823	194.563	128.279	79.6232	48.5944	25.8795	11.4786	0.593169	0	0	0	0	0
														341	1700	10:43:19	0	0	0	13.2964	66.6704	111.997	194.623	314.548	411.219	484.637	749.387	1205.47	1488.29	1597.84	1537.47	1307.2	1045.28	751.705	517.661	343.147	217.335	140.225	84.5948	50.4457	26.432	12.5537	1.6386	0	0	0	0	0
														342	1705	10:43:24	0	0	0	18.7478	74.0784	114.921	197.111	320.648	427.639	518.082	794.687	1257.45	1536.64	1632.25	1565.13	1335.29	1062.87	747.869	501.508	323.786	200.227	130.829	79.3371	45.7499	22.8345	10.5908	1.06788	0	0	0	0	0
														343	1710	10:43:29	0	0	0	38.1518	92.9818	123.036	200.754	326.137	425.558	499.017	776.9	1259.21	1550.11	1649.61	1573.68	1322.31	1049.79	756.116	519.24	339.161	209.16	129.236	73.6345	42.3542	21.4309	10.8646	1.80577	0	0	0	0	0
														344	1715	10:43:34	0	0	0	15.4873	78.4576	129.783	217.864	342.7	433.374	489.886	760.175	1244.24	1521.36	1591.53	1514.2	1289.37	1029.12	733.448	502.621	336.64	216.615	142.546	86.5526	48.6353	22.6827	8.69483	0	0	0	0	0	0
														345	1720	10:43:39	0	0	0	34.5865	95.1878	141.5	222.651	338.641	434.212	509.363	800.292	1307	1594.8	1663.69	1568.04	1307.82	1023.51	715.087	484.924	333.019	221.259	149.644	92.5786	50.0618	22.3083	9.31815	0	0	0	0	0	0
														346	1725	10:43:44	0	0	0	16.5212	82.0132	137.9	225.807	345.735	440.964	511.493	795.287	1292.35	1612.38	1755.38	1695.53	1432.84	1126.15	775.458	510.442	331.105	208.365	142.223	91.1164	55.0451	28.6265	11.8607	0.00025627	0	0	0	0	0
														347	1730	10:43:49	0	0	0	0	56.1018	104.264	190.819	315.767	426.776	523.847	807.776	1278.56	1557.46	1644.49	1577.9	1357.71	1091.57	779.484	534.699	357.215	229.925	152.828	93.7442	52.6725	24.8036	10.1375	0	0	0	0	0	0
														348	1735	10:43:54	0	0	0	30.4477	90.089	139.715	235.999	378.94	483.206	548.796	823.081	1306.06	1618.28	1759.72	1698.51	1434.63	1137.27	806.424	546.815	358.439	224.753	145.756	87.7913	50.8576	24.9688	10.1247	0	0	0	0	0	0
														349	1740	10:43:59	0	0	0	0	43.7018	89.1101	173.424	296.643	411.134	516.898	820.554	1322.1	1633.39	1754.41	1679.4	1408.35	1119.78	813.689	568.366	383.814	246.15	155.374	89.8612	49.6122	22.9943	10.0074	0	0	0	0	0	0
														350	1745	10:44:04	0	0	0	0	40.3116	104.749	202.336	333.073	439.655	522.083	827.536	1356.01	1655.86	1727.07	1629.13	1362.01	1077.69	776.166	544.637	383.105	256.533	164.923	95.8029	49.1739	19.9557	8.14817	0	0	0	0	0	0
														351	1750	10:44:09	0	0	0	2.29845	49.2688	95.3357	193.7	344.362	462.829	549.103	846.805	1355.94	1652.96	1737.87	1664.57	1433.06	1150.78	817.731	558.467	372.987	240.196	160.094	98.8985	56.6107	27.751	12.3194	1.08088	0	0	0	0	0
														352	1755	10:44:14	0	0	0	37.2764	92.6514	136.913	226.915	362.66	473.344	558.967	859.616	1375.29	1696.39	1822.91	1735.17	1433.15	1123.77	807.016	560.217	383.372	249.986	160.057	95.2248	55.4904	28.1425	13.181	1.8079	0	0	0	0	0
														353	1760	10:44:19	0	0	0	5.98795	66.6598	120.647	215.395	350.901	446.854	503.253	802.693	1345.17	1652.19	1723.75	1626.66	1360.92	1077.39	776.076	545.963	387.049	261.834	170.319	102.658	58.8511	29.5286	14.6904	3.00212	0	0	0	0	0
														354	1765	10:44:24	0	0	0	29.0335	84.7834	126.902	221.601	368.881	497.488	607.424	915.995	1423.2	1737.25	1858.14	1780.88	1505.46	1197.19	856.082	587.433	391.248	249.991	163.665	99.2904	56.8685	27.6259	11.5626	0	0	0	0	0	0
														355	1770	10:44:29	0	0	0	17.5506	71.6025	118.276	211.006	349.794	477.536	594.233	899.974	1394.76	1696.43	1805	1730.9	1474.15	1178.1	842.739	575.298	375.775	235.747	155.214	94.8971	54.7964	26.8589	11.0844	0	0	0	0	0	0
														356	1775	10:44:34	0	0	0	17.867	80.7716	129.343	227.301	374.646	500.651	605.317	911.668	1419.71	1732.99	1851.53	1783.61	1529.22	1229.35	883.991	605.329	393.367	244.19	157.797	95.0915	56.0721	28.8139	13.3169	1.68055	0	0	0	0	0
														357	1780	10:44:39	0	0	0	28.006	84.3419	135.918	228.738	362.802	485.578	597.064	906.35	1413.43	1736.93	1876.83	1816.42	1555.7	1248.71	895.454	610.51	393.876	243.81	160.312	99.283	60.7218	32.6562	15.0861	1.96142	0	0	0	0	0
														358	1785	10:44:44	0	0	0	0	35.8044	97.4515	200.233	344.149	473.925	589.559	906.943	1426.08	1740.46	1850.1	1763.02	1479.23	1169.5	833.832	572.757	386.271	251.686	168.999	105.794	62.0677	31.0449	12.7252	0.0860499	0	0	0	0	0
														359	1790	10:44:49	0	0	0	26.8421	89.3197	139.569	237.032	381.709	501.362	595.992	918.004	1467.4	1803.21	1925.44	1832.63	1524.78	1199.94	858.125	591.944	401.401	259.83	167.232	99.3096	56.062	27.1817	12.6688	1.56028	0	0	0	0	0
														360	1795	10:44:54	0	0	0	15.8868	74.5442	125.124	223.195	368.758	485.508	573.444	885.258	1420.95	1767.28	1924.23	1849.73	1543.77	1223.18	887.981	621.841	424.764	274.845	172.084	99.1658	56.0906	27.4782	13.3287	2.34053	0	0	0	0	0
														361	1800	10:44:59	0	0	0	18.9207	78.015	126.435	223.295	368.594	494.696	601.602	920.516	1451.44	1786.69	1926.27	1858.71	1584	1264.46	900.097	614.86	408.75	260.716	170.758	104.167	60.9435	30.8565	13.9057	1.58967	0	0	0	0	0
														362	1805	10:45:04	0	0	0	28.91	101.636	159.379	256.312	392.436	499.372	577.117	903.598	1478.81	1812.31	1904.08	1804.81	1514.5	1195.33	847.282	582.209	400.111	266.708	182.002	114.712	64.8399	31.1784	13.728	1.3948	0	0	0	0	0
														363	1810	10:45:09	0	0	0	11.2362	70.533	120.221	221.433	374.168	493.884	580.583	906.759	1472.41	1839.47	2007.93	1938.76	1631.95	1280.54	884.513	584.922	381.762	241.467	164.038	103.557	60.0255	29.3666	11.5803	0	0	0	0	0	0
														364	1815	10:45:14	0	0	0	29.0506	89.196	140.405	234.348	371.023	486.889	581.945	913.701	1482.16	1813.31	1907.14	1812.74	1530.1	1218.41	877.668	609.015	412.456	268.122	176.014	107.037	61.1928	29.986	13.417	1.38039	0	0	0	0	0
														365	1820	10:45:19	0	0	0	35.3346	96.2088	136.661	236.288	395.088	529.969	640.931	968.135	1511.58	1839.46	1951.78	1879.23	1621.81	1308.77	940.092	644.36	421.57	263.91	171.381	103.996	61.7541	31.8976	14.4265	1.65879	0	0	0	0	0
														366	1825	10:45:24	0	0	0	17.3255	82.3436	137.431	243.599	400.85	516.622	590.917	912.022	1479.94	1850.92	2024.97	1961.89	1661.67	1319.96	936.779	639.357	427.696	276.862	186.853	117.486	68.7609	34.5465	14.8424	1.08729	0	0	0	0	0
														367	1830	10:45:29	0	0	0	18.4248	85.7174	141.697	243.769	391.935	513.267	607.764	954.932	1554.77	1905	2005.61	1894.28	1571	1229.09	868.553	596.527	413.011	275.642	184.419	113.528	62.97	29.7666	13.9181	2.21825	0	0	0	0	0
														368	1835	10:45:34	0	0	0	21.7035	81.6595	131.5	235.541	393.784	517.524	606.762	943.572	1527.96	1891.74	2034.93	1959.71	1666.1	1323.14	930.838	630.448	421.975	273.133	183.923	113.962	63.2505	29.1341	11.6129	0	0	0	0	0	0
														369	1840	10:45:39	0	0	0	44.8839	115.112	174.65	280.618	433.017	552.974	640.488	966.853	1532.07	1878.84	2007.15	1918.83	1613.88	1277.18	908.73	622.685	419.048	272.174	182.063	114.23	68.6773	36.1882	16.7632	2.90278	0	0	0	0	0
														370	1845	10:45:44	0	0	0	28.8457	94.7866	143.934	245.148	398.428	529.068	637.067	973.381	1538.01	1887.37	2021.46	1938.62	1638.86	1308	946.039	659.568	448.584	292.787	192.178	116.726	66.4313	32.8179	15.8855	3.32076	0	0	0	0	0
														371	1850	10:45:49	0	0	0	23.7428	86.7893	141.865	243.214	390.835	525.255	646.475	979.797	1525.22	1871.06	2017.29	1947.98	1663.1	1326.81	939.119	636.923	420.224	268.528	181.837	116.604	72.8303	40.3257	19.0907	3.9593	0	0	0	0	0
														372	1855	10:45:54	0	0	0	5.26786	63.5326	118.931	225.206	382.36	501.85	583.678	933.668	1551.82	1924.05	2050.35	1954.71	1637.13	1286.79	903.688	613.524	416.3	273.35	184.672	116.531	68.9244	36.2487	18.5034	5.07403	0	0	0	0	0
														373	1860	10:45:59	0	0	0	6.81625	69.6319	123.267	232.775	398.157	523.143	607.733	955.414	1566.19	1922.68	2024.89	1919.01	1605.05	1269.31	911.795	632.682	431.974	282.154	183.222	110.698	64.5819	33.2617	16.7377	4.13225	0	0	0	0	0
														374	1865	10:46:04	0	0	0	30.2932	97.5733	148.63	256.839	422.201	559.163	667.726	1016.29	1604.87	1982.38	2148.84	2065.99	1733.86	1367.36	966.498	656.503	437.374	280.031	184.475	112.786	64.9652	32.1117	14.2255	1.60975	0	0	0	0	0
														375	1870	10:46:09	0	0	0	21.1499	79.6135	130.005	234.768	393.904	525.838	630.57	976.439	1563.44	1919.1	2043.42	1966.88	1689.48	1361.6	983.226	679.898	451.616	288.259	189.827	116.623	68.6477	35.1368	16.0908	2.52573	0	0	0	0	0
														376	1875	10:46:14	0	0	0	35.4612	97.9749	147.202	256.238	425.082	561.577	665.721	1011.24	1598.12	1961.41	2101.12	2023.01	1727.08	1379.66	980.768	666.898	438.055	277.741	185.954	116.706	69.9978	36.7128	16.8514	2.77315	0	0	0	0	0
														377	1880	10:46:19	0	0	0	4.79447	67.6344	134.401	248.883	411.08	557.609	688.469	1029.24	1579.92	1937.05	2100.63	2042.8	1763.54	1416.72	1002.34	677.261	441.491	277.423	185.059	115.459	68.6244	35.709	16.7127	3.21955	0	0	0	0	0
														378	1885	10:46:24	0	0	0	29.8023	92.1805	129.484	228.767	390.03	515.258	604.45	949.644	1550.84	1927.95	2080.98	2004.44	1698.34	1349.68	958.464	656.526	443.873	288.87	191.517	117.603	67.1279	32.9816	15.1641	2.44968	0	0	0	0	0
														379	1890	10:46:29	0	0	0	26.1684	91.1909	145.636	254.175	416.805	537.473	616.178	947.108	1530.26	1899.7	2055.41	1981.83	1678.98	1335.38	951.036	653.47	442.685	288.886	192.073	118.901	69.3689	34.9766	15.7234	2.03381	0	0	0	0	0
														380	1895	10:46:34	0	0	0	11.3002	66.3119	111.365	216.692	382.291	512.409	607.046	951.882	1546.92	1915.11	2056.46	1987.86	1709.32	1374.85	984.462	675.692	448.539	286.579	189.81	117.673	70.1664	36.5346	16.7773	2.89954	0	0	0	0	0
														381	1900	10:46:39	0	0	0	37.2715	97.0066	143.43	241.597	391.507	518.096	621.364	972.717	1572.16	1929	2043.26	1957.68	1672.27	1331.99	936.831	634.385	424.652	274.803	184.839	115.864	67.8763	35.1118	17.5702	4.47023	0	0	0	0	0
														382	1905	10:46:44	0	0	0	23.1816	83.5954	135.761	239.357	394.386	528.323	641.169	982.116	1551.16	1898.34	2023.65	1958.8	1703.81	1374.34	970.394	656.22	431.822	275.013	185.794	118.104	71.9442	38.5499	17.9216	3.21739	0	0	0	0	0
														383	1910	10:46:49	0	0	0	26.2554	87.1835	130.224	235.9	404.209	536.541	632.895	995.314	1623.8	1999.13	2121.32	2009.91	1664.9	1307.09	936.483	648.271	442.455	290.083	191.155	117.392	68.795	35.2771	16.8384	3.26321	0	0	0	0	0
														384	1915	10:46:54	0	0	0	22.1534	92.3256	157.432	268.633	425.929	563.317	680.797	1032.76	1619.22	1979.82	2114.57	2027.94	1719.93	1375.27	993.981	691.057	466.5	300.267	192.358	114.055	65.3584	32.7597	16.2589	3.97225	0	0	0	0	0
														385	1920	10:46:59	0	0	0	44.7878	116.797	174.272	284.416	447.228	573.575	663.457	1015.3	1629.11	1998.24	2122.68	2024.89	1704.89	1356.32	979.181	683.613	469.613	309.494	203.255	123.822	71.1927	35.6552	17.2095	3.72399	0	0	0	0	0
														386	1925	10:47:04	0	0	0	26.975	89.6868	142.991	254.999	425.709	555.865	645.464	983.755	1570.74	1948.9	2118.24	2055.08	1759.43	1409.13	1004.17	688.734	462.814	300.335	201.295	127.153	77.9085	42.2244	20.1004	4.27652	0	0	0	0	0
														387	1930	10:47:09	0	0	0	19.4926	97.3286	179.964	291.765	432.734	559.029	670.65	1030.28	1637.91	2011.98	2152.51	2068.81	1760.9	1411.6	1020.93	709.115	476.164	306.634	200.526	122.574	72.7786	37.912	17.974	3.47746	0	0	0	0	0
														388	1935	10:47:14	0	0	0	50.7239	117.725	149.908	245.394	404.183	528.594	618.627	981.552	1617.37	1997.24	2121.16	2013.36	1673.84	1318.09	946.098	662.964	468.684	318.976	213.841	132.739	75.6707	37.0758	16.9542	2.84649	0	0	0	0	0
														389	1940	10:47:19	0	0	0	12.72	81.4026	136.97	248.316	415.439	545.685	639.053	1000.53	1630.1	2022.89	2178.87	2094.4	1769.46	1410.13	1016.39	706.056	479.123	312.281	205.528	126.14	74.119	38.4486	19.1291	4.89473	0	0	0	0	0
														390	1945	10:47:24	0	0	0	41.0987	110.264	156.075	257.286	413.896	542.938	644.413	1010.11	1640.03	2038.37	2205.14	2112.37	1760.05	1391.89	1007.89	705.133	483.619	316.894	204.957	123.893	73.7005	39.0941	20.0738	5.79009	0	0	0	0	0
														391	1950	10:47:29	0	0	0	28.4626	84.6798	124.265	231.035	404.989	548.723	662.237	1031.17	1655.51	2035.19	2170.21	2071.01	1737.59	1380.11	998.576	697.281	476.223	313.255	208.377	129.988	78.0889	41.6513	20.6755	5.5283	0	0	0	0	0
														392	1955	10:47:34	0	0	0	29.7332	96.2913	152.02	264.29	433.102	572.263	681.774	1024.26	1599.73	1963.34	2115.11	2042.16	1744.49	1397.83	1002.17	690.371	462.423	298.223	197.773	123.305	74.8177	40.5113	20.3855	5.73763	0	0	0	0	0
														393	1960	10:47:39	0	0	0	51.0687	117.163	153.71	264.363	449.12	596.481	706.445	1058.55	1652.79	2034.8	2204.59	2138.69	1837.1	1481.42	1071.64	738.669	482.513	303.596	201.918	126.83	78.3316	43.0474	20.9777	5.1093	0	0	0	0	0
														394	1965	10:47:44	0	0	0	49.6831	118.812	165.957	278.095	455.227	598.827	708.897	1084.89	1726.81	2097.53	2197.05	2084.05	1758.54	1401.69	1013.49	710.858	493.786	331.298	223.393	140.062	81.3056	41.5679	20.8492	5.85646	0	0	0	0	0
														395	1970	10:47:49	0	0	0	20.4215	80.1888	132.013	242.953	413.007	547.718	647.085	1003.39	1616.62	2005.32	2169.51	2094.66	1780.77	1421.77	1017.64	701.723	474.017	309.65	208.623	131.451	78.1338	40.8007	19.4518	4.53331	0	0	0	0	0
														396	1975	10:47:54	0	0	0	17.2272	83.1965	147.653	256.52	409.798	540.095	647.41	1014.24	1640.57	2041.46	2216.9	2138.1	1805.06	1433.92	1024.66	704.16	472.416	305.489	203.379	127.803	78.761	43.81	22.95	7.47085	0	0	0	0	0
														397	1980	10:47:59	0	0	0	28.2526	103.698	165.42	275.891	435.111	566.009	668.586	1029.29	1648.11	2036.45	2194.32	2109.85	1783.04	1419.11	1018.07	704.345	477.95	310.923	203.264	124.872	75.7478	41.8445	23.1619	8.60565	0	0	0	0	0
														398	1985	10:48:04	0	0	0	10.3684	80.145	144.925	266.132	443.768	585.132	690.225	1040.79	1636.83	2004.69	2144.38	2080.38	1812.71	1462.74	1030.45	698.066	465.575	303.054	210.502	138.266	86.3455	48.352	24.286	7.39278	0	0	0	0	0
														399	1990	10:48:09	0	0	0	49.983	117.36	163.49	274.784	451.242	584.948	675.903	1036.91	1667.97	2076.38	2262.15	2175.08	1815.16	1431.01	1022.61	704.228	475.874	308.352	201.661	123.206	72.9869	38.4992	19.7425	5.79534	0	0	0	0	0
														400	1995	10:48:14	0	0	0	21.3977	85.2775	138.782	248.518	414.486	548.678	651.093	1016.09	1643.68	2045.76	2222.35	2142.94	1807.53	1439.16	1037.83	722.437	492.992	322.866	212.058	129.974	76.615	40.0604	20.3102	5.84593	0	0	0	0	0
														401	2000	10:48:19	0	0	0	33.0571	96.3857	140.399	250.674	427.212	571.136	682.446	1064.66	1717.78	2109.13	2238.71	2136.4	1802.2	1429.98	1019.75	702.192	477.312	314.531	213.849	136.163	81.4712	43.073	20.9681	5.32845	0	0	0	0	0
														402	2005	10:48:24	0	0	0	38.0966	107.62	160.176	274.943	451.919	596.357	708.257	1072.16	1688.06	2080.42	2249.26	2176.44	1861.99	1497.37	1082.6	750.065	499.774	320.028	210.825	130.055	77.7172	41.361	20.9864	6.25597	0	0	0	0	0
														403	2010	10:48:29	0	0	0	33.5499	97.4624	148.824	266.717	451.139	592.524	690.871	1051.62	1674.78	2042.87	2155.89	2070.1	1785.49	1440.5	1035.13	716.807	485.539	317.099	211.485	132.256	79.4121	42.6404	21.9413	6.8006	0	0	0	0	0
														404	2015	10:48:34	0	0	0	26.1465	84.1315	118.884	227.536	410.087	563.135	686.681	1069.37	1711.21	2096.72	2225.9	2118.1	1773.34	1401.89	1003.76	696.223	479.275	319.253	216.155	136.575	80.5124	41.8694	20.6456	5.51836	0	0	0	0	0
														405	2020	10:48:39	0	0	0	35.4481	99.8501	148.613	256.438	423.325	550.119	636.82	1008.13	1664.05	2054.97	2180.9	2065.37	1708.37	1342.34	967.274	679.713	479.658	326.16	219.219	137.855	82.0667	43.5218	22.2204	6.58317	0	0	0	0	0
														406	2025	10:48:44	0	0	0	26.5593	94.1401	150.092	257.379	416	557.767	682.68	1069.77	1719.04	2104.01	2224.69	2105.82	1747.41	1373.04	982.717	683.52	475.45	318.76	213.449	132.944	77.2446	39.449	19.5567	5.13184	0	0	0	0	0
														407	2030	10:48:49	0	0	0	35.013	94.3422	134.906	245.728	426.809	574.768	689.605	1073.24	1725.68	2117.32	2248.17	2144.11	1805.15	1429.43	1016.96	695.563	465.234	300.808	202.284	127.82	77.4156	41.7027	20.6813	5.56631	0	0	0	0	0
														408	2035	10:48:54	0	0	0	32.1176	90.2155	134.201	245.172	423.13	561.717	660.932	1049.46	1727.31	2112.33	2204.51	2087.86	1762.37	1393.51	981.271	671.8	465.091	312.821	214.988	137.033	78.9556	40.0675	20.3688	5.95237	0	0	0	0	0
														409	2040	10:48:59	0	0	0	39.8069	109.578	165.46	283.559	463.876	582.811	640.365	998.203	1656.33	2076.05	2257.38	2186.85	1864.46	1488.08	1057.69	721.993	480.98	309.441	207.379	129.933	77.1023	40.5643	20.3187	5.74918	0	0	0	0	0
														410	2045	10:49:04	0	0	0	21.2373	85.9673	142.225	249.881	408.934	539.209	640.704	1007.81	1640.52	2059.25	2264	2197.83	1860.72	1470.61	1027.49	691.264	461.921	300.118	205.856	132.02	78.6114	41.2914	20.0602	5.08111	0	0	0	0	0
														411	2050	10:49:09	0	0	0	26.6406	92.7921	148.342	261.713	432.906	570.417	674.245	1044.48	1681.12	2088.19	2265.68	2178.43	1826.44	1447.65	1042.06	723.652	492.426	322.778	214.709	133.387	78.8127	40.639	18.8657	3.67449	0	0	0	0	0
														412	2055	10:49:14	0	0	0	25.5671	88.4896	131.058	243.956	427.183	571.919	678.163	1054.61	1701.25	2091.54	2225.47	2126.21	1793.74	1421.98	1010.92	695.702	476.32	314.814	211.185	132.745	79.4938	42.8901	22.9341	8.00927	0	0	0	0	0
														413	2060	10:49:19	0	0	0	31.6121	95.9844	139.881	258.551	451.995	588.347	667.606	1063.73	1776.72	2189.93	2303.36	2188.62	1845.71	1457.83	1024.99	699.785	482.226	324.3	226.005	146.26	85.0635	43.4471	21.4108	5.9393	0	0	0	0	0
														414	2065	10:49:24	0	0	0	34.3679	99.1328	143.777	259.597	446.595	595.484	706.262	1093.55	1757.34	2186.08	2379.78	2300.74	1948.94	1543.82	1085.38	735.53	494.281	322.817	221.136	142.113	85.7482	45.9051	22.5839	6.16458	0	0	0	0	0
														415	2070	10:49:29	0	0	0	0	60.8579	129.935	251.49	425.524	558.258	649.693	1047.46	1751.55	2154.44	2256.15	2128.69	1772.07	1399.01	1009.54	710.723	502.571	340.247	223.751	136.837	79.5065	41.2643	22.1103	7.25919	0	0	0	0	0
														416	2075	10:49:34	0	0	0	44.9336	116.832	168.988	279.677	448.901	584.877	687.603	1068.49	1727.53	2123.2	2255.47	2151.15	1810.22	1435.51	1027	711.121	487.865	323.542	218.152	137.857	82.6581	44.3658	22.9802	7.2081	0	0	0	0	0
														417	2080	10:49:39	0	0	0	27.3654	93.2334	149.762	263.591	434.719	574.529	683.019	1062.59	1713.24	2103.46	2233.27	2140.53	1825.24	1460.1	1045.09	722.201	491.42	324.916	222.689	143.246	86.5886	46.5094	23.009	6.39675	0	0	0	0	0
														418	2085	10:49:44	0	0	0	16.9263	74.8412	123.433	236.121	412.905	560.701	679.51	1064.71	1716.29	2126.87	2296.46	2215.64	1884.43	1510	1092.35	762.344	519.966	340.687	224.506	137.751	80.4229	41.653	21.4416	6.55634	0	0	0	0	0
														419	2090	10:49:49	0	0	0	34.7349	97.2889	149.854	266.221	446.39	590.703	699.162	1086.7	1753.31	2160.84	2309.29	2210.73	1865.16	1482.09	1061.53	736.396	506.692	336.286	225.177	141.068	83.9584	44.7626	23.4803	7.68514	0	0	0	0	0
														420	2095	10:49:54	0	0	0	41.2702	110.128	156.839	272.755	457.877	606.237	717.835	1117.83	1806.22	2225.93	2376.96	2264.73	1889.24	1492.01	1073.06	746.042	510.952	337.407	225.409	140.698	83.2731	43.4118	21.1142	5.19396	0	0	0	0	0
														421	2100	10:49:59	0	0	0	26.8517	94.3516	149.202	263.567	437.445	581.594	696.015	1077.53	1726.15	2095.02	2184.17	2081.33	1786.52	1433.35	1021.81	705.525	484.505	323.145	221.445	142.4	86.0081	46.1019	22.6812	6.14019	0	0	0	0	0
														422	2105	10:50:04	0	0	0	18.79	85.0958	142.879	262.707	444.581	592.481	706.408	1094.04	1755.39	2175.21	2353.51	2278.86	1951.26	1560.22	1105.76	751.41	497.167	318.36	214.988	137.847	86.935	49.3458	25.079	7.61969	0	0	0	0	0
														423	2110	10:50:09	0	0	0	24.7129	99.5076	165.712	290.821	474.835	621.214	729.958	1121.01	1794.37	2225.59	2414.68	2323.77	1952.88	1549.96	1115.02	773.103	524.205	342.807	228.91	144.203	88.6877	48.9648	25.0344	7.65016	0	0	0	0	0
														424	2115	10:50:14	0	0	0	43.9893	115.081	168.404	290.151	480.324	638.135	763.585	1166.81	1847.81	2254.87	2387.99	2287.05	1952.06	1560.16	1111.36	763.399	516.29	336.222	223.197	138.234	81.335	42.4799	21.6687	6.496	0	0	0	0	0
														425	2120	10:50:19	0	0	0	43.1848	115.149	171.252	293.475	481.82	627.068	729.219	1127.89	1823.08	2242.95	2387.5	2281.51	1925	1532.57	1104.21	768.713	526.067	346.145	228.945	140.97	82.2201	42.2642	21.1025	5.80467	0	0	0	0	0
														426	2125	10:50:24	0	0	0	57.3721	131.206	198.252	318.415	491.696	632.013	739.368	1134.22	1816.57	2256.73	2454.72	2376.19	2021.15	1604.33	1125.74	759.786	506.46	326.634	220.309	139.716	84.8545	46.2506	23.9042	7.57604	0	0	0	0	0
														427	2130	10:50:29	0	0	0	33.5419	102.388	154.68	276.889	469.016	618.631	725.735	1132.33	1838.4	2267.34	2419.15	2302.01	1915.94	1511.05	1087.34	758.129	523.402	348.236	232.632	145.009	85.3676	44.7544	23.1692	7.25501	0	0	0	0	0
														428	2135	10:50:34	0	0	0	8.55838	74.6192	144.783	269.276	448.099	601.852	730.536	1140.35	1831.28	2248.85	2393.03	2285.3	1925.64	1531.24	1102.11	767.317	526.876	348.596	232.478	145.478	87.5953	47.1788	24.2284	7.36301	0	0	0	0	0
														429	2140	10:50:39	0	0	0	42.3068	114.782	170.843	290.665	474.246	621.942	733.754	1143.97	1852.58	2292.27	2463.05	2347	1944.13	1531.13	1107.98	778.133	541.573	362.915	242.158	150.336	87.4489	44.6818	22.0345	5.87723	0	0	0	0	0
														430	2145	10:50:44	0	0	0	38.0508	108.438	160.212	277.146	459.241	593.421	679.688	1072.44	1771.69	2235.03	2462.47	2378.92	1984.4	1565.24	1121.45	777.901	534.596	353.659	235.09	144.678	82.4253	40.6899	19.4719	4.60846	0	0	0	0	0
														431	2150	10:50:49	0	0	0	25.004	96.1047	161.476	290.446	483.014	628.236	726.112	1119.35	1807.94	2265.85	2493.08	2410.85	2019.17	1605.79	1170.71	819.567	552.374	357.281	234.286	143.782	85.7672	45.6103	23.3111	7.19983	0	0	0	0	0
														432	2155	10:50:54	0	0	0	37.0097	105.883	156.671	274.681	459.914	597.947	688.781	1093.81	1813.03	2269.78	2464.04	2364.97	1972.57	1551.1	1100.56	758.904	526.141	352.674	238.503	150.95	90.013	47.7334	24.111	7.06829	0	0	0	0	0
														433	2160	10:50:59	0	0	0	32.4541	108.546	176.009	300.77	482.828	632.694	750.369	1134.68	1785.64	2207.25	2399.51	2329.42	1996.97	1605.43	1154.8	794.534	524.646	333.095	219.88	137.732	86.6507	49.1518	25.2356	7.87595	0	0	0	0	0
														434	2165	10:51:04	0	0	0	46.7053	112.498	157.741	280.476	480.702	638.781	754.714	1164.98	1869.59	2301.94	2462.03	2346.2	1954.45	1551.82	1138.31	807.494	559.375	371.05	242.518	147.633	86.3965	44.9495	23.2923	7.38534	0	0	0	0	0
														435	2170	10:51:09	0	0	0	23.7629	90.7876	143.705	264.507	453.193	595.251	690.682	1091.93	1798.98	2250.37	2446.08	2348.25	1956.85	1543.29	1107.56	770.406	531.841	353.377	235.014	146.63	88.224	47.598	24.7517	8.12971	0	0	0	0	0
														436	2175	10:51:14	0	0	0	12.1216	80.018	141.987	266.19	452.627	603.225	717.985	1128.06	1833.45	2258.21	2402.34	2296.36	1940.25	1545.16	1111.08	772.623	529.799	350.846	235.764	147.825	87.0271	45.5214	23.3077	7.27683	0	0	0	0	0
														437	2180	10:51:19	0	0	0	39.6968	108.242	156.207	274.515	463.166	610.639	716.933	1123.42	1830.09	2251.44	2387.45	2272.16	1905.59	1513.34	1095.41	768.65	533.046	355.405	235.726	146.045	86.362	45.7208	24.1217	8.17166	0	0	0	0	0
														438	2185	10:51:24	0	0	0	33.28	102.142	155.289	282.26	483.055	636.974	744.016	1159.54	1883.55	2341.58	2533.65	2429.65	2029.6	1605.69	1157.93	809.284	559.753	373.281	249.869	156.545	93.3072	49.0892	23.8906	6.29645	0	0	0	0	0
														439	2190	10:51:29	0	0	0	52.854	129.268	183.205	306.512	499.187	653.338	768.965	1191.35	1920.5	2353.23	2489.52	2375.95	2012.49	1604.63	1152.37	798.151	541.97	356.029	240.33	152.158	91.5114	48.5308	23.2157	5.69587	0	0	0	0	0
														440	2195	10:51:34	0	0	0	10.6538	82.6325	155.639	287.384	477.867	631.414	748.023	1159.05	1864.49	2330.53	2557.15	2469.39	2067.24	1642.48	1195.1	842.481	584.621	389.116	255.966	156.54	90.8396	46.2803	22.8624	6.33643	0	0	0	0	0
														441	2200	10:51:39	0	0	0	47.2626	121.251	177.681	301.559	492.885	645.942	760.73	1191.93	1939.56	2385.68	2530.31	2406.69	2014.84	1599.09	1159.45	814.816	565.181	376.262	248.06	152.814	90.5217	48.0203	25.3094	8.70327	0	0	0	0	0
														442	2205	10:51:44	0	0	0	39.9772	106.422	162.003	288.705	486.528	654.885	793.778	1207.57	1896.27	2304.3	2431.66	2333.16	2008.79	1618.65	1162.72	805.081	545.724	358.432	243.206	154.581	92.5549	49.1095	24.2443	7.12116	0	0	0	0	0
														443	2210	10:51:49	0	0	0	52.6471	116.213	169.921	295.543	493.079	653.664	777.299	1171.54	1836.38	2252.21	2419	2341.77	2020.5	1635.77	1187.58	827.185	554.587	359.892	243.099	154.704	94.706	51.6553	25.552	7.5663	0	0	0	0	0
														444	2215	10:51:54	0	0	0	40.4066	99.1308	145.917	264.162	453.865	596.867	693.169	1106.44	1836.68	2266.06	2394.58	2279.26	1920.1	1525.15	1094.42	763.669	532.889	359.381	243.146	154.157	92.4145	49.4416	25.2384	8.02036	0	0	0	0	0
														445	2220	10:51:59	0	0	0	46.4463	117.241	170.055	289.516	475.626	614.371	705.753	1115.51	1843.63	2278.71	2420.75	2299.76	1915.74	1507.65	1075.49	747.714	524.329	357.782	248.071	161.203	97.1775	52.2323	26.3672	8.30234	0	0	0	0	0
														446	2225	10:52:04	0	0	0	18.3729	88.0204	151.819	275.274	458.385	605.156	715.587	1106.42	1777.66	2235.42	2479.7	2429.67	2085.33	1671.87	1189.27	814.338	547.076	355.123	238.477	150.782	92.0384	50.814	27.1091	9.73077	0	0	0	0	0
														447	2230	10:52:09	0	0	0	43.3328	123.12	189.975	310.53	484.787	620.316	717.119	1126.03	1847.04	2270.1	2395.2	2277.02	1915.58	1518.82	1086.73	757.895	532.305	362.195	247.565	157.492	91.977	47.2077	23.1844	6.4659	0	0	0	0	0
														448	2235	10:52:14	0	0	0	31.7644	101.221	154.963	273.253	456.091	597.096	696.269	1117.65	1861.23	2312.9	2472.65	2360.67	1976.97	1564.19	1122.32	781.864	542.831	362.961	242.254	151.335	90.2042	48.1848	25.2771	8.51084	0	0	0	0	0
														449	2240	10:52:19	0	0	0	33.6404	102.007	154.42	280.57	480.457	638.412	754.437	1166.91	1875.83	2322.05	2505.54	2410.58	2037.15	1621.38	1163.27	804.756	545.848	359.227	244.891	157.194	96.1342	52.2717	25.6064	7.25783	0	0	0	0	0
														450	2245	10:52:24	0	0	0	41.244	119.664	193.754	320.28	499.241	641.143	745.986	1161.82	1888.66	2330.27	2486.66	2375.08	1995.53	1580.91	1131.22	784.465	540.657	360.218	243.147	153.299	90.6746	47.2335	22.9762	6.35771	0	0	0	0	0
														451	2250	10:52:29	0	0	0	46.1469	118.594	164.941	288.261	488.554	641.778	747.933	1150.33	1848.97	2266.84	2403.96	2309.55	1983.62	1605.87	1176.32	833.493	577.398	385.644	258.233	161.98	96.8836	51.6052	26.1444	8.09732	0	0	0	0	0
														452	2255	10:52:34	0	0	0	44.5255	116.885	163.876	278.967	462.156	603.17	702.006	1120.67	1859.17	2335.48	2549.59	2450.59	2038.46	1610.5	1166.69	821.2	574.015	386.046	257.292	159.686	93.2282	48.0517	24.1563	7.40485	0	0	0	0	0
														453	2260	10:52:39	0	0	0	30.051	98.1339	152.199	277.828	475.02	629.942	742.593	1159.64	1881.08	2338.4	2531.59	2444.6	2077.44	1663.59	1203.05	841.156	577.908	382.271	254.245	158.422	94.8002	50.7415	26.2456	8.7253	0	0	0	0	0
														454	2265	10:52:44	0	0	0	32.1799	102.052	164.119	288.562	475.38	629.405	750.637	1180.2	1918.08	2376.63	2555.86	2460.6	2090.85	1672.17	1204.56	839.647	577.421	383.222	257.05	161.148	95.5176	50.1217	24.9608	7.34687	0	0	0	0	0
														455	2270	10:52:49	0	0	0	38.0153	112.757	179.197	307.188	496.732	650.913	769.731	1196.51	1931.24	2400.63	2604.69	2502.77	2094.89	1658.81	1194.51	832.401	572.469	380.867	257.595	163.325	98.0565	52.5292	26.743	8.52467	0	0	0	0	0
														456	2275	10:52:54	0	0	0	49.2302	118.114	170.514	296.537	496.184	662.419	795.24	1206.03	1894.78	2349.09	2568.95	2513	2181.24	1772.26	1286.07	894.831	598.536	383.316	249.171	150.327	86.7866	43.7381	21.1819	5.61546	0	0	0	0	0
														457	2280	10:52:59	0	0	0	66.6134	141.396	193.751	319.713	519.282	681.522	806.434	1211.81	1897.64	2346.1	2557.19	2485.55	2131.17	1719.63	1250.92	876.554	596.528	389.835	256.475	157.456	92.7775	48.5885	24.8893	8.02994	0	0	0	0	0
														458	2285	10:53:04	0	0	0	55.3749	133.059	194.433	323.624	520.632	685.672	818.744	1244.23	1962.14	2402.27	2564.63	2458.41	2083.59	1668.23	1212.31	850.243	582.036	384.522	257.703	161.413	95.6509	49.664	23.452	5.5291	0	0	0	0	0
														459	2290	10:53:09	0	0	0	55.7184	132.36	173.595	294.601	495.38	652.971	767.373	1208.37	1975.95	2468.9	2687.19	2585.57	2164.03	1716.27	1242.29	868.632	595.296	391.65	257.695	158.441	93.8888	49.4453	25.1106	7.75249	0	0	0	0	0
														460	2295	10:53:14	0	0	0	39.9007	113.799	174.05	297.088	482.912	649.415	796.595	1239.2	1977.22	2431.39	2601.7	2508.35	2151.34	1732.39	1251.5	870.385	589.03	382.42	250.554	152.852	89.312	45.9103	22.6465	6.39935	0	0	0	0	0
														461	2300	10:53:19	0	0	0	17.5693	95.1344	182.067	318.2	503.532	652.188	764.167	1220.36	2020.76	2522	2724.06	2601.68	2154.85	1696.47	1226.53	863.108	606.215	409.291	272.336	168.062	96.4689	48.3249	23.6302	6.37005	0	0	0	0	0
														462	2305	10:53:24	0	0	0	55.9851	124.236	163.464	288.309	498.772	652.708	750.119	1199.04	1999.49	2500.61	2702.42	2595.88	2180.98	1722.24	1219.67	838.065	577.432	385.552	262.427	165.954	96.1323	49.2393	25.2747	8.26281	0	0	0	0	0
														463	2310	10:53:29	0	0	0	60.6367	138.766	194.815	317.162	505.809	671.416	813.983	1262.92	2018.21	2504.87	2722.87	2621.88	2201.89	1742.45	1243.56	856.375	580.89	380.61	255.534	161.26	97.7894	53.121	27.2551	8.84471	0	0	0	0	0
														464	2315	10:53:34	0	0	0	45.9274	114.263	160.145	289.202	501.434	662.277	771.731	1215.19	1992.65	2499.42	2735.49	2643.28	2222.76	1768.2	1279.58	897.979	623.402	416.442	277.098	170.783	97.4948	48.3647	23.3924	6.26296	0	0	0	0	0
														465	2320	10:53:39	0	0	0	37.0604	106.54	164.975	299.74	510.834	667.093	768.517	1208.1	1985.83	2488.93	2717.41	2626.88	2217.34	1763.64	1265.76	882.308	613.285	412.032	278.548	175.053	101.548	51.3585	24.4839	6.03313	0	0	0	0	0
														466	2325	10:53:44	0	0	0	63.0153	135.191	180.062	309.06	522.186	688.87	809.111	1249.09	2008.82	2510.17	2753.14	2679.54	2289.37	1839.93	1331.22	925.459	622.632	402.207	264.185	162.778	97.9864	52.6749	26.8439	8.39181	0	0	0	0	0
														467	2330	10:53:49	0	0	0	30.7513	114.454	190.794	316.714	492.213	633.56	740.756	1182.88	1959.93	2444.3	2635.97	2547.31	2178.33	1743.8	1243.72	857.618	585.481	386.583	260.925	165.405	100.024	54.0947	27.6167	8.76827	0	0	0	0	0
														468	2335	10:53:54	0	0	0	50.746	120.705	171.55	296.193	494.633	652.247	769.035	1219.11	2002.47	2507.69	2734.76	2653.16	2262.88	1810.37	1295.62	891.8	598.898	387.893	258.785	162.269	98.3443	52.9033	25.9459	7.23555	0	0	0	0	0
														469	2340	10:53:59	0	0	0	34.2052	113.166	176.845	304.48	496.07	652.574	773.992	1223.36	2000.67	2494.48	2704.76	2605.94	2198	1749.63	1260.83	877.95	600.982	395.994	262.988	162.555	94.6976	48.8526	25.0204	8.03207	0	0	0	0	0
														470	2345	10:54:04	0	0	0	56.8554	143.142	214.224	340.591	522.243	676.111	802.195	1245.99	2007.5	2497.12	2714.87	2634.11	2254.85	1809.21	1297.2	896.697	607.703	396.718	263.742	163.922	97.2596	51.217	25.7947	7.8411	0	0	0	0	0
														471	2350	10:54:09	0	0	0	39.7343	111.473	170.777	296.152	487.596	639.408	751.59	1205.25	2000.38	2502.96	2713.01	2619.3	2221.81	1770.35	1264.92	872.978	594.511	391.105	262.759	164.362	95.9139	49.2427	24.3483	7.10321	0	0	0	0	0
														472	2355	10:54:14	0	0	0	16.7152	99.5302	184.148	327.909	530.813	699.862	835.056	1286.61	2054.51	2553.46	2783.45	2687.62	2265.96	1814.3	1332.63	939.003	633.411	410.118	269.124	165.539	99.3642	53.1513	26.9007	8.43631	0	0	0	0	0
														473	2360	10:54:19	0	0	0	53.4163	131.404	190.556	321.382	523.881	683.129	799.123	1249.73	2034.96	2540.58	2766.61	2669.77	2250.08	1791.64	1294.46	901.431	612.558	401.779	269.091	169.937	104.315	57.9129	30.7301	10.9987	0	0	0	0	0
														474	2365	10:54:24	0	0	0	42.5238	117.105	185.856	318.409	514.765	664.48	767.556	1215.37	2007.92	2542.21	2818.24	2735.23	2293.19	1817.42	1307.93	909.823	623.116	410.481	271.919	167.817	98.1741	50.4833	24.7446	6.8983	0	0	0	0	0
														475	2370	10:54:29	0	0	0	56.8264	123.874	179.129	312.532	524.084	687.993	804.259	1270.12	2085.56	2603.5	2823.93	2726.27	2310.55	1841.38	1318.76	912.184	621.636	409.694	276.359	174.004	102.63	53.1434	25.5446	6.7144	0	0	0	0	0
														476	2375	10:54:34	0	0	0	62.5794	139.778	188.808	315.611	520.189	675.311	780.979	1228.44	2017.7	2527.06	2756.54	2660.54	2239.07	1779.99	1283.33	894.449	613.359	404.028	266.456	164.444	97.9938	52.0391	26.5803	8.49901	0	0	0	0	0
														477	2380	10:54:39	0	0	0	59.1907	135.798	187.991	314.642	515.749	675.421	793.66	1237.91	2008.17	2527.54	2796.02	2718.21	2294.12	1821.12	1299.19	893.001	602.538	392.11	261.715	163.741	98.1884	52.5063	26.6949	8.5028	0	0	0	0	0
														478	2385	10:54:44	0	0	0	41.483	115.052	170.697	297.619	495.819	662.578	797.896	1254.56	2032.56	2515.85	2704.44	2606.3	2221.42	1778	1276.03	883.766	601.199	394.226	262.848	164.131	98.0734	52.1118	26.2461	7.96042	0	0	0	0	0
														479	2390	10:54:49	0	0	0	48.2659	122.37	176.336	310.357	524.433	696.376	826.186	1279.63	2056.72	2578.63	2845.36	2777.51	2375.08	1902.65	1360.22	929.091	609.26	384.64	255.232	159.733	98.1419	54.6897	29.376	11.0186	0	0	0	0	0
														480	2395	10:54:54	0	0	0	62.5752	138.644	192.876	321.941	525.841	682.876	793.044	1256.7	2073.84	2590.67	2807.19	2700.96	2272	1793.72	1266.11	862.863	583.972	383.264	260.739	166.68	101.088	54.7408	27.6383	8.7195	0	0	0	0	0
														481	2400	10:54:59	0	0	0	41.8373	112.165	168.866	296.618	495.421	653.19	769.926	1228.45	2028.77	2551.51	2796.69	2716.55	2311.11	1846.75	1323.49	916.455	625.647	412.707	277.635	174.99	104.774	55.7146	27.8129	8.44815	0	0	0	0	0
														482	2405	10:55:04	0	0	0	59.0564	134.112	188.043	316.687	520.045	684.043	808.681	1265.55	2054.65	2569.67	2810.63	2734.26	2340.55	1878.66	1348.57	934.062	635.143	415.875	276.257	171.409	101.332	52.8317	25.9096	7.19386	0	0	0	0	0
														483	2410	10:55:09	0	0	0	0	0	182.863	1604.26	3363.14	5235.94	7222.67	11188.2	17132.7	19990.3	19761.2	18174.9	15231.4	12068.8	8687.37	6062.27	4193.55	2827.32	1963.61	1284.36	789.568	434.436	218.96	82.1701	24.0658	0	0	0	0
														484	2415	10:55:14	0	0	109.401	745.443	1636.19	2781.63	5675.24	10317	14940.1	19544.3	28825.1	42782.5	49017.2	47529.4	43074.7	35653.1	27964.5	20008.7	13872.4	9555.42	6388.55	4371.75	2810.03	1703.41	927.794	483.174	203.24	87.9906	17.966	0	0	0
														485	2420	10:55:19	0	0	136.279	914.365	1878.9	3029.89	5996.98	10780.2	15331.3	19650.2	28656.2	42349.3	48464.1	47000.7	42665.6	35458.8	27903.4	19999.4	13887.4	9567.39	6400.13	4385.65	2828.21	1727.82	953.314	504.679	220.85	101.828	29.0968	2.65765	0	0
														486	2425	10:55:24	210.931	95.7526	399.731	1122.87	1992.39	3008.3	5804.62	10381.3	14705	18775.8	27355	40442.8	46273.9	44848.5	40689	33795.5	26587.7	19065.8	13254.6	9154.24	6150.5	4243.42	2757.74	1693.47	941.306	501.263	222.84	106.039	34.3911	7.89705	0	0
														487	2430	10:55:29	0	0	118.855	903.229	1832.15	2905.63	5788.71	10481.4	14885.1	18999.7	27736.4	41095.1	47032.7	45549	41302.4	34292.9	26979.8	19363.1	13477.5	9322.92	6276.25	4337.49	2826.58	1743.52	975.441	522.352	234.906	113.103	38.3407	10.6184	0	0
														488	2435	10:55:34	0	0	150.953	895.867	1821.92	2929.11	5838.74	10550.8	15004	19198.3	27958.5	41284.5	47232.7	45803.1	41598.3	34618.2	27290.1	19614.1	13664.7	9441.72	6337.08	4350.73	2821.14	1748.31	986.503	535.725	247.05	120.476	42.4779	13.0552	0	0
														489	2440	10:55:39	0	0	77.4208	887.502	1822.22	2881.59	5687.33	10239.4	14512.3	18506	26989.4	39962.5	45774.4	44424.9	40363.7	33590.7	26473.3	19011.4	13235.1	9144.51	6144.29	4234.45	2752.09	1697.21	949.315	508.407	228.444	109.426	36.4952	9.65145	0	0
														490	2445	10:55:44	0	0	8.27162	772.092	1742.48	2919.45	5861.85	10569.7	15035.2	19258.4	28002.9	41268.5	47263.4	45987.5	41901.7	35006	27670	19893.6	13852.6	9547.17	6385.2	4366.74	2819.37	1743.1	980.243	530.811	243.155	117.276	39.9421	11.1533	0	0
														491	2450	10:55:49	0	0	152.004	879.74	1795.69	2899.86	5783.28	10445.9	14832.8	18944	27394.5	40184.4	46001.5	44846	41023.9	34535.1	27472.6	19836.4	13835.3	9469.54	6251.85	4182.26	2653.69	1666.14	963.469	545.694	269.4	134.59	50.3652	16.7271	0	0
														492	2455	10:55:54	0	0	76.84	856.218	1807.76	2931.46	5804.35	10426.4	14794.7	18909	27189.6	39636.4	45328.9	44267.1	40623.5	34398.4	27457.8	19801.9	13789.8	9421.39	6236.02	4233.66	2724.21	1707.67	981.076	544.426	260.901	130.502	49.7505	18.6479	1.06033	0
														493	2460	10:55:59	0	0	256.76	965.182	1846.95	2902.07	5715.06	10285.9	14735.2	19063	27508.5	40071.8	45712.1	44429.5	40553.6	34084.2	27062.6	19488.6	13576.4	9326.03	6208.73	4224.47	2721.54	1699.92	972.2	538.363	257.574	129.832	50.5131	19.6178	2.04703	0
														494	2465	10:56:04	0	0	181.482	927.743	1861.28	2982.1	5922.54	10682.6	15185	19429.8	28046.5	41035.2	46884.8	45595.1	41623.7	34970.6	27752.7	19970	13908.9	9569.22	6394.25	4383.96	2843.96	1774.26	1011.15	554.63	261.232	130.958	50.3676	19.4603	1.9313	0
														495	2470	10:56:09	0	0	249.574	966.313	1869.79	2960	5826.93	10470.6	14848.6	18960.9	27519.7	40524.8	46402.1	45151.6	41162.8	34435.8	27246.8	19595.9	13662.2	9445.68	6356.93	4395.9	2869.83	1778.72	1003.29	543.538	251.215	126.326	49.2662	20.0369	3.30104	0
														496	2475	10:56:14	0	0	226.035	994.832	1888.99	2908.52	5640.76	10085.7	14286	18241.5	26490.2	39031.9	44682.5	43442.1	39563.4	33046.3	26107.3	18746.5	13045.4	9003.97	6058.44	4208.8	2758.29	1706.91	959.433	515.867	235.169	117.337	44.6803	17.1986	1.62213	0
														497	2480	10:56:19	0	0	224.608	1072.98	2028.25	3090.4	5936.33	10566	14841.4	18762.5	27146.5	39993.4	45747.6	44409.3	40407.9	33743.5	26654.4	19140.5	13323.6	9203.64	6195.87	4300.26	2814.9	1739.81	976.811	525.903	240.55	120.753	46.7754	18.6164	2.53006	0
														498	2485	10:56:24	0	0	12.7692	866.303	1836.19	2922.44	5748.19	10313.4	14598.4	18602.9	27067.6	39992.3	45793	44469.5	40429.7	33673.6	26556.4	19078.1	13294.1	9204.36	6214.06	4323.21	2837.55	1757.11	988.881	532.878	244.268	123.05	48.2219	19.784	3.49042	0
														499	2490	10:56:29	0	0	347.055	1062.5	1953.93	3021.34	5885.6	10546.7	14921.2	19009.2	27635.5	40800.1	46689.4	45303.3	41171.5	34294	27042.7	19417.6	13520.5	9351.3	6305.88	4384.22	2876.5	1782.72	1004.36	541.414	248.117	124.466	48.1664	19.219	2.70117	0
														500	2495	10:56:34	0	0	276.736	961.344	1867.58	2995.45	5892.38	10558.4	14979.9	19156.8	27863.8	41100.8	47021	45624.3	41452.5	34505.3	27198.8	19532.8	13607.2	9422.23	6360.79	4422.92	2905.06	1807.21	1023.22	553.091	254.842	128.475	50.5049	20.933	3.98125	0
														501	2500	10:56:39	256.964	266.957	607.868	1279.7	2065.83	2966.26	5584.26	9919.81	14000.6	17826.5	25930.2	38311.5	43872.3	42612.6	38753.1	32293.6	25471	18285.2	12728.5	8800.92	5933.92	4127.48	2707.99	1675.47	941.526	506.155	230.668	115.065	43.6745	16.4957	1.11217	0
														502	2505	10:56:44	0	0	0	639.688	1597.16	2737.85	5500.34	9884.64	13986.8	17806.9	25913.7	38307.4	43907.1	42712.9	38881.6	32413.1	25580.3	18383	12814.6	8875.09	5996.33	4178.35	2748.37	1706.39	963.553	519.853	238.697	120.086	46.9083	19.1647	3.25768	0
														503	2510	10:56:49	0	0	334.292	1079.26	1978.81	3032.94	5827.66	10363	14644.2	18671.4	27120.9	39992.7	45762.2	44429.4	40382.2	33620.4	26503.3	19030.8	13251.6	9165.61	6175.11	4280.06	2802.72	1743.08	987.536	536.084	248.541	124.907	48.5621	19.5071	2.91346	0
														504	2515	10:56:54	0	0	237.923	1050.75	1943.15	2915.11	5601.46	10002.2	14155	18060	26228.9	38661.9	44199.3	42841.3	38900.6	32377.3	25514.2	18311.3	12743.7	8811.18	5936.49	4119.59	2698.41	1672.95	943.123	508.939	233.435	116.612	44.5397	17.2175	1.71175	0
														505	2520	10:56:59	0	0	97.5732	960.861	1933.98	3016.92	5889.02	10550.3	14901.6	18943.1	27477.4	40504.5	46284.4	44817	40662.4	33820.5	26633	19099.8	13282.6	9181.11	6186.04	4297.36	2817.16	1745.43	982.952	529.717	242.485	121.255	46.4321	18.0158	1.88915	0
														506	2525	10:57:04	0	0	0	755.056	1781.08	2998.58	5965.75	10682.6	15143.1	19347.4	27843.9	40632.8	46242.2	44672	40561.9	33911.9	26836.1	19334.5	13507.7	9355.56	6306.05	4359.11	2850.88	1781.38	1017.2	558.36	264.487	135.584	55.9779	25.6705	7.99094	2.93921
														507	2530	10:57:09	2762.18	2729.92	2756.98	2843.37	2671.08	2240.1	2902.33	4657.76	6370.71	8041.19	11119.2	15604.7	17433.8	16606.7	14924.9	12388.5	9789.32	7127.3	5005.48	3423.87	2245.19	1469.45	908.67	562.863	328.2	204.681	117.383	66.3049	32.992	17.444	8.01119	4.69363
														508	2535	10:57:14	0	0	45.6682	205.559	272.7	247.092	350.077	581.653	902.452	1312.47	1847.29	2506.91	2770.77	2638.87	2472.6	2271.96	1929.74	1445.95	1025.55	668.544	421.53	284.504	182.605	115.833	67.3644	37.2001	16.6875	5.8266	0	0	0	0
														509	2540	10:57:19	0	0	2.79367	128.692	191.433	191.016	308.467	543.786	864.61	1270.94	1789.18	2419.33	2692	2607.17	2469.98	2280.42	1934.94	1433.52	1004.11	646.699	403.49	274.482	176.651	109.998	61.6198	31.5178	11.5935	1.84697	0	0	0	0
														510	2545	10:57:24	0	0	0	87.5233	147.337	164.355	291.3	528.174	862.946	1295.62	1797.93	2369.88	2587.47	2450.7	2305.74	2152.58	1857.45	1420.33	1020.5	657.971	410.022	276.654	176.334	109.062	60.2235	29.8189	9.64443	0	0	0	0	0
														511	2550	10:57:29	0	0	0	61.7665	121.565	146.979	273.274	500.449	850.193	1322.51	1849.88	2432.3	2656.29	2521.83	2367.18	2192.33	1853.96	1352.09	935.026	602.786	385.788	284.032	197.938	127.507	72.3172	32.3685	7.49238	0	0	0	0	0
														512	2555	10:57:34	0	0	0	53.4306	120.21	153.781	289.025	525.943	870.638	1323.11	1834.6	2405.11	2611.62	2454.14	2288.93	2116.01	1802.79	1349.27	958.057	629.162	404.846	285.111	189.648	118.456	65.1896	29.847	7.40203	0	0	0	0	0
														513	2560	10:57:39	0	0	0	42.7191	99.7322	130.252	262.556	496.645	844.212	1305.26	1838.2	2443.04	2686.48	2568.52	2408.77	2207.2	1849.53	1335.74	917.735	595.5	380.36	272.315	184.253	116.172	64.7321	29.934	7.73407	0	0	0	0	0
														514	2565	10:57:44	0	0	0	40.5979	101.692	132.536	256.387	473.245	804.015	1248.7	1780.48	2399.38	2648.24	2527.07	2369.8	2176.43	1823.48	1310.97	893.087	569.849	359.599	262.336	181.801	117.994	68.1169	32.1708	8.96847	0	0	0	0	0
														515	2570	10:57:49	0	0	0	51.1629	116.426	149.027	283.941	521.168	866.095	1318.72	1859.62	2488.79	2735.58	2599.98	2426.98	2216.57	1850.02	1327.34	903.895	579.692	366.313	263.759	180.289	115.902	66.2459	31.321	8.7345	0	0	0	0	0
														516	2575	10:57:54	0	0	0	55.9561	122.966	159.119	291.514	520.15	853.426	1291.34	1809.16	2406.87	2640.9	2511.24	2359.39	2185.33	1849.03	1350.47	934.637	601.517	380.034	270.186	182.162	115.964	65.722	31.4364	9.19773	0	0	0	0	0
														517	2580	10:57:59	0	0	0	54.3349	114.76	146.059	276.881	507.226	839.549	1273.85	1786.96	2378.88	2627.54	2532.94	2386.95	2189.59	1847.47	1360.59	949.71	614.841	390.828	277.672	186.997	118.805	67.03	31.6712	8.84798	0	0	0	0	0
														518	2585	10:58:04	0	0	0	58.7525	122.15	156.653	286.944	513.023	831.062	1241.06	1766.16	2406.35	2639.68	2466.15	2279.05	2078.36	1755.29	1309.82	932.107	622.135	404.797	280.093	182.497	112.009	61.4565	30.8395	10.2299	0	0	0	0	0
														519	2590	10:58:09	0	0	0	41.4896	107.122	148.683	282.786	509.431	836.305	1263.41	1791.18	2419.63	2656.16	2500.77	2336.5	2163.35	1840.22	1367.1	963.01	627.944	400.5	280.679	185.879	116.101	64.4267	30.8567	8.82457	0	0	0	0	0
														520	2595	10:58:14	0	0	0	88.0912	152.33	164.208	285.361	515.788	844.513	1271.54	1824.98	2504.84	2825.41	2786.67	2627.13	2346.78	1918.62	1342.66	894.045	572.763	363.411	265.991	185.579	122.177	71.7276	34.2309	9.70537	0	0	0	0	0
														521	2600	10:58:19	0	0	0	65.9039	129.19	151.859	286.242	532.341	863.133	1278.62	1815.96	2475.16	2752.46	2647.85	2474.26	2231.69	1854.8	1343.6	928.291	608.867	390.401	272.892	179.693	110.804	60.432	28.5775	7.86776	0	0	0	0	0
														522	2605	10:58:24	0	0	0	57.4261	124.712	155.695	291.058	530.801	865.745	1295.89	1822.21	2444.71	2705.13	2603.49	2448.28	2239.52	1871	1342.72	914.447	586.166	369.421	264.213	179.617	115.633	66.6488	32.6649	10.1169	0	0	0	0	0
														523	2610	10:58:29	0	0	0	55.4298	113.983	136.235	272.094	521.559	850.254	1258.18	1778.26	2410.49	2674.33	2569.77	2416.28	2213.85	1866.47	1374.15	958.64	619.953	390.896	271.47	178.431	111.78	62.2968	29.9818	8.60863	0	0	0	0	0
														524	2615	10:58:34	0	0	0	47.545	111.801	139.348	270.099	504.053	843.175	1287.46	1848.03	2524.88	2802.15	2679.84	2502.91	2271.34	1881.47	1333.3	898.204	576.191	365.756	266.898	184.586	118.82	68.7481	34.3707	11.5396	0.254584	0	0	0	0
														525	2620	10:58:39	0	0	0	46.1127	107.093	138.356	270.547	503.665	816.458	1208.93	1701.19	2293.25	2541.02	2444.48	2304.53	2121.15	1802.83	1349.57	960.982	637.058	412.288	286.674	188.196	116.854	64.4457	30.9708	8.91601	0	0	0	0	0
														526	2625	10:58:44	0	0	0	46.3647	108.775	146.759	278.428	503.78	808.306	1192	1676.33	2261.29	2505.34	2408.48	2287.65	2142.85	1835.49	1365.59	960.852	621.291	393.485	277.434	185.61	118.011	66.8403	32.097	9.2471	0	0	0	0	0
														527	2630	10:58:49	0	0	0	48.507	112.501	151.235	287.51	521.324	819.838	1183.05	1670.71	2282.82	2530.91	2414.99	2282.82	2134.41	1829.74	1368.82	968.822	629.744	401.929	285.377	191.94	121.618	68.4539	32.4475	9.11833	0	0	0	0	0
														528	2635	10:58:54	0	0	0	55.4826	122.611	166.804	305.449	538.549	867.682	1292.85	1821.48	2453.57	2722.85	2629.34	2475.1	2260.13	1893.87	1376.31	948.84	611.467	385.769	271.747	182.176	117.054	67.622	33.8802	11.1895	0	0	0	0	0
														529	2640	10:58:59	0	0	0	55.3128	120.514	158.245	298.619	541.635	857.05	1244.86	1757.36	2394.53	2670.84	2586.29	2441.63	2236.85	1873.56	1351.75	928.64	604.237	386.211	274.563	184.755	116.788	65.6791	31.4295	9.01242	0	0	0	0	0
														530	2645	10:59:04	0	0	0	43.3492	113.385	154.703	289.685	518.332	835.641	1241.61	1731.17	2304.3	2543.37	2448.37	2319.54	2156.87	1854.07	1411.14	1011.65	655.618	409.983	274.75	174.206	108.353	60.3584	30.2226	9.83449	0	0	0	0	0
														531	2650	10:59:09	0	0	0	58.253	128.663	174.703	320.108	564.878	876.658	1255.45	1755.53	2376.9	2645.49	2561.3	2420.01	2221.61	1868.32	1360.14	939.89	607.569	384.492	270.658	181.404	116.729	67.2472	32.958	10.2419	0	0	0	0	0
														532	2655	10:59:14	0	0	0	29.7379	103.233	158.127	299.22	526.51	838.135	1234.09	1745.24	2371.56	2634	2532.53	2385.59	2193.16	1859.45	1384.47	977.781	639.379	406.267	278.446	180.712	113.067	63.5595	32.1896	10.9378	0	0	0	0	0
														533	2660	10:59:19	0	0	0	49.393	115.621	158.819	301.951	545.016	869.439	1275.22	1790.67	2415.77	2675.03	2568.42	2424.92	2244.51	1903.11	1400.71	977.055	632.134	399.787	280.015	185.915	117.488	66.3495	32.4993	10.172	0	0	0	0	0
														534	2665	10:59:24	0	0	0	53.1976	117.05	153.388	290.598	528.677	873.251	1324.32	1876.89	2530.96	2812.64	2721.92	2554.54	2310.49	1916.85	1373.61	935.117	601.371	380.109	271.332	184.242	118.837	68.4235	33.0023	9.70253	0	0	0	0	0
														535	2670	10:59:29	0	0	0	54.4334	122.585	163.997	305.818	548.048	876.352	1290.73	1839.5	2522.67	2828.56	2757.18	2597.04	2348.12	1943.53	1383.27	934.692	597.808	375.673	268.287	182.346	117.849	68.1613	33.2836	10.2747	0	0	0	0	0
														536	2675	10:59:34	0	0	0	54.5148	119.067	156.442	294.051	531.893	844.325	1231.35	1756.77	2420.58	2705.5	2611.52	2463.58	2261.69	1905.3	1394.41	969.624	630.934	401.19	280.394	185.348	116.054	64.8972	31.8777	9.997	0	0	0	0	0
														537	2680	10:59:39	0	0	0	56.9232	119.034	155.96	296.611	540.986	859.102	1250.96	1774.01	2428.26	2698.1	2583.53	2429.83	2237	1895.43	1405.14	988.227	644.693	410.172	284.665	187.25	117.928	66.5505	33.1172	10.7543	0	0	0	0	0
														538	2685	10:59:44	0	0	0	57.3777	125.172	163.821	306.928	554.494	880.649	1285.39	1795	2409.47	2666.69	2566.68	2428.93	2253.44	1917.09	1419.88	995.227	643.141	404.117	278.154	181.078	112.888	62.8489	30.9607	9.70851	0	0	0	0	0
														539	2690	10:59:49	0	0	0	59.3412	133.032	191.64	326.084	536.365	860.669	1299	1835.45	2470.02	2732.81	2623.81	2470.68	2273.4	1922.82	1418.94	992.274	642.822	405.673	280.826	184.476	116.623	66.0339	32.7084	10.5957	0	0	0	0	0
														540	2695	10:59:54	0	0	0	38.5393	101.304	153.79	299.967	539.837	849.567	1229.16	1745.8	2399.49	2678.72	2583.5	2442.9	2256.94	1908.2	1396.67	971.029	631.265	401.967	283.133	188.268	117.372	65.2741	31.9733	9.95289	0	0	0	0	0
														541	2700	10:59:59	0	0	0	66.4626	135.723	174.389	315.44	558.877	882.907	1287.53	1818.29	2475.19	2772.34	2709.74	2558.54	2318.72	1930.2	1392.98	955.735	618.466	390.867	272.938	180.27	112.865	62.8882	30.3404	8.94058	0	0	0	0	0
														542	2705	11:00:04	0	0	0	49.9185	120.744	167.995	314.985	561.715	878.967	1266.74	1777.95	2412.58	2696.84	2630.71	2496.17	2293.21	1937.77	1429.83	1003.07	657.506	419.379	288.691	188.102	117.611	65.7323	32.4649	10.1167	0	0	0	0	0
														543	2710	11:00:09	0	0	0	62.9886	125.386	161.088	304.263	554.909	867.963	1243.42	1743.9	2369.4	2642.2	2562.3	2430.16	2245.8	1913.54	1433.36	1016.59	663.209	418.34	281.984	179.51	110.919	61.4813	31.1973	10.5814	0	0	0	0	0
														544	2715	11:00:14	0	0	0	27.8322	92.3355	140.083	288.153	536.544	859.905	1258.23	1782.26	2431.98	2715.02	2631.36	2486.31	2279.87	1929.14	1434.11	1015.34	672.829	432.721	295.021	189.813	117.096	64.2854	31.3804	9.64029	0	0	0	0	0
														545	2720	11:00:19	0	0	0	46.5397	109.542	151.024	291.777	531.802	852.504	1253.88	1806.14	2509.26	2810.58	2710.07	2547.79	2323.73	1942.34	1403.63	964.504	624.972	397.112	280.923	188.071	118.557	66.69	32.4717	10.0039	0	0	0	0	0
														546	2725	11:00:24	0	0	0	63.1549	130.595	164.828	309.564	564.801	890.624	1287.03	1812.62	2467.39	2762.45	2697.8	2557.32	2341.02	1962.34	1421.28	977.075	629.73	395.846	275.423	181.827	115.058	65.2998	32.5532	10.6235	0	0	0	0	0
														547	2730	11:00:29	0	0	0	36.626	103.216	157.564	302.891	539.196	866.976	1286.23	1834.42	2511.55	2801.11	2703.1	2549.86	2341.37	1963.73	1416.93	970.588	624.685	394.673	280.55	188.219	117.677	63.5076	25.7089	2.33603	0	0	0	0	0
														548	2735	11:00:34	0	0	0	59.3759	125.598	165.894	309.118	555.272	863.359	1233.38	1746.96	2404.08	2705.04	2649.84	2520.87	2318.15	1953.13	1425.81	989.999	645.696	411.165	286.406	188.008	115.972	62.7196	28.2516	6.03926	0	0	0	0	0
														549	2740	11:00:39	0	0	0	44.5005	111.478	156.833	299.559	539.657	852.761	1238.87	1772.24	2452.88	2758.06	2687.79	2541.85	2320.25	1948.15	1425.55	990.659	643.463	407.215	281.915	186.131	119.862	70.4307	37.8368	15.1712	2.43392	0	0	0	0
														550	2745	11:00:44	0	0	0	46.8125	113.276	155.675	290.487	517.712	828.623	1223.22	1753.64	2419.89	2714.13	2636.34	2477.6	2237.91	1879.16	1401.35	993.396	655.297	419.316	285.451	185.715	120.108	71.2588	39.1676	16.4585	3.13125	0	0	0	0
														551	2750	11:00:49	0	0	0	54.017	119.884	160.449	303.069	547.745	864.368	1252.94	1780.53	2447.14	2736.38	2648.26	2508.62	2317.45	1960.94	1439.09	999.893	643.341	403.897	281.561	188.689	125.283	78.2236	47.5124	24.6661	9.68468	0	0	0	0
														552	2755	11:00:54	0	0	0	40.7836	102.48	140.246	284.517	535.293	852.185	1235.19	1769.49	2455.09	2785.68	2761.28	2609.95	2331.69	1924.96	1389.75	956.914	626.441	401.539	282.206	189.846	124.46	76.6817	46.5104	24.0919	9.42619	0	0	0	0
														553	2760	11:00:59	0	0	0	49.083	110.744	148.075	290.215	537.162	845.369	1214.84	1736.89	2411.53	2727.42	2684.54	2552.47	2331.2	1954.47	1422.28	982.491	635.113	400.577	278.883	186.401	123.131	76.6072	46.8287	24.4381	9.43549	0	0	0	0
														554	2765	11:01:04	0	0	0	49.9052	121.504	168.203	311.172	550.412	862.871	1248.55	1782.25	2463.98	2779.67	2729.33	2593.85	2373.21	1985.44	1430.55	977.97	627.718	394.575	278.544	188.743	125.174	77.3449	45.2566	22.0437	7.70621	0	0	0	0
														555	2770	11:01:09	0	0	0	50.2793	127.768	186.642	336.779	578.179	901.982	1308.19	1821.31	2441.35	2706.13	2615.65	2476.41	2288.42	1941	1434.14	1006.04	656.685	418.565	291.678	194.611	127.362	77.4713	44.9389	21.4572	7.0263	0	0	0	0
														556	2775	11:01:14	0	0	0	62.6207	130.857	164.81	308.983	563.377	888.926	1285.63	1835.44	2538.37	2832.87	2718.93	2552.31	2333	1949.83	1402.8	959.103	618.732	391.589	277.674	188.684	124.62	76.8721	45.4398	22.52	8.11265	0	0	0	0
														557	2780	11:01:19	0	0	0	35.2259	100.217	143.058	282.236	517.75	860.887	1311.65	1869.85	2535.49	2815.45	2709.71	2559.78	2365.65	1990.6	1434.61	979.174	624.292	390.048	276.444	189.095	128.001	80.6898	47.1599	22.8864	7.86916	0	0	0	0
														558	2785	11:01:24	0	0	0	59.1058	128.025	165.737	310.072	561.029	881.603	1271.79	1817.11	2517.55	2835.96	2772.35	2615.14	2364.32	1966.35	1421.22	976.808	633.102	401.31	281.433	188.626	122.888	74.1707	42.4744	19.8735	6.36801	0	0	0	0
														559	2790	11:01:29	0	0	0	44.3308	111.777	148.61	285.266	521.746	841.487	1244.49	1788.99	2475	2772.31	2680.92	2529.16	2317.03	1951.55	1432.72	998.534	648.988	411.667	286.57	191.533	126.554	77.9041	45.5833	21.9656	7.05108	0	0	0	0
														560	2795	11:01:34	0	0	0	69.203	141.398	184.811	330.027	577.049	900.461	1300.27	1847.37	2541.76	2889.78	2891.43	2750.49	2466.97	2032.22	1446.24	978.379	628.64	396.216	281.109	192.021	128.953	80.1728	45.6807	21.2356	6.83748	0	0	0	0
														561	2800	11:01:39	0	0	0	41.3335	104.801	148.074	295.92	548.34	868.189	1255.47	1805.42	2518.03	2827.95	2735.18	2569.53	2331	1948.56	1422.21	989.789	651.298	417.706	289.013	190.884	123.319	74.2256	43.605	21.2639	7.20224	0	0	0	0
														562	2805	11:01:44	0	0	0	28.7743	92.7639	147.932	300.885	551.621	868.011	1250.06	1785.4	2474.04	2805.03	2778.37	2634.71	2374.05	1962.06	1398.72	950.915	618.638	396.331	283.995	194.943	129.174	79.294	45.302	21.0156	6.43494	0	0	0	0
														563	2810	11:01:49	0	0	0	70.959	136.366	161.291	298.41	547.724	875.102	1280.54	1819.79	2492.85	2781.51	2685.78	2534.19	2326.74	1960.29	1434.86	997.25	647.46	408.918	281.623	185.033	119.145	70.993	40.5754	18.7003	5.36775	0	0	0	0
														564	2815	11:01:54	0	0	0	43.2125	116.207	165.805	307.102	540.099	859.456	1265.17	1815.26	2509.71	2828.89	2772.8	2632.61	2408.31	2010.86	1440.26	980.147	630.514	398.394	283.787	193.6	127.833	78.1603	44.5816	20.6928	6.49382	0	0	0	0
														565	2820	11:01:59	0	0	0	60.7983	129.968	172.131	321.204	577.185	907.893	1313.33	1877.64	2600.84	2903.29	2785.01	2612.83	2386.75	2002.85	1461.12	1011.07	652.698	413.58	293.721	200.124	132.792	81.5168	46.2987	21.17	6.1308	0	0	0	0
														566	2825	11:02:04	0	0	0	75.2224	142.751	192.573	339.826	584.512	895.786	1273.65	1820.04	2534.95	2894.51	2898.7	2750.84	2450.94	2013.72	1439.19	977.529	628.733	393.74	272.55	181.406	120.308	73.8867	42.1433	18.7825	3.80432	0	0	0	0
														567	2830	11:02:09	0	0	0	0	0	324.868	1984.68	4167.38	6563.86	9174.12	13821.5	20506	23564.5	22996.9	21212.7	18211.8	14743.6	10808.1	7648.72	5265.54	3513.75	2393.33	1553.88	995.391	579.675	306.729	129.734	48.6892	0	0	0	0
														568	2835	11:02:14	0	0	0	690.538	1663.85	2852.18	5818.94	10564.1	15354.1	20189	29137.3	42199.1	47820.6	46002	41737.3	35026.6	27760.8	19939.9	13862.3	9527.89	6355.78	4345.95	2822.42	1785.19	1027.02	547.92	241.612	108.097	27.7358	0.528694	0	0
														569	2840	11:02:19	0	0	92.3876	820.647	1761.2	2914.05	5911.09	10752.3	15564.6	20348.1	29269.5	42328.9	47965.9	46180.2	41964.4	35318.2	28061.3	20193.5	14068.1	9685.08	6476.7	4442.98	2886.54	1807.37	1030.52	555.984	252.652	120.523	39.5439	9.71536	0	0
														570	2845	11:02:24	0	0	342.147	1090.15	1997.68	3064.73	6014.4	10846.7	15583.1	20223.8	29169.2	42419.5	48125.3	46286.8	41917.9	35018.7	27692.5	19939.1	13917.9	9628.88	6477.62	4464.09	2902.05	1791.52	1005.91	545.244	251.489	124.648	45.8023	14.9522	0	0
														571	2850	11:02:29	0	0	182.058	938.301	1874.62	2991.01	5955.9	10769.3	15469.5	20056.5	28890.3	41971.1	47583.1	45726.2	41371.6	34519.2	27279	19651	13729.2	9513.55	6411.38	4422.71	2879.51	1781.79	1003.88	545.787	253.27	126.331	47.3884	16.4424	0	0
														572	2855	11:02:34	0	0	238.047	937.091	1857.72	2999.95	6028.61	10943.7	15717.3	20349.2	29324.2	42642.3	48392.5	46575	42187.1	35228.8	27858.6	20076.5	14035.6	9735.84	6570.97	4541	2962.22	1834.63	1034.81	562.756	261.512	131.075	49.9733	18.2086	0.19122	0
														573	2860	11:02:39	0	0	167.441	985.377	1898.72	2907.47	5707.6	10299.1	14826	19288.3	27863.1	40550.5	45998.8	44207.9	39975.2	33300.9	26298.4	18967.6	13279.3	9233.23	6250.22	4330.24	2832.79	1757.88	993.694	540.244	250.818	125.416	47.483	17.0187	0	0
														574	2865	11:02:44	0	0	156.522	1003.02	2011.75	3182.72	6239.09	11180.9	15857.3	20268.4	29056.8	42222.6	47885.9	46047	41643.7	34676.2	27369.8	19724.5	13790.2	9566.79	6451.71	4444.94	2892.01	1792.94	1013.21	552.826	258.157	129.203	49.0439	17.6809	0	0
														575	2870	11:02:49	0	0	26.1204	828.655	1772.51	2857.67	5688.16	10264	14681.9	18942	27407.6	40078.7	45585	43926.6	39776.7	33135.6	26165.2	18865.8	13204.2	9180.42	6214.27	4305.76	2817.21	1748.62	988.98	538.294	250.603	125.905	48.4028	18.0945	0.836693	0
														576	2875	11:02:54	25.5295	0	337	1068.24	1981.08	3075.53	5990.88	10727.1	15236.5	19519.1	28078.4	40914.6	46472.1	44751.1	40503.1	33728.4	26626.6	19197.8	13432.8	9331.64	6304.33	4350.88	2836.74	1761.91	998.009	545.044	255.047	128.018	49.1618	18.4774	0.946978	0
														577	2880	11:02:59	0	0	102.103	942.134	1872.97	2894.61	5714.6	10332.9	14815.6	19162.7	27657.4	40299.6	45745	43993.6	39807.5	33186.6	26219.9	18907.2	13231.6	9192.84	6216.02	4301.1	2810.25	1743.47	985.642	536.754	250.198	125.973	48.7649	18.5742	1.32779	0
														578	2885	11:03:04	0	0	291.392	1007.12	1946.77	3110.34	6052.01	10771.8	15279.6	19575.5	28145.2	40988.9	46559.5	44857.2	40579.3	33726	26583.5	19152	13394.5	9311.12	6294.92	4345.9	2833.38	1757.34	993.992	543.347	254.932	128.746	50.2832	19.5416	1.90114	0
														579	2890	11:03:09	0	0	325.238	1105.51	1975.06	2933.89	5674.66	10197.4	14569.1	18789.7	27070.4	39411.2	44702.1	42943.1	38809.7	32301.7	25487.1	18366.1	12844	8920.81	6030.91	4174.26	2728.44	1693.46	957.812	521.501	242.872	121.924	46.7909	17.4722	0.759425	0
														580	2895	11:03:14	0	0	0.841569	898.582	1913.26	3044.88	5945.36	10614.7	15017.9	19154.9	27594.6	40337	45837.9	44097.3	39860.4	33127.4	26112.1	18814.6	13164.6	9162.12	6212.84	4316.74	2832.85	1761.19	997.996	543.282	253.27	127.958	50.1207	19.7585	2.29939	0
														581	2900	11:03:19	0	0	238.885	968.58	1889.83	3002.63	5885.52	10538.5	15029.9	19359.6	27896.6	40640.8	46101.7	44279.2	39960.3	33144.9	26083.9	18777.2	13130.3	9143.08	6200.4	4302.25	2819.48	1752.09	992.77	541.509	253.234	127.945	50.0305	19.4892	1.94702	0
														582	2905	11:03:24	0	0	277.939	1053.48	1932.57	2915.21	5635.94	10094.8	14358.9	18428.5	26602.2	38880.2	44128.6	42347.3	38191.7	31661.8	24908.6	17932.2	12542.8	8740.31	5935.11	4127.18	2708.29	1678.47	946.971	513.795	238.013	119.626	46.0442	17.2669	0.881002	0
														583	2910	11:03:29	0	0	111.226	763.423	1616.16	2669.43	5400.92	9810.65	14034.8	18073.4	26164.4	38307.9	43599.6	42039.7	38069	31687.6	25000.1	18006.5	12588.3	8745.49	5914.16	4094.35	2679.17	1668.62	948.512	518.847	243.68	123.011	47.9616	18.5316	1.68023	0
														584	2915	11:03:34	0	0	0	697.646	1618.6	2761.1	5603.39	10145.5	14523.6	18737.6	27193.8	39892.3	45403.9	43728.5	39488.8	32684.6	25689.1	18502.2	12957.6	9055.41	6167.38	4293.56	2823.28	1756.55	996.667	543.645	254.135	128.138	49.8368	19.2321	1.73189	0
														585	2920	11:03:39	0	0	234.889	930.581	1830.44	2934.48	5815.82	10474.5	14887.9	19056	27533.2	40319.4	45810	44005	39709.5	32923.7	25901.3	18642.3	13035.8	9082.04	6168.35	4294.78	2821.82	1749.46	987.438	535.74	248.507	125.738	49.4523	19.6508	2.52539	0
														586	2925	11:03:44	0	0	85.216	865.026	1790.46	2861.51	5707.54	10328.5	14735.1	18927.3	27375.4	40079.5	45544.3	43769.8	39550.2	32885.4	25928.3	18678.8	13067.6	9094.81	6169.33	4291.15	2818.21	1750.5	990.599	538.512	250.492	126.537	49.4796	19.3182	2.00645	0
														587	2930	11:03:49	0	0	270.35	1017.63	1873.04	2836.59	5504.2	9875.88	14100.6	18178.4	26293	38444.7	43656.8	41929.4	37872.6	31486.2	24817.4	17866.1	12489	8685.97	5892.39	4108.26	2701.71	1672.72	941.841	509.081	234.551	118.252	45.9704	17.7059	1.51134	0
														588	2935	11:03:54	0	0	353.113	1094.06	1970.32	2981.89	5727.93	10208.5	14487	18563.7	26748.8	39042.3	44315.1	42567.1	38477	32044.9	25287	18203.4	12717.9	8830.45	5978.64	4162.45	2734.31	1694.23	954.987	516.582	238.386	120.399	47.1681	18.6929	2.30634	0
														589	2940	11:03:59	0	0	118.723	873.524	1788.62	2864	5692.08	10272.9	14659.6	18852.4	27229.6	39791.3	45210.7	43487.6	39344.1	32780.3	25873.8	18624.7	13010.2	9030.47	6111.66	4253.79	2793.33	1730.28	974.946	527.332	243.239	122.667	47.7736	18.5595	1.8238	0
														590	2945	11:04:04	0	0	0	588.704	1558.64	2776.31	5664.27	10222.5	14608.7	18822.7	27205.6	39757.4	45220.5	43594.8	39525.7	33013.1	26119.2	18844.2	13192.8	9165.21	6204.77	4311.56	2831.4	1764.3	1003.31	548.415	258.328	133.047	55.1833	24.7381	6.85128	1.52276
														591	2950	11:04:09	2669.53	2738.94	2836.67	2962.73	2803.29	2358.34	3016.13	4776.66	6393.59	7866.91	10944.3	15625.8	17704.3	17179.8	15706.2	13283.4	10630.1	7746.17	5466.12	3789.91	2547.21	1738.01	1124.93	707.948	411.272	234.9	119.629	65.4565	30.9274	16.0414	6.85143	3.35757
														592	2955	11:04:14	0	0	57.6276	211.499	276.904	253.84	356.708	585.507	828.854	1086.75	1610.82	2401.06	2784.92	2762.41	2589.14	2265.1	1870.54	1405.45	1028.86	740.76	512.978	345.511	217.395	128.63	70.109	41.8329	22.0133	10.6503	2.55967	0	0	0
														593	2960	11:04:19	0	0	0	136.265	208.425	213.13	330.133	559.434	795.014	1036.88	1553.13	2343.78	2726.74	2702.02	2526.62	2200.55	1809.75	1354.23	985.2	702.653	481.669	322.249	201.913	120.661	66.3049	38.8461	19.4446	8.10025	0.239654	0	0	0
														594	2965	11:04:24	0	0	3.94876	101.166	163.883	192.1	316.458	536.957	776.726	1035.77	1544.8	2303.82	2725.28	2809.18	2663.58	2288.48	1858.77	1374.44	990.076	705.668	482.566	320.77	198.725	116.431	62.5145	36.976	18.4891	7.05391	0	0	0	0
														595	2970	11:04:29	0	0	0	75.8023	145.381	183.475	312.107	531.276	773.569	1038.99	1561.52	2341.16	2743.04	2767.15	2608.66	2267.56	1860.86	1388.55	1008.46	720.589	493.454	327.05	201.412	116.54	60.9852	34.7481	16.1656	5.23756	0	0	0	0
														596	2975	11:04:34	0	0	0	80.3523	149.208	177.164	304.872	532.33	773.373	1028	1549.45	2337.72	2764.9	2830.98	2677.69	2305.03	1873.3	1382.51	994.205	708.388	484.712	323.177	199.384	113.332	57.5566	32.0559	14.3275	4.37141	0	0	0	0
														597	2980	11:04:39	0	0	0	78.2197	143.451	176.169	313.078	554.181	794.19	1033.11	1547.79	2338.25	2765.13	2828.44	2673.49	2300.27	1872.94	1391.48	1007.35	720.524	494.081	328.016	203.145	119.469	64.1484	37.1841	17.7182	5.75087	0	0	0	0
														598	2985	11:04:44	0	0	0	59.9514	132.73	180.901	313.103	529.338	771.011	1038.12	1566.4	2355.85	2755.91	2766.6	2606.33	2275.09	1869.11	1388.38	1000.52	705.547	478.012	317.916	197.744	117.496	64.0025	37.2645	17.9147	5.95319	0	0	0	0
														599	2990	11:04:49	0	0	0	51.3322	123.805	174.787	312.098	535.738	765.247	1000.63	1516.63	2313.26	2727.66	2759.85	2600.89	2250.79	1831.8	1343.94	964.608	693.813	483.403	333.378	214.201	125.871	66.7562	36.8551	16.091	4.4637	0	0	0	0
														600	2995	11:04:54	0	0	0	59.3657	132.087	174.985	316.944	557.962	820.148	1103.5	1639.32	2427.59	2842.94	2885.36	2748.84	2433.38	2023.77	1520.02	1098.16	758.175	501.9	329.332	202.283	120.754	65.8882	37.6868	17.5718	5.54322	0	0	0	0
														601	3000	11:04:59	0	0	0	22.917	86.4151	145.173	296.299	539.795	816.443	1126.24	1644.38	2370.85	2749.74	2781.05	2685.98	2464.54	2109.48	1620.8	1175.11	772.417	482.476	305.29	182.76	114.885	67.3102	40.0355	19.6603	6.18471	0	0	0	0
														602	3005	11:05:04	0	0	0	52.4823	123.798	173.246	313.348	544.103	816.49	1130.51	1640.84	2347.49	2712.71	2736.48	2637.39	2415.43	2071.95	1606.95	1175.69	778.144	488.007	305.275	179.136	109.593	62.5056	37.8753	19.1031	6.18901	0	0	0	0
														603	3010	11:05:09	0	0	0	65.4311	139.02	184.745	317.064	535.977	806.331	1128.13	1620.26	2282.72	2654.97	2737	2696.16	2532.44	2199.38	1696.97	1225.68	785.521	476.044	297.25	175.981	112.235	66.6877	39.3382	19.0915	5.9475	0	0	0	0
														604	3015	11:05:14	0	0	0	49.3852	121.435	168.186	305.175	532.402	802.765	1116.26	1620.84	2316.49	2679.65	2710.31	2625.03	2423.81	2087.45	1615.94	1177.69	772.68	479.215	297.293	173.291	107.208	61.979	37.6044	19.0586	6.34148	0	0	0	0
														605	3020	11:05:19	0	0	0	53.0121	122.222	171.781	310.902	539.585	798.591	1087.92	1583.04	2283.96	2632.01	2627.2	2532.53	2348.03	2030.88	1581.07	1168.26	792.438	510.901	323.65	191.628	114.836	62.891	35.7921	16.3851	4.67023	0	0	0	0
														606	3025	11:05:24	0	0	0	68.6855	137.296	179.323	315.729	546.515	826.787	1156.55	1683.46	2407.52	2777.71	2794.03	2697.35	2487.67	2125.78	1611.68	1157.76	764.006	480.958	308.612	186.942	115.949	66.3625	38.1828	17.599	4.61081	0	0	0	0
														607	3030	11:05:29	0	0	0	67.4463	141.179	187.493	328.415	563.943	831.51	1131.12	1639.1	2355.46	2741.03	2795.81	2711.36	2487.68	2123.86	1619.9	1168.33	769.144	482.125	307.275	184.875	114.925	66.4536	39.4603	19.401	6.27563	0	0	0	0
														608	3035	11:05:34	0	0	0	49.89	120.221	171.418	309.696	535.055	811.118	1137.89	1658.78	2373.81	2753.78	2798.68	2711.64	2492.65	2132.41	1630.91	1175.81	767.102	474.742	298.724	178.506	114.09	68.471	41.6501	20.926	6.29864	0	0	0	0
														609	3040	11:05:39	0	0	0	65.5612	139.517	189.418	334.299	574.158	846.283	1150.67	1675.81	2421.7	2822.08	2876.93	2772.49	2508.74	2128.35	1631.33	1178.24	769.066	475.889	298.706	177.438	112.087	66.4576	40.5491	20.5651	6.50555	0	0	0	0
														610	3045	11:05:44	0	0	0	64.0031	137.919	183.36	325.805	565.254	848.739	1176.26	1699	2416.95	2816.16	2896.63	2813.09	2565.53	2178.34	1651.51	1180.33	764.798	473.412	306.172	188.845	121.43	72.2467	41.2961	18.8731	4.97781	0	0	0	0
														611	3050	11:05:49	0	0	0	38.6826	116.561	178.68	329.342	568.548	840.1	1144	1656.81	2378.53	2747.62	2764.08	2660.88	2438.03	2089.07	1613.98	1177.93	780.922	493.021	314.232	190.298	121.218	72.2948	43.5284	21.5631	6.39892	0	0	0	0
														612	3055	11:05:54	0	0	0	63.1503	132.16	172.321	312.508	552.722	831.934	1150.14	1657.93	2355.3	2726.09	2770.31	2700.05	2515.3	2166.92	1654.91	1193.72	783.331	489.507	312.245	188.602	118.579	68.9686	39.7714	18.5933	5.43411	0	0	0	0
														613	3060	11:05:59	0	0	0	76.7944	157.794	220.891	368.09	599.39	867.157	1171.39	1704.82	2467.43	2859.86	2882.09	2762.28	2500.43	2119.04	1618.12	1172.83	783.197	497.638	316.156	188.697	115.262	65.0933	38.1914	18.2758	5.34643	0	0	0	0
														614	3065	11:06:04	0	0	0	57.7097	125.167	177.783	317.75	545.068	815.456	1128.91	1636.93	2339.5	2708.88	2745.07	2665.81	2471.09	2140.46	1673.91	1229.4	806.919	501.391	312.814	183.544	113.582	65.7464	40.037	20.3338	6.63674	0	0	0	0
														615	3070	11:06:09	0	0	0	50.8927	128.174	187.046	333.245	566.772	828.494	1118.41	1609.87	2302.86	2667.4	2703.49	2640.83	2479.43	2162.44	1689.87	1238.65	808.798	500.542	313.885	186.036	116.994	68.6206	40.9158	20.0579	6.04689	0	0	0	0
														616	3075	11:06:14	0	0	0	60.8633	134.402	182.457	328.832	573.527	853	1167.25	1690.23	2421.95	2785.04	2779.5	2669.59	2455.28	2107.45	1626.1	1183.49	779.616	488.976	311.572	187.629	117.149	67.628	39.0653	18.1195	4.79048	0	0	0	0
														617	3080	11:06:19	0	0	0	40.0012	113.189	172.219	328.958	583.407	865.191	1174.31	1709	2469.27	2859.43	2879.49	2780.15	2561.43	2209.49	1724.34	1258.15	810.899	493.985	307.404	180.608	113.598	66.7838	40.1658	19.8729	5.90494	0	0	0	0
														618	3085	11:06:24	0	0	0	44.225	116.241	177.062	321.206	548.673	808.901	1101.89	1618.85	2359.78	2751.02	2792.56	2700.04	2473.45	2111.26	1613.47	1170.12	781.2	496.449	315.863	189.693	117.939	68.2585	40.6522	19.9698	6.21126	0	0	0	0
														619	3090	11:06:29	0	0	0	59.5543	126.25	163.845	299.709	533.841	816.374	1147.31	1690.61	2446.29	2849.37	2899.86	2801.02	2552.87	2178.86	1678.99	1218.39	797.061	494.335	310.213	183.112	113.031	64.5716	37.7322	17.9498	5.22417	0	0	0	0
														620	3095	11:06:34	0	0	0	41.5154	121.187	189.723	338.228	566.702	831.768	1133.43	1669.39	2439.65	2827.69	2833.52	2710.63	2459.04	2093.89	1615.17	1179.05	785.509	496.85	313.072	185.489	114.101	65.3899	39.3543	19.6191	6.18446	0	0	0	0
														621	3100	11:06:39	0	0	0	36.2912	104.132	160.452	312.21	559.406	836.908	1144.71	1678.73	2438.95	2831.25	2855.62	2749.8	2513.77	2146.93	1649.28	1202.86	807.682	516.055	327.983	195.441	118.43	66.0706	38.3616	18.1952	5.57137	0	0	0	0
														622	3105	11:06:44	0	0	0	54.0565	126.517	177.556	323.768	565.153	838.569	1144.02	1684.11	2458.84	2853.82	2869.05	2751.51	2501.21	2123.17	1617.37	1177.06	802.253	521.658	335.277	202.235	122.532	68.2633	39.4282	18.4937	5.45988	0	0	0	0
														623	3110	11:06:49	0	0	0	66.3075	137.092	188.635	330.625	563.061	834.193	1144.02	1679.01	2439.16	2826.1	2839.84	2733.64	2507.51	2148.03	1655.21	1209.18	809.926	517.71	332.529	201.176	123.649	69.9391	40.045	18.5161	5.35236	0	0	0	0
														624	3115	11:06:54	0	0	0	62.2512	136.8	185.315	325.311	556.788	824.872	1129.56	1665	2431.18	2838.36	2886.55	2775.59	2505.48	2120.22	1619.8	1174.84	785.332	500.124	319.219	192.243	119.198	68.7746	40.9723	20.025	5.93288	0	0	0	0
														625	3120	11:06:59	0	0	0	58.5316	132.719	188.491	337.289	579.114	874.018	1222	1774.23	2530.7	2944.63	3016.01	2930.05	2686.75	2281.89	1715.48	1218.83	791.942	490.634	314.901	192.207	122.553	72.6275	42.4293	20.2674	6.1418	0	0	0	0
														626	3125	11:07:04	0	0	0	57.1575	129.887	177.961	332.187	592.564	892.294	1231.38	1772.1	2514.47	2914.73	2972.89	2890.37	2667.17	2285.75	1746.12	1257.49	819.868	509.27	325.695	197.839	125.7	73.8721	42.3563	19.4438	5.13461	0	0	0	0
														627	3130	11:07:09	0	0	0	38.3009	106.675	157.515	307.965	558.024	847.246	1175.63	1728.14	2504.77	2898.86	2910.41	2798.26	2562.38	2193.76	1692.4	1235.17	822.092	520.59	330.667	197.647	121.53	69.2163	40.7041	19.6828	6.15233	0	0	0	0
														628	3135	11:07:14	0	0	0	67.5282	147.532	199.347	352.491	606.965	890.205	1202.21	1749.29	2531.43	2944.9	2989.7	2883.9	2627.51	2237.03	1712.47	1241.18	823.158	518.21	326.337	193.177	118.732	67.7895	40.35	19.8923	6.4164	0	0	0	0
														629	3140	11:07:19	0	0	0	70.409	141.354	187.196	338.793	596.147	884.03	1202.44	1747.44	2519.01	2918.75	2946.64	2842.31	2605.73	2239.08	1742.34	1279.7	851.148	536.88	336.892	197.655	119.168	65.8389	37.6685	17.3099	4.76307	0	0	0	0
														630	3145	11:07:24	0	0	0	56.0175	132.17	189.526	341.984	589.543	861.618	1158.21	1699.85	2486.56	2894.35	2923.24	2810.38	2555.77	2174.57	1666.78	1212.52	811.787	517.263	328.95	196.824	120.885	68.7508	40.4216	19.4358	5.79339	0	0	0	0
														631	3150	11:07:29	0	0	0	44.0036	120.7	179.92	329.128	568.323	833.495	1124.64	1666.29	2458.43	2866.8	2891.4	2765.47	2489	2103.44	1608.79	1178.18	811.611	533.846	344.882	209.078	126.435	70.2861	40.6312	18.9895	5.36102	0	0	0	0
														632	3155	11:07:34	0	0	0	48.2771	125.691	182.592	333.987	579.876	863.278	1184.19	1729.78	2500.03	2910.17	2960.19	2884.52	2683.15	2307.99	1759.05	1265.4	827.054	514.272	327.055	196.696	123.193	71.4186	41.3716	19.3475	5.34639	0	0	0	0
														633	3160	11:07:39	0	0	0	68.8647	145.508	199.364	348.45	592.768	873.834	1191.65	1743.33	2528.88	2942.28	2983.52	2869.08	2598.96	2211.14	1705.62	1244.94	829.086	524.81	332.11	198.154	122.942	70.6414	41.2524	19.6559	5.85172	0	0	0	0
														634	3165	11:07:44	0	0	0	49.2428	124.255	188.825	343.24	587.499	869.907	1190.46	1742.73	2526.7	2927.78	2945.99	2821.28	2553.67	2170.28	1671.11	1220.05	817.107	520.005	328.744	195.273	119.592	67.7812	39.8402	19.2585	6.03598	0	0	0	0
														635	3170	11:07:49	0	0	0	39.1483	111.911	175.959	336.632	593.932	873.813	1176.28	1725.54	2521.61	2935.25	2966.47	2852.72	2594	2209.09	1698	1237.54	827.701	526.822	334.902	200.6	123.917	70.8547	41.4128	19.8015	6.02095	0	0	0	0
														636	3175	11:07:54	0	0	0	70.3107	141.213	189.267	342.958	602.286	886.895	1196.78	1746.52	2536.11	2955.57	3004.91	2893.57	2621.57	2227.56	1711.57	1243.22	822.52	515.539	322.274	188.898	115.408	65.9007	40.375	20.7503	7.02687	0	0	0	0
														637	3180	11:07:59	0	0	0	66.7981	144.047	197.379	348.921	598.672	892.466	1230.3	1781.08	2544.8	2945.5	2983.17	2869.68	2605.03	2216.33	1703.57	1234.91	810.32	504.652	317.901	189.572	119.665	70.8538	43.1383	21.8178	6.89227	0	0	0	0
														638	3185	11:08:04	0	0	0	52.25	132.19	189.615	343.602	594.151	888.536	1226.76	1775.01	2533.31	2954.11	3037.41	2951.29	2695.75	2288.84	1730.56	1238.6	812.972	508.801	326.088	197.641	123.458	71.3872	41.4286	19.6496	6.05024	0	0	0	0
														639	3190	11:08:09	0	0	0	82.7271	147.571	177.082	328.012	600.359	888.154	1191.39	1752.46	2571.35	3013.88	3080.06	2961.98	2659.65	2238.74	1699.23	1225.03	816.131	518.277	331.469	199.742	123.095	70.1766	40.9861	19.5453	5.85436	0	0	0	0
														640	3195	11:08:14	0	0	0	67.9218	145.534	197.239	353.243	613.546	901.39	1216.78	1780.69	2593.14	3004.69	3015.34	2884.62	2612.53	2213.86	1688.61	1223.88	819.655	523.834	336.418	204.313	127.519	74.0601	43.9358	21.6248	7.12717	0	0	0	0
														641	3200	11:08:19	0	0	0	46.9435	114.93	164.115	314.629	566.472	835.178	1120.75	1657.74	2446.17	2873.21	2938.87	2846.36	2595.68	2206.51	1678.86	1213.33	809.939	515.828	331.001	202.015	128.871	76.9081	46.1273	22.8465	7.06576	0	0	0	0
														642	3205	11:08:24	0	0	0	50.1742	134.208	202.31	363.751	618.531	898.06	1202.34	1758.2	2565.64	2987.96	3025.14	2912.42	2649.82	2252.3	1719.87	1245.38	828.827	525.029	333.984	200.059	123.254	70.2804	41.1397	19.8002	6.26191	0	0	0	0
														643	3210	11:08:29	0	0	0	46.2816	122.751	195.586	356.658	605.968	888.776	1205.08	1763.22	2563.2	2982.88	3022.27	2904	2628.06	2218.8	1676.23	1211.27	823.926	536.184	348.044	212.478	129.487	72.2713	40.8317	18.5353	5.38222	0	0	0	0
														644	3215	11:08:34	0	0	0	50.033	126.194	180.226	336.677	595.549	875.837	1177.54	1769.91	2652.94	3103.28	3120.91	2968.29	2645.43	2212.76	1670.28	1208.17	826.424	541.077	352.132	214.363	127.77	69.7346	40.2565	19.0369	6.07591	0	0	0	0
														645	3220	11:08:39	0	0	0	53.6284	133.612	193.53	349.802	602.43	882.689	1190.58	1764.67	2604.97	3049.71	3098.88	2971.17	2666.58	2249.55	1720.09	1251.35	843.339	542.009	347.359	209.682	128.976	73.2042	42.3653	20.0886	6.37427	0	0	0	0
														646	3225	11:08:44	0	0	0	69.7053	145.525	195.636	352.559	616.294	886.733	1163.88	1692.09	2471.38	2916.14	3026.37	2957.11	2708.35	2302.83	1740.53	1246.25	819.984	515.239	332.014	203.285	129.05	76.1769	44.6643	21.5434	6.81417	0	0	0	0
														647	3230	11:08:49	0	0	0	61.3162	129.21	179.626	343.083	619.581	912.966	1223.24	1783.07	2592.46	3017.5	3058.19	2945.4	2679.13	2279.79	1747.39	1267.24	839.329	528.908	335.975	202.448	128.328	75.9955	45.4498	22.5029	7.1548	0	0	0	0
														648	3235	11:08:54	0	0	0	44.6321	118.585	174.117	333.504	596.745	887.232	1204.96	1760.23	2553.03	2980.15	3041.6	2943.06	2684.52	2281.98	1735.43	1257.41	847.917	545.705	350.773	212.16	129.866	73.2789	42.4	19.9794	6.01703	0	0	0	0
														649	3240	11:08:59	0	0	0	59.2717	143.406	201.586	354.113	600.987	876.455	1180.52	1737.24	2546.64	2973.55	3017.99	2899.95	2619.44	2213.17	1681.14	1220.59	831.521	543.147	355.466	219.439	135.067	76.4878	43.7001	20.3808	6.52999	0	0	0	0
														650	3245	11:09:04	0	0	5.24657	67.1529	125.955	181.653	332.791	579.369	857.628	1167.57	1713.32	2494.88	2926.3	3007.57	2918.23	2658.28	2258.66	1719.37	1246.49	840.034	540.531	347.98	210.179	127.126	69.1445	36.2355	13.1868	0	0	0	0	0
														651	3250	11:09:09	0	0	0	0	0	571.601	2476.18	5060.3	7819.97	10755.2	16147.6	23997.4	27548.3	26800.6	24543.4	20776.9	16655.2	12178.5	8630.75	6011.88	4064.51	2788.64	1813.44	1138.91	649.465	345.109	148.745	60.3716	6.63407	0	0	0
														652	3255	11:09:14	0	0	42.1669	713.527	1630.92	2794.34	5752.46	10505.3	15246.8	19977.1	28997.3	42307.4	48014	46116.9	41650.4	34614.7	27259.2	19584	13639.2	9424.96	6326.89	4345.01	2816.18	1740.42	976.563	524.628	236.245	111.413	34.3787	5.14146	0	0
														653	3260	11:09:19	0	0	314.635	1013	1867.46	2878.01	5668.84	10240	14712.7	19087.2	27532.6	40048.8	45484.7	43840	39753	33223.6	26270.2	18892.9	13158.5	9067.03	6066.67	4157.4	2693.6	1675.27	949.709	516.923	239.134	116.342	40.2919	10.9831	0	0
														654	3265	11:09:24	0	4.59372	353.389	1005.77	1885.85	2993.62	5970.96	10817.9	15531.7	20112.4	28955.4	42060.4	47757.9	46047.7	41801.4	35018.9	27743.7	19975.9	13933	9615.18	6445.18	4423.05	2867.56	1778.72	1006.13	549.773	257.06	127.985	47.6437	16.0361	0	0
														655	3270	11:09:29	0	0	247.266	997.729	1881.44	2898.41	5714.08	10328.4	14872	19344.7	27943	40666.9	46262.7	44730.3	40688.6	34137.3	27073	19495.7	13597.6	9378.92	6283.91	4312.64	2798.12	1740.36	988.16	541.529	254.592	127.348	48.1737	17.0682	0	0
														656	3275	11:09:34	0	0	120.831	853.305	1783.1	2910.21	5906.48	10771.9	15453.6	19951.4	28758.4	41874.5	47659.2	46112.6	41977.6	35254.4	27972.1	20130.8	14029.1	9667.1	6469.82	4437.24	2875.46	1784.49	1010.59	553.745	260.529	130.937	50.1191	18.0742	0	0
														657	3280	11:09:39	0	0	74.9257	932.814	1953.87	3138.08	6157.99	11013.6	15614.4	19960.5	28582.8	41481.4	47151.6	45593.1	41460.5	34753.5	27535.9	19807.4	13800.6	9515.34	6373.38	4374.68	2837.68	1762.39	998.8	546.911	256.928	128.852	49.0796	17.6115	0	0
														658	3285	11:09:44	0	0	140.531	1018.47	1997.67	3078.13	5920.11	10523.6	14955.1	19214.5	27602.3	40118.6	45659	44223.5	40288.8	33854.9	26878	19358.1	13501.2	9307.38	6232.2	4275.69	2773.22	1724.79	979.579	537.585	253.831	128.315	50.2265	19.5645	2.07762	0
														659	3290	11:09:49	5.47625	0	337.448	1196.91	2101.74	3051.92	5833.35	10446	14893.7	19176.3	27590.5	40136	45651	44135.3	40141.7	33670.2	26694.3	19213.9	13396.5	9242.3	6193.59	4250.43	2758.81	1718.72	978.202	537.266	253.871	128.019	49.6731	18.835	1.27322	0
														660	3295	11:09:54	0	0	275.625	1053.27	1960.7	2997.91	5825.09	10442.2	14873.6	19119.1	27448.3	39861.3	45316.9	43815.1	39857.1	33442.8	26518.4	19083.9	13302.6	9174.68	6146.3	4217.5	2735.82	1701.27	966.462	531.407	251.774	127.565	50.0365	19.1898	1.56179	0
														661	3300	11:09:59	0	0	257.932	1044.24	1922.6	2893.02	5622.22	10110.2	14486	18749.6	27018.3	39292.1	44695.9	43230	39328.4	32991.1	26164.2	18847.6	13153.5	9081.83	6088.79	4174.4	2705.04	1680.7	954.115	525.269	249.47	126.717	50.0252	19.393	1.86399	0
														662	3305	11:10:04	0	0	246.231	1073.08	2035.38	3133.14	6018.14	10690.4	15122.5	19314.4	27720.8	40341.6	45908.3	44420.6	40432	33942.5	26927.1	19385.8	13520.4	9331.09	6256.72	4297.31	2791.95	1740.62	991.48	544.524	257.309	129.835	50.4515	19.1583	1.32365	0
														663	3310	11:10:09	0	0	64.1297	815.871	1759.38	2894.66	5786.14	10433.8	14914.7	19228.6	27652.1	40185.2	45730.5	44287.9	40353.1	33926	26943.6	19405.9	13535.6	9332.51	6248.89	4284.72	2778.9	1731.45	986.189	543.126	257.873	130.43	50.9736	19.503	1.51259	0
														664	3315	11:10:14	0	0	132.933	984.351	1952.85	3038.43	5948.99	10684.5	15216.1	19543.7	28050.3	40735.8	46317.2	44794.3	40783.5	34284.9	27226.4	19607.9	13674.3	9425.72	6315.1	4342.47	2822.4	1754.9	995.378	543.846	255.011	128.873	50.5802	20.1327	2.67968	0
														665	3320	11:10:19	0	0	126.416	987.469	1944.09	2996.26	5814.64	10399.2	14754.3	18879.8	27144.6	39548.6	45037.5	43611.3	39733.5	33404.1	26532.3	19118.2	13345.8	9215.11	6184.75	4254.74	2765.75	1717.8	973.769	533.67	251.664	127.751	50.4448	19.746	2.14249	0
														666	3325	11:10:24	0	0	176.598	943.206	1837.97	2860.9	5611.09	10088.5	14338.8	18361.9	26555.6	38919.9	44452.8	43154.4	39339.5	33008.2	26181.4	18859.1	13162.9	9092.66	6100.48	4186.34	2716.31	1690.39	961.339	529.145	251.129	127.29	49.9846	19.2126	1.63825	0
														667	3330	11:10:29	0	0	209.592	990.052	1870.75	2851.69	5587.55	10078.3	14343.8	18383.9	26576.9	38922.8	44419.7	43067.5	39301	33120.1	26367.8	19044.2	13326.8	9215.5	6195.17	4265.79	2776.65	1727.77	981.745	538.589	254.255	128.743	50.5117	19.5608	1.85821	0
														668	3335	11:10:34	0	0	298.476	1028	1902.76	2922.74	5681.68	10179.6	14456.9	18513.7	26804.5	39329.3	44879.8	43456	39566.4	33211.1	26359.5	19011.6	13292.6	9202.45	6191.62	4260.1	2770.1	1721.62	976.873	535.853	252.916	128.06	50.2979	19.6283	2.05934	0
														669	3340	11:10:39	0	0	221.702	968.121	1828.04	2801.45	5430.23	9714.39	13797.3	17679	25663.3	37750.2	43173.5	41933.4	38219.2	32031.1	25392.4	18303.3	12791.9	8858.31	5963.58	4107.72	2676.23	1669.11	951.547	523.542	248.2	125.519	49.0785	18.8768	1.61738	0
														670	3345	11:10:44	0	0	100.327	718.741	1549.95	2593.96	5266.38	9567.2	13702.2	17671.4	25749.8	37937.5	43441.8	42262.8	38579.9	32393	25715.1	18546	12968.2	8981.57	6047.81	4166.93	2714.15	1689.49	960.653	527.632	249.498	126.253	49.3771	18.8721	1.46972	0
														671	3350	11:10:49	0	0	53.0987	839.051	1692.34	2612.97	5156.86	9324.01	13329.9	17174.4	25025.7	36883.7	42263.6	41165.4	37591.7	31542.5	25024.2	18036.8	12602	8719.59	5864.32	4036.16	2626.99	1636.81	931.772	511.867	242.004	122.184	47.5383	18.0663	1.256	0
														672	3355	11:10:54	0	0	106.222	843.936	1711.84	2709.94	5397.15	9773.46	13945.9	17914.4	26041.1	38326.1	43926.5	42842.3	39229.5	33088.2	26349.9	19014.7	13290.4	9176.96	6160.79	4241.93	2760.71	1717.13	974.949	534.165	251.714	127.595	50.2231	19.5982	2.06803	0
														673	3360	11:10:59	24.7858	18.1359	371.612	1085.21	1934.93	2920.75	5616.48	10022.1	14126.3	17929.1	25985.4	38295.1	43919.5	42858.5	39217.6	32996.7	26222.7	18895.4	13194.3	9119.33	6127.74	4219.54	2746.14	1707.54	968.855	530.085	248.821	125.062	48.0887	17.8995	0.72248	0
														674	3365	11:11:04	0	0	0	631.11	1467.6	2383.51	4812.38	8754.2	12567.8	16253.1	23747.2	35049.9	40286.2	39456.1	36239.6	30636.7	24462.4	17716.5	12428.6	8598.6	5770.08	3943.06	2555.07	1606.12	928.521	522.267	257.782	135.065	57.8734	26.2056	7.56143	1.94094
														675	3370	11:11:09	2406.31	2442.32	2537.06	2690.54	2532.49	2062.92	2455.05	3708.87	4939.28	6146.28	8729.08	12687.7	14384.4	13819.2	12362.5	10014.3	7831.38	5813.74	4279.17	3227.69	2325.96	1573.98	1004.5	617.505	350.541	203.608	106.533	59.3155	28.6138	14.4282	5.74152	2.55388
														676	3375	11:11:14	0	0	44.399	215.207	295.925	286.553	391.633	611.166	832.999	1057.13	1650.89	2614.26	3225.57	3484.81	3343.97	2803.06	2224.82	1609.26	1132.45	794.402	539.115	366.588	234.96	144.231	81.9233	48.0383	24.747	12.0496	3.24181	0	0	0
														677	3380	11:11:19	0	0	0	104.08	180.659	219.522	342.943	550.922	795.808	1077.6	1684.44	2616.34	3204.03	3447.54	3318.17	2815.94	2249	1617.36	1123.13	766.318	506.013	342.214	218.317	134.322	75.9028	43.0579	20.5695	8.43749	0.0722258	0	0	0
														678	3385	11:11:24	0	0	0	106.136	189.505	238.106	363.364	565.277	817.644	1120.46	1711.33	2590.24	3165.03	3435.68	3333.97	2859.88	2302.52	1661.86	1147.15	758.38	484.945	326.848	208.866	130.998	75.7314	43.0646	20.4729	7.95608	0	0	0	0
														679	3390	11:11:29	0	0	0	84.3813	168.957	226.245	360.232	570.919	802.589	1055.24	1639.74	2556.09	3180	3511.46	3401.71	2850.75	2250.89	1602.13	1103.44	754.851	502.267	345.693	223.684	136.241	75.376	41.0904	17.9742	6.02731	0	0	0	0
														680	3395	11:11:34	0	0	0	68.5042	141.679	190.279	322.101	537.146	775.794	1038.04	1607.48	2484.11	3097.41	3447.39	3393.69	2936.3	2363.78	1676.14	1132.79	733.747	461.055	314.714	204.304	129.825	76.3714	43.9432	20.9168	7.29197	0	0	0	0
														681	3400	11:11:39	0	0	0	71.5597	148.156	210.387	346.4	556.194	778.713	1013.96	1586.13	2495.23	3115.51	3446.95	3357.93	2848.44	2268.63	1618.52	1114.58	756.824	498.343	339.14	217.218	132.578	74.3716	42.5999	20.1222	6.9386	0	0	0	0
														682	3405	11:11:44	0	0	0	78.8016	159.655	215.612	352.847	571.36	805.858	1056.34	1622.24	2503.56	3114.97	3456.47	3394.1	2927.88	2351.91	1666.2	1128.63	739.224	471.156	324.431	212.171	134.376	78.1665	43.543	19.5053	6.05362	0	0	0	0
														683	3410	11:11:49	0	0	0	71.213	150.324	209.094	348.202	567.648	808.385	1070.41	1644.01	2529.17	3122.01	3422.53	3348.95	2901.29	2346.05	1683.22	1150.45	747.728	469.552	315.921	202.643	129.719	76.9984	44.4821	21.1986	7.14774	0	0	0	0
														684	3415	11:11:54	0	0	0	98.303	180.628	241.013	377.354	589.652	815.026	1053.48	1613.8	2496	3102.78	3434.13	3350.07	2850.58	2271.69	1613.38	1098.06	725.711	467.453	323.283	211.655	132.569	76.0903	42.2201	18.7239	5.60159	0	0	0	0
														685	3420	11:11:59	0	0	0	86.1445	168.558	227.316	366.073	584.83	807.669	1034.59	1608.31	2528.83	3147.96	3465.71	3375.4	2877.05	2288.24	1608.98	1087.8	724.702	472.874	332.316	221.159	139.401	80.667	44.956	20.1639	6.29073	0	0	0	0
														686	3425	11:12:04	0	0	0	53.7316	127.683	188.934	330.268	551.685	780.774	1017.54	1611.17	2561.67	3161.61	3410.99	3306.66	2848.61	2291.35	1634.87	1123.12	756.119	495.377	340.897	221.409	136.915	77.5894	43.4331	19.5907	6.06232	0	0	0	0
														687	3430	11:12:09	0	0	0	110.515	190.408	220.506	346.154	567.353	813.302	1084	1653.67	2522.3	3119.4	3444.97	3376.27	2913.29	2345.63	1673.29	1144.38	758.907	489.945	337.493	220.704	139.577	81.4843	46.4267	21.6339	7.10592	0	0	0	0
														688	3435	11:12:14	0	0	0	80.0115	161.983	219.345	351.543	558.579	768.336	980.816	1567.88	2529.52	3143.5	3409.81	3284.75	2768.31	2200.58	1581.55	1102.04	762.041	510.727	348.101	222.885	135.078	75.36	43.7299	21.0756	7.39727	0	0	0	0
														689	3440	11:12:19	0	0	0	67.5596	148.452	210.493	357.519	589.53	812.337	1025.94	1608.41	2559.75	3238.79	3645.52	3581.94	3048.04	2414.43	1681.1	1123.65	742.084	479.423	335.67	222.811	140.847	81.8267	45.7512	20.7911	6.94663	0	0	0	0
														690	3445	11:12:24	0	0	0	71.2903	155.13	224.974	379.197	617.799	861.87	1111.41	1721.13	2691.03	3368.32	3752.99	3665.18	3104.87	2461.84	1736.07	1179.49	792.098	517.991	357.166	232.222	143.159	81.1471	46.1859	21.7112	7.7231	0	0	0	0
														691	3450	11:12:29	0	0	0	64.5572	155.581	225.542	390.414	650.195	910.094	1170.11	1787.78	2763.1	3421.47	3762.9	3678.14	3167.2	2550.46	1827.9	1257.38	838.894	542.866	369.301	237.964	148.856	85.5503	48.0474	21.9228	7.1766	0	0	0	0
														692	3455	11:12:34	0	0	0	82.156	166.681	221.239	374.104	625.276	876.32	1127.23	1747.31	2736.55	3420.93	3800.46	3717.05	3170.7	2540.62	1826.81	1263.69	851.288	555.339	375.848	239.824	147.266	83.0245	47.1	21.9454	7.56063	0	0	0	0
														693	3460	11:12:39	0	0	0	66.348	151.91	220.991	382.269	635.745	904.775	1189.36	1782.4	2683.89	3317.79	3684.11	3629.49	3153.93	2557.41	1839.9	1267.32	839.646	540.427	369.658	239.774	150.775	87.0639	48.6412	21.9082	6.86501	0	0	0	0
														694	3465	11:12:44	0	0	0	76.2427	153.693	208.37	368.054	632.743	895.575	1156.55	1774.95	2750.78	3408.98	3749.55	3664.2	3152.91	2529.96	1795.33	1222.34	810.973	523.452	359.778	234.094	146.4	84.2861	47.7514	22.3212	7.99571	0	0	0	0
														695	3470	11:12:49	0	0	0	71.8503	152.705	207.885	367.865	632.645	872.457	1087.3	1716.58	2760.29	3447.32	3777.67	3663.4	3104.52	2474.29	1772.72	1226.15	834.598	550.062	372.543	237.759	145.71	82.1051	46.9443	22.0661	7.47061	0	0	0	0
														696	3475	11:12:54	0	0	0	76.1815	159.255	228.902	391.259	646.325	895.617	1139.13	1768.01	2782.26	3448.13	3765.63	3665.22	3146.9	2531.02	1817.58	1253.59	839.072	544.093	368.657	236.822	148.587	85.9687	48.9652	22.9232	7.84277	0	0	0	0
														697	3480	11:12:59	0	0	0	58.3669	145.445	230.5	398.725	650.122	901.281	1152.2	1772.14	2761.1	3428.82	3775.3	3683.47	3153.35	2533.52	1824.01	1266.76	861.785	568.273	386.225	247.027	150.68	83.8374	46.4984	20.8042	6.75481	0	0	0	0
														698	3485	11:13:04	0	0	0	85.6973	170.696	237.691	400.599	659.422	918.879	1178.97	1793.26	2761.75	3429.48	3796.47	3718.61	3195.92	2570.53	1842.44	1264.06	835.383	535.88	365.547	236.613	149.077	86.5735	49.1022	22.8646	7.86091	0	0	0	0
														699	3490	11:13:09	0	0	0	94.1357	186.32	251.421	412.89	670.727	940.385	1221.86	1846.42	2814.04	3445.34	3740.32	3638.09	3138.67	2541.5	1846.56	1282.65	849.771	544.267	366.144	233.866	147.431	86.4143	50.814	25.1898	9.5417	0	0	0	0
														700	3495	11:13:14	0	0	0	95.6273	182.563	235.906	391.887	650.505	908.906	1167.09	1795.02	2792.7	3454.04	3779.03	3673.84	3138.46	2525.05	1833.62	1280.31	865.146	565.669	381.883	243.727	151.201	86.5583	49.7981	23.8709	8.77675	0	0	0	0
														701	3500	11:13:19	0	0	0	73.3537	161.663	230.376	394.041	652.658	942.992	1265.04	1915.92	2895.62	3514.03	3771.15	3660.95	3183.45	2590.95	1883.46	1307.75	863.807	551.074	369.55	235.552	149.081	87.8538	51.8707	26.0359	10.3495	0	0	0	0
														702	3505	11:13:24	0	0	0	71.0445	161.787	230.191	400.477	672.644	955.967	1250.44	1924.54	2978.26	3659.72	3968.91	3869.97	3362.91	2722.37	1948.35	1338.03	891.419	573.263	383.565	240.344	143.6	78.5421	45.1704	21.9254	8.80722	0	0	0	0
														703	3510	11:13:29	0	0	0	58.1455	147.155	225.914	416.696	719.5	1011.01	1291.24	1980.22	3077.96	3789.05	4113.5	4011.7	3483.66	2826.06	2038.89	1409.85	938.935	600.402	394.253	242.011	143.676	78.531	46.5765	23.8297	10.2906	0.180989	0	0	0
														704	3515	11:13:34	0	0	0	83.9677	183.328	267.772	457.275	751.836	1039.52	1320.33	2016.79	3128.88	3860.57	4211.85	4097.9	3518.72	2838.72	2057.91	1435.66	971.962	634.44	423.097	265.714	162.291	91.1167	52.1906	24.9349	9.34954	0	0	0	0
														705	3520	11:13:39	0	0	0	60.7534	152.69	229.886	415.373	709.149	999.189	1285.49	1974.12	3065.07	3791.46	4153.27	4042.96	3460.52	2783.46	2011.77	1402.24	954.875	629.591	426.386	272.487	167.894	94.9269	53.5868	24.7461	8.40477	0	0	0	0
														706	3525	11:13:44	0	0	0	113.233	204.506	252.145	415.59	694.842	979.382	1269.21	1965.14	3067.19	3794.03	4145.68	4018.37	3412.11	2717.55	1934.68	1339.64	932.43	636.129	450.738	299.861	183.495	101.621	54.2368	22.5637	6.60149	0	0	0	0
														707	3530	11:13:49	0	0	0	54.9545	143.552	227.435	419.731	720.44	1011.49	1292.89	1953.86	2994.39	3676.08	3998.94	3918.83	3435.74	2793.24	1991.32	1367.84	922.808	609.422	427.686	284.365	179.459	102.654	53.9511	21.6217	5.66625	0	0	0	0
														708	3535	11:13:54	0	0	0	73.9046	171.619	250.52	432.776	718.387	998.955	1274.48	1963.47	3065.93	3759.96	4045.55	3920.69	3385.38	2727.08	1945.78	1342.69	917.806	614.695	433.355	289.738	183.844	106.37	57.3152	24.0229	6.4932	0	0	0	0
														709	3540	11:13:59	0	0	0	54.7926	140.647	211.394	394.091	688.739	970.757	1240.15	1940.67	3072.34	3785.88	4081.32	3956.09	3410.21	2747.87	1969.07	1364.14	933.094	624.813	439.299	292.193	183.497	104.862	56.2889	23.5699	6.70513	0	0	0	0
														710	3545	11:14:04	0	0	0	39.2841	120.145	200.695	390.573	689.782	986.022	1279.29	1972.26	3064.91	3780.21	4118.16	4019.76	3485.01	2820.11	2025.05	1403.44	955.267	634.916	442.381	291.505	182.288	103.903	56.3492	23.9963	6.84395	0	0	0	0
														711	3550	11:14:09	0	0	0	88.9613	191.726	279.168	461.394	738.404	1013.37	1286.28	1983.75	3105.76	3816.41	4115.68	3977.08	3400.6	2734.72	1979.44	1391.25	970.157	661.977	466.713	310.087	192.098	108.383	58.9388	25.7348	8.77059	0	0	0	0
														712	3555	11:14:14	0	0	0	89.754	193.25	277.581	463.596	751.295	1029	1296.71	1988.1	3103.16	3825.8	4156.01	4030.19	3448.33	2772.23	2001.88	1401.11	969.936	657.641	464.23	308.859	191.528	107.939	58.0926	24.5939	7.44313	0	0	0	0
														713	3560	11:14:19	0	0	0	46.0709	141.626	233.711	424.534	714.093	995.163	1267.74	1937.01	3002.96	3751.56	4182.8	4102.71	3511.28	2814.22	2011.53	1389.69	948.704	633.903	445.289	295.889	185.704	106.536	58.3849	25.7011	8.48471	0	0	0	0
														714	3565	11:14:24	0	0	0	84.1451	178.96	247.093	432.837	736.192	1041.24	1347.99	2077.58	3230.03	3975	4312.48	4195.73	3624.75	2919.04	2078.63	1429.7	972.254	648.804	459.352	307.747	193.989	111.477	60.2093	25.8211	8.31248	0	0	0	0
														715	3570	11:14:29	0	0	0	78.9544	172.901	250.59	446.52	760.692	1061.3	1348.34	2079.07	3253.47	4025.19	4394.22	4275.73	3669.73	2949.67	2115.58	1467.1	1004.24	671.491	468.847	309.626	193.829	110.487	59.6005	25.2783	7.52043	0	0	0	0
														716	3575	11:14:34	0	0	0	71.0097	165.901	240.544	437.407	756.49	1055.65	1334.9	2099.88	3350.62	4108.94	4374.85	4215.93	3632.21	2931.22	2112.99	1477.43	1024.56	693.03	482.851	316.708	194.599	108.659	58.8876	25.2851	7.85161	0	0	0	0
														717	3580	11:14:39	0	0	0	86.9736	182.033	260.622	458.451	775.523	1083.16	1381.35	2103.63	3249.99	4013.17	4393.16	4285.55	3690.34	2978.36	2149.61	1499.3	1027.42	686.104	475.357	310.62	191.892	108.038	59.0556	25.8144	8.31421	0	0	0	0
														718	3585	11:14:44	0	0	0	73.8636	173.591	264.699	463.865	771.091	1054.42	1313.86	2009.92	3142.58	3914.71	4326.31	4219.1	3593.1	2882.79	2088.19	1467.21	1019.84	689.527	476.265	310.333	191.731	108.193	59.7178	26.5137	8.58024	0	0	0	0
														719	3590	11:14:49	0	0	0	74.2269	177.12	265.27	464.298	774.203	1090.34	1412.7	2134.76	3256.52	3981.02	4308.24	4181	3599.3	2906.42	2102.37	1470.99	1012.28	677.573	466.867	304.023	189.041	107.178	58.4351	25.2148	7.51714	0	0	0	0
														720	3595	11:14:54	0	0	0	90.9727	185.625	271.997	466.721	769.798	1074.65	1381.29	2110.89	3263.47	3982.5	4267.99	4148.5	3624.04	2956.38	2145.53	1499.82	1019.26	672.557	459.718	297.493	185.882	106.363	58.9334	26.1034	7.87285	0	0	0	0
														721	3600	11:14:59	0	0	0	90.628	187.154	254.026	441.618	749.93	1042.97	1320.73	2036.83	3191.29	3953.97	4324.87	4213.47	3619.78	2919.06	2111.32	1474.72	1009.26	671.774	462.26	300.519	186.55	105.762	58.1529	25.5582	7.97772	0	0	0	0
														722	3605	11:15:04	0	0	0	86.6179	181.785	259.837	460.351	783.324	1093.95	1392.22	2106.08	3235.52	3964.19	4292.08	4192.57	3665.65	2984.93	2150.43	1490.03	1003.73	658.645	454.776	297.628	187.199	107.66	59.0094	25.885	8.28673	0	0	0	0
														723	3610	11:15:09	0	0	0	89.3852	194.562	276.201	475.555	792.625	1103.41	1407.91	2131.68	3274.72	4006.52	4327.09	4213.71	3666.39	2970.93	2127.33	1476.56	1018.61	685.508	477.25	313.552	194.412	109.597	59.1054	25.3098	8.20985	0	0	0	0
														724	3615	11:15:14	0	0	0	114.021	210.035	272.952	461.564	775.87	1080.03	1374.03	2085.73	3215.11	3960.77	4322.69	4222.11	3659.04	2972.35	2162.04	1517.33	1038.23	690.758	474.918	308.856	192.573	109.703	60.2462	26.8498	9.51391	0	0	0	0
														725	3620	11:15:19	0	0	0	102.295	206.462	276.244	476.123	806.097	1129.53	1446.42	2199.93	3390.08	4148.66	4475.68	4355.24	3787.34	3076.62	2223.06	1557.58	1080.18	729.311	504.977	330.206	204.997	116.353	64.2735	29.2324	11.2295	0	0	0	0
														726	3625	11:15:24	0	0	3.27142	138.858	243.87	318.307	535.637	895.86	1241.99	1574.03	2406.8	3740.31	4555.86	4853.47	4674.38	4018.6	3243.66	2349.57	1656.45	1164.31	795.212	549.158	357.178	219.271	122.653	67.322	30.4508	12.039	0	0	0	0
														727	3630	11:15:29	0	0	0	130.939	260.711	361.926	614.265	1017.73	1405.23	1776.77	2691.57	4149.64	5033.71	5343.77	5140.95	4425.25	3575.06	2590.38	1823.66	1274.89	866.305	597.91	391.03	245.665	141.831	79.5287	37.3878	15.4083	1.20361	0	0	0
														728	3635	11:15:34	0	0	6.21249	148.127	256.914	332.571	579.027	996.282	1388	1754.18	2679.16	4162.94	5028.76	5276.61	5073.13	4418.32	3599.12	2615.55	1847.36	1294.54	886.609	623.562	413.306	255.842	144.517	79.332	36.2509	15.2739	1.64874	0	0	0
														729	3640	11:15:39	0	0	0	128.676	247.924	330.353	599.982	1056.81	1507.31	1951.48	2950.76	4505.14	5439.54	5753.94	5560.76	4860.01	3968.64	2886.68	2037.21	1420.23	961.92	662.267	429.38	263.261	147.298	81.4908	37.7079	15.9491	1.69235	0	0	0
														730	3645	11:15:44	0	0	0	96.287	232.888	349.652	632.779	1082.27	1513.43	1926.26	2984.36	4687.73	5677.82	5954.61	5668.1	4818.3	3860.76	2795.5	1974.81	1398.68	963.914	670.524	438.012	266.379	147.387	81.0352	37.0962	15.5698	1.47246	0	0	0
														731	3650	11:15:49	0	0	0	111.543	227.788	335.016	622.98	1091.68	1528.37	1933.04	2979.47	4667.66	5685.49	6032.97	5803.92	4998.35	4042.38	2936.01	2073.34	1454.37	991.952	686.087	445.266	269.489	148.08	81.0382	36.6023	14.7726	0.420673	0	0	0
														732	3655	11:15:54	0	0	0	80.4206	201.386	321.259	606.937	1058.42	1491.5	1906.18	2920.45	4534.3	5491.83	5793.06	5568.62	4818.52	3908.08	2837.31	2003.2	1405.75	959.394	664.142	431.566	261.668	143.919	78.3179	34.9136	13.7058	0	0	0	0
														733	3660	11:15:59	0	0	0	102.057	224.382	340.692	639.76	1121.58	1575.58	2001.76	3044.46	4703.7	5686.26	5992.14	5768.12	5014.19	4078.48	2960.98	2082.25	1442.28	973.101	674.701	441.08	272.237	153.066	83.5655	37.3067	14.2895	0	0	0	0
														734	3665	11:16:04	0	0	0	100.026	229.713	356.749	654.859	1124.04	1566.54	1982.34	2998.45	4614.85	5620.45	6015.25	5787.99	4938.67	3973.85	2893.54	2046.34	1432.23	973.986	671.615	436.303	268.049	150.441	83.4783	38.2913	14.88	0	0	0	0
														735	3670	11:16:09	0	0	0	106.72	236.169	361.445	662.315	1138.78	1593.39	2026.13	3077.94	4748.81	5712.88	5970.14	5732.22	4999.1	4079.33	2972.92	2095.48	1447.01	971.378	668.578	433.578	266.378	148.891	81.1178	36.1918	14.1132	0	0	0	0
														736	3675	11:16:14	0	0	0	103.753	236.722	360.107	654.665	1120.4	1546.84	1934.01	2956.74	4615.04	5588.75	5877.87	5654.25	4917.87	4008.68	2926.69	2073.51	1449.14	984.373	679.205	440.791	269.131	149.383	81.547	36.4725	14.1593	0	0	0	0
														737	3680	11:16:19	0	0	0	108.858	231.276	348.084	641.108	1110.35	1548.66	1956.06	2982.34	4627.5	5588.56	5865.49	5619.09	4849.35	3938.26	2885.82	2047.66	1423.76	963.762	667.657	437.176	272.316	155.539	86.8417	40.3646	16.1071	0.261312	0	0	0
														738	3685	11:16:24	0	0	0	127.927	262.914	385.054	681.936	1153.56	1595.78	2008.61	3012.52	4607.49	5570.25	5900.8	5669.21	4875.48	3950.04	2892.89	2056.78	1441.7	978.528	667.254	427.828	260.25	144.403	80.2861	37.055	14.7095	0	0	0	0
														739	3690	11:16:29	0	0	0	88.0835	207.118	330.099	624.931	1091.61	1533.5	1950.59	2974.75	4605.99	5568.24	5861.53	5614.44	4826.97	3905.7	2850.64	2021.64	1418.71	967.876	669.148	435.27	266.243	148.279	81.3773	36.6765	14.1763	0	0	0	0
														740	3695	11:16:34	0	0	0	104.603	232.227	350.348	641.537	1105.79	1546.01	1962.19	2977.17	4590.94	5549.94	5854.18	5613.89	4829.07	3901.48	2831.11	1991.15	1381.6	935.172	651.86	428.994	266.573	151.235	82.9816	37.4121	14.527	0	0	0	0
														741	3700	11:16:39	0	0	0	103.242	227.131	348.085	638.527	1098.46	1521.19	1906.73	2917.24	4552.73	5517.83	5812.54	5568.84	4786.73	3869.69	2817.72	1996.85	1407.07	962.942	664.46	430.723	261.732	144.781	79.8709	36.5283	14.7538	0.336093	0	0	0
														742	3705	11:16:44	0	0	0.520633	107.541	219.886	337.555	619.483	1065.67	1496.04	1910.59	2923.63	4535.15	5485.29	5774.05	5526.72	4743.3	3828.69	2782.89	1964.94	1374.84	935.065	645.612	419.845	257.766	144.523	80.1148	36.9764	15.1077	0.686635	0	0	0
														743	3710	11:16:49	0	0	0	81.2652	204.078	333.526	621.491	1067.97	1516.29	1966.44	2942.37	4444.08	5391.47	5784.54	5619.88	4897.49	3989.15	2894.86	2033.12	1403.94	940.84	643.812	415.209	255.03	142.822	78.5865	35.718	14.2169	0.0581925	0	0	0
														744	3715	11:16:54	0	0	0	120.724	241.87	353.896	640.241	1100.91	1532.27	1934.32	2903.59	4440.05	5397.34	5775.45	5574.91	4795.72	3880.99	2830.74	2000.61	1390.61	938.307	643.695	415.943	255.051	142.729	78.9771	36.1848	14.3525	0	0	0	0
														745	3720	11:16:59	0	0	0	128.31	249.088	355.902	634.732	1085.58	1498.56	1873.66	2846.93	4418.36	5377.15	5723.31	5519.35	4765.26	3864.38	2816.71	1991.61	1389.08	941.372	648.492	419.99	255.867	141.69	77.4585	34.6697	13.3232	0	0	0	0
														746	3725	11:17:04	0	0	0	97.3892	226.632	353.522	558.336	841.074	1240.03	1755.21	2765.97	4272.33	5228	5632.99	5461.35	4713.08	3812.48	2759.55	1937.88	1347.47	911.885	631.125	411.197	252.099	140.845	77.4348	35.0141	13.5826	0	0	0	0
														747	3730	11:17:09	0	0	0	89.2558	224.552	363.894	626.343	1011.9	1422.95	1859.49	2813.91	4286.23	5221.22	5618.9	5459.13	4741.89	3853.46	2793.83	1968.64	1377.89	934.14	637.379	408.695	248.088	136.922	75.1975	33.9686	13.2354	0	0	0	0
[truncated: 393 more rows]

## Sheet: T8_0708_75lpm_open_neat
	Experiment 4
	2020-07-08
[truncated: 1,325 more rows]

## Sheet: T5_0629_75-lpm_cl_none
	Experiment 5
[truncated: 1,337 more rows]

[truncated: 3 more sheets: T1_0614_40-lpm_cl_n, T7_0706_40lpm_hand_neat, T2_0615_28-lpm_cl_n]
